# Supplementary material for: The circulation analysis of substandard foods in China based on GIS and social network analysis
Source: PLoS One. 2021 Mar 5;16(3):e0248037. doi: 10.1371/journal.pone.0248037 (PMC7935259; doi:10.1371/journal.pone.0248037)
Supplement: S1 File — (XLS) [file pone.0248037.s001.xls]

## Sheet: Sheet1
OBJECT-ID	food_product_time	food_type	production_address	production_name	sampling_address	sampling_name	city_production	district_production	lat_production	lng_production	province_production	city_sampling	district_sampling	lat_sampling	lng_sampling	province_sampling
1	1989-09-01	酒类	河南省渑池县	河南省仰韶酒厂		淘宝老作坊铺子	三门峡市	渑池县	34.7732	111.769	河南省	平顶山市	郏县	33.9771	113.242	河南省
2	2006-08-18	酒类	黑龙江省富锦市新开路南段	黑龙江粮都酒业有限责任公司		抚远县平步青云超市	佳木斯市	富锦市	47.2559	132.045	黑龙江省	佳木斯市	抚远县	47.9261	134.296	黑龙江省
3	2006-10-22	酒类	山西省凤翔县柳林镇	陕西西凤酒集团股份有限公司		孟州市景文百货有限公司	吕梁市	柳林县	37.4759	110.963	山西省	焦作市	孟州市	34.9136	112.797	河南省
4	2007-05-03	酒类	吉林省龙井市朝阳川镇新华街永福胡同17号	吉林朝阳酒业股份有限公司	光明街44—2号	图们市兴达糖酒食品批发超市	延边朝鲜族自治州	龙井市	42.8909	129.38	吉林省	延边朝鲜族自治州	图们市	42.9698	129.851	吉林省
5	2007-05-07	酒类	重庆市万州区天城镇	重庆诗仙太白集团重庆市太白酒厂		大庆市庆客隆连锁商贸有限公司农安分公司	重庆市	万州区	30.9012	108.368	重庆市	大庆市	萨尔图区	46.5895	125.114	黑龙江省
6	2007-09-20	酒类	屯留县七星路73号	长治市龙泉山庄酒业有限公司		山西客都商贸有限公司	长治市	屯留县	36.3426	112.75	山西省	朔州市	朔城区	39.3511	112.461	山西省
7	2007-11-16	酒类	基诺乡司土小寨旁	西双版纳酒业有限责任公司		勐腊诚睿商贸有限公司	西双版纳傣族自治州	景洪市	22.0178	100.975	云南省	西双版纳傣族自治州	勐腊县	21.4653	101.572	云南省
8	2008-01-04	酒类	辽宁省朝阳市北票市泉巨永乡泉巨永村	辽宁九立友农产品开发有限公司	辽宁省朝阳市北票市泉巨永乡泉巨永村	辽宁九立友农产品开发有限公司	朝阳市	北票市	41.9797	120.904	辽宁省	沈阳市	皇姑区	41.8415	123.436	辽宁省
9	2008-06-13	酒类	贵州省金沙县大水	贵州金沙窖酒厂		沿河县万佳百货有限责任公司	毕节市	金沙县	27.5312	106.289	贵州省	珠海市	香洲区	22.2261	113.559	广东省
10	2008-06-16	酒类	黑龙江省五大连池市双泉镇北	五大连池火山泉饮品有限公司	黑龙江省黑河市五大连池市二中楼下	五大连池市五大冷矿泉水矿泉酒	黑河市	五大连池市	48.6154	126.21	黑龙江省	黑河市	五大连池市	48.5226	126.212	黑龙江省
11	2008-07-28	酒类	哈尔滨市双城区机场路（95935部队院内）	黑龙江·双城市天浦酒业有限公司		加格达奇区亿丰酒行	哈尔滨市	道里区	45.6564	126.415	黑龙江省	呼伦贝尔市	海拉尔区	49.2321	119.785	内蒙古自治区
12	2008-08-09	酒类	平远县八尺镇八尺村	平远县老八尺酒厂		梅州市喜多多超市连锁有限公司平远百川分店	梅州市	平远县	24.7426	115.816	广东省	梅州市	平远县	24.5724	115.897	广东省
13	2008-08-27	酒类	黑龙江省五大连池风景名胜区南饮泉南	五大连池健龙矿泉酒业有限公司		爱辉区大方五大连池健龙酒业商店	黑河市	五大连池市	48.5226	126.212	黑龙江省	黑河市	五大连池市	48.5226	126.212	黑龙江省
14	2008-09-07	酒类	晋中市介休市金融路445号	山西金源酒业有限公司	山西省晋中市介休市金融路445号	山西金源酒业有限公司	晋中市	介休市	37.0319	111.908	山西省	晋中市	介休市	37.0319	111.908	山西省
15	2009-01-17	酒类	铁力市正阳大街	中国黑龙江铁力市富源酒业有限责任公司		铁力市正阳蒋家山庄山特产品商店	伊春市	铁力市	46.9911	128.042	黑龙江省	伊春市	铁力市	46.9929	128.038	黑龙江省
16	2009-05-01	酒类	中国·大连仙人洞冰峪旅游区	大连天门山酿酒有限公司		北京锦绣丰茂商贸有限公司	大连市	瓦房店市	39.4259	121.275	辽宁省	北京市	东城区	39.9109	116.413	北京市
17	2009-05-15	酒类	齐齐哈尔市富裕县街基路	中国?黑龙江齐齐哈尔农垦宁丰酒业有限公司		加格达奇区丽水超市	齐齐哈尔市	富裕县	47.8363	124.464	黑龙江省	呼伦贝尔市	海拉尔区	49.2321	119.785	内蒙古自治区
18	2009-06-12	酒类	吉林省松原市宁江区毛都站镇	吉林省天天乐酒业有限公司		松原市万隆超市有限责任公司	松原市	宁江区	45.2109	124.68	吉林省	松原市	宁江区	45.1234	124.826	吉林省
19	2009-07-14	酒类	安徽省亳州市古井镇	安徽井中集团店小二酿酒有限公司		宿州市埇桥区符离爱尚超市	亳州市	谯城区	34.0181	115.688	安徽省	宿州市	埇桥区	33.759	116.984	安徽省
20	2009-09-02	酒类	安徽省亳州市涡阳县高炉镇	安徽皖家酒业有限公司		宿州市埇桥区符离爱尚超市	亳州市	涡阳县	33.4887	116.33	安徽省	宿州市	埇桥区	33.759	116.984	安徽省
21	2010-01-08	酒类	临江市临江大街397号	吉林?临江市弘泉酒業有限公司	吉林省白山市临江东嘉花园	临江市永顺新世界购物中心	白山市	临江市	41.8137	126.916	吉林省	白山市	临江市	41.8134	126.916	吉林省
22	2010-01-17	酒类	锡林郭勒盟西乌珠穆沁旗巴拉嘎尔高勒镇	内蒙古锡盟蒙原奶酒厂		锡林浩特市老杨炒货坊额尔敦路分店	锡林郭勒盟	西乌珠穆沁旗	44.5931	117.634	内蒙古自治区	锡林郭勒盟	锡林浩特市	43.9423	116.094	内蒙古自治区
23	2010-01-29	酒类	黑龙江省肇源县种畜场	大庆市松梅酒业有限责任公司		漠河县多营超市	大庆市	肇源县	45.6872	124.673	黑龙江省	大兴安岭地区	漠河县	52.9823	122.532	黑龙江省
24	2010-02-23	酒类	新疆喀什疏勒县昆仑大道八院	新疆喀什昆仑神酒业有限公司		喀什市乐家超市有限公司	喀什地区	喀什市	39.4373	76.0206	新疆维吾尔自治区	喀什地区	喀什市	39.4655	76.0191	新疆维吾尔自治区
25	2010-04-30	酒类	清水河县永安街（内蒙古自治区清水河县城关镇小庙子村）	内蒙古清水河圣泉制酒厂（内蒙古圣泉酒业有限公司）		内蒙古圣泉酒业有限公司	呼和浩特市	清水河县	39.9194	111.681	内蒙古自治区	呼和浩特市	赛罕区	40.8232	111.773	内蒙古自治区
26	2010-05-01	酒类	吉林市船营区新林路197号	吉林市吉泉酒业有限公司		白城市明客多超市有限公司	吉林市	船营区	43.8207	126.456	吉林省	白城市	洮北区	45.6337	122.849	吉林省
27	2010-05-04	酒类	河南省平顶山市宝丰县城人民路219号	寳丰酒业有限公司		淘宝刘记陈年老酒	平顶山市	宝丰县	33.8747	113.061	河南省	北京市	西城区	39.9198	116.353	北京市
28	2010-06-02	酒类	辽宁省铁岭县腰堡镇曹雪芹祖居地	铁岭曹氏故乡酒业有限责任公司		铁岭县横道乡丰源食杂店	铁岭市	铁岭县	42.1762	123.706	辽宁省	铁岭市	铁岭县	42.2292	123.735	辽宁省
29	2010-06-12	酒类	新疆喀什疏勒县昆仑大道八院	新疆喀什昆仑神酒业有限公司		喀什市宗平烟酒茶行	喀什地区	喀什市	39.4373	76.0206	新疆维吾尔自治区	喀什地区	喀什市	39.4618	76.0049	新疆维吾尔自治区
30	2010-07-18	酒类	新疆库尔勒市沙依里克	库尔勒义江酒业有限责任公司		库尔勒匡优良商行	巴音郭楞蒙古自治州	库尔勒市	41.7324	86.1815	新疆维吾尔自治区	巴音郭楞蒙古自治州	库尔勒市	41.7324	86.1815	新疆维吾尔自治区
31	2010-08-02	酒类	南沙区万顷沙镇沙尾二利东路39号	广州市南沙区万顷沙便民农副酒厂		广州市白云区太和多福多综合店	广州市	南沙区	22.7122	113.558	广东省	广州市	白云区	23.1643	113.279	广东省
32	2010-10-05	酒类	内蒙古呼和浩特市玉泉区西菜园范家营	内蒙古乳香飘酒业有限公司		内蒙古电力勘测设计院多种经营公司	呼和浩特市	玉泉区	40.7771	111.645	内蒙古自治区	呼和浩特市	玉泉区	40.806	111.685	内蒙古自治区
33	2010-10-26	酒类	天镇县北门外洋河桥北	大同市边城酒业有限责任公司（原天镇酒厂）		浑源县恒吉利商贸连锁有限责任公司	大同市	天镇县	40.4264	114.097	山西省	大同市	浑源县	39.699	113.706	山西省
34	2011-01-08	酒类	安肃镇王马	保定大红门酒业有限公司		河南大润发购物广场有限公司	保定市	徐水县	39.0211	115.651	河北省	黄南藏族自治州	河南蒙古族自治县	34.7404	101.622	青海省
35	2011-01-08	酒类	吉林省双阳齐家镇	吉林省稻香醇酒业有限公司		经济技术开发区伊东商城大三源超市	长春市	双阳区	43.6948	125.719	吉林省	天津市	滨海新区	39.0688	117.727	天津市
36	2011-01-16	酒类	衡水市故城县饶阳店工业区	衡水郑成功酒业有限公司	湖北省荆州市江陵县江北监狱江北大道95号	顾萍	衡水市	故城县	37.3533	115.973	河北省	深圳市	龙岗区	22.6179	114.116	广东省
37	2011-02-18	酒类	西乌旗巴拉嘎尔高勒镇	内蒙古·锡盟蒙原奶酒厂		锡林郭勒盟维多利超市有限公司	锡林郭勒盟	西乌珠穆沁旗	44.5931	117.634	内蒙古自治区	锡林郭勒盟	锡林浩特市	43.9394	116.054	内蒙古自治区
38	2011-03-07	酒类	泸州市合江县佛荫镇168号	泸州筐泉酒业有限公司		盐城招商场周平食品部	泸州市	合江县	28.816	105.705	四川省	盐城市	亭湖区	33.4034	120.152	江苏省
39	2011-04-02	酒类	新疆博湖县乌兰再格森	新疆天山醉酒业有限公司	新疆和田地区墨玉县二二四团农贸市场	墨玉县二二四团青稞酒专卖店	巴音郭楞蒙古自治州	博湖县	41.9412	86.6916	新疆维吾尔自治区	和田地区	墨玉县	37.2169	79.2981	新疆维吾尔自治区
40	2011-04-03	酒类	新疆博湖县乌兰再格森乡	新疆天山醉酒业有限责任公司		库尔勒匡优良商行	巴音郭楞蒙古自治州	博湖县	41.9579	86.7226	新疆维吾尔自治区	巴音郭楞蒙古自治州	库尔勒市	41.7324	86.1815	新疆维吾尔自治区
41	2011-04-05	酒类	牙克石市越桔路21号	牙克石兴安岭酒业有限公司		呼伦贝尔伊仕丹购物广场有限公司佰利家超市	呼伦贝尔市	牙克石市	49.2949	120.729	内蒙古自治区	呼伦贝尔市	海拉尔区	49.2199	119.754	内蒙古自治区
42	2011-04-06	酒类	陕西省宝鸡市凤翔县陈村镇	陕西万凤酒业有限公司	陕西省宝鸡市凤翔县陈村镇小海子村	陕西万凤酒业有限公司	宝鸡市	凤翔县	34.4856	107.295	陕西省	安康市	岚皋县	32.3069	108.913	陕西省
43	2011-05-26	酒类	佳木斯市桦川县中安村	佳木斯三江平原酒业有限公司	黑龙江省佳木斯市桦川县悦来镇悦来大街（农机局一楼）	桦川县华川原浆白酒经销处	佳木斯市	桦川县	46.914	130.735	黑龙江省	佳木斯市	桦川县	47.0288	130.726	黑龙江省
44	2011-06-19	酒类	赤峰市红山区铁南大街东段	赤峰市万泉涌酒厂		淇县西岗华尚玛特超市	赤峰市	红山区	42.2628	118.975	内蒙古自治区	鹤壁市	淇县	35.6067	114.213	河南省
45	2011-07-06	酒类	黑龙江省伊春市翠峦区幸福街2号	黑龙江省小兴安岭酒业有限责任公司	伊春市翠峦区保安街125栋1层西1户	伊春市翠峦区浩源酒水批发店	伊春市	翠峦区	47.7329	128.676	黑龙江省	伊春市	翠峦区	47.7329	128.676	黑龙江省
46	2011-07-22	酒类	草皮街社区老鹳窝	云南澜沧江酒业集团有限公司白酒分公司	昆明经开区新广丰食品批发市场B区12幢6号	昆明经开区龙宇酒水经营部	临沧市	云县	24.4446	100.143	云南省	昆明市	官渡区	24.9983	102.84	云南省
47	2011-07-29	酒类	泸州市江阳区兰田镇	四川省泸州市嘉裕酒厂		绥化市北林区兴阔食杂店	泸州市	江阳区	28.8847	105.442	四川省	绥化市	北林区	46.6454	126.99	黑龙江省
48	2011-08-02	酒类	中国黑龙江省佳木斯市红旗路160号	黑龙江北方佳宾酒业有限公司	黑龙江省佳木斯市前进区中山路	佳木斯市前进区老高桥南综合批发店	佳木斯市	佳木斯市市辖区	46.82	130.331	黑龙江省	佳木斯市	佳木斯市市辖区	46.8196	130.382	黑龙江省
49	2011-08-11	酒类	荥阳市高山镇	中国?郑州太子春酒业有限公司	荥阳市成皋路北段	荥阳市文选烟酒商店	郑州市	荥阳市	34.7892	113.21	河南省	郑州市	荥阳市	34.7965	113.388	河南省
50	2011-08-19	酒类	内蒙古赤峰市红山区铁南大街中段	内蒙古·赤峰源泉老窖酒业有限公司		科右前旗福乐家超市	赤峰市	红山区	42.2628	118.975	内蒙古自治区	天津市	滨海新区	39.0119	117.729	天津市
51	2011-09-04	酒类	汾阳市杏花村镇西堡	山西省汾阳市杏花村镇晋裕白酒公司		北京阳光航线商贸有限公司	吕梁市	汾阳市	37.3725	111.9	山西省	北京市	东城区	39.9371	116.424	北京市
52	2011-09-13	酒类	四川省眉山市东坡区太和镇	四川省三苏酒业有限责任公司		仁寿县文林镇鑫鑫副食品店	眉山市	东坡区	30.1327	103.863	四川省	眉山市	仁寿县	30.0117	104.162	四川省
53	2011-09-13	酒类	四川省眉山市东坡区太和镇	四川省三苏酒业有限责任公司	四川省眉山市仁寿县文林镇怡和春熙步行街二号楼	四川惠乐美家好商贸有限责任公司	眉山市	东坡区	30.1327	103.863	四川省	成都市	新都区	30.8324	104.163	四川省
54	2011-09-14	酒类	新疆乌鲁木齐市米东区长山子镇	新疆雪莲酒业有限公司		达坂城区新化新绿宝超市	乌鲁木齐市	米东区	44.0935	87.6114	新疆维吾尔自治区	乌鲁木齐市	达坂城区	43.3699	88.3174	新疆维吾尔自治区
55	2011-10-25	酒类	锦屏镇彩云路5号	云南省邱北县糖烟酒有限责任公司	云南省文山州广南县莲城镇莲湖社区南桥综合农贸市场	广南县莲城凯鑫购物广场	文山壮族苗族自治州	丘北县	24.0468	104.199	云南省	文山壮族苗族自治州	广南县	24.0522	105.062	云南省
56	2011-11-05	酒类	吐鲁番市大河沿镇经济技术开发区	新疆阿依苏酒业有限公司		沙依巴克区火车南站雪辉食品百货商店	吐鲁番地区	吐鲁番市	43.1541	88.9022	新疆维吾尔自治区	乌鲁木齐市	沙依巴克区	43.7881	87.5936	新疆维吾尔自治区
57	2011-11-11	酒类	河南省滑县豫丰路中段古岸168号	河南省豫丰酒业有限责任公司		滑县光洋百货有限责任公司解放路分公司	安阳市	滑县	35.581	114.526	河南省	安阳市	滑县	35.5781	114.537	河南省
58	2011-11-22	酒类	亳州市古井镇	亳州市天源酒厂		宿州市埇桥区符离爱尚超市	亳州市	谯城区	34.0181	115.688	安徽省	宿州市	埇桥区	33.759	116.984	安徽省
59	2011-11-23	酒类	桂平市南木镇思宜工业园	广西桂平华侨保健酒厂		柳州市城中区望旺东门食品商店	贵港市	桂平市	23.5178	110.114	广西壮族自治区	柳州市	柳南区	24.3121	109.398	广西壮族自治区
60	2011-12-06	酒类	广西柳江县城柳南路77号	广西柳江醇酒业有限公司		武宣县武宣镇满利商店	柳州市	柳江县	24.2585	109.345	广西壮族自治区	来宾市	武宣县	23.5774	109.652	广西壮族自治区
61	2011-12-08	酒类	湖北省洪湖市燕窝镇	湖北燕窝酒业有限公司	（湖北省）洪湖市燕窝镇边洲村	湖北燕窝酒业有限公司	荆州市	洪湖市	30.0864	114.029	湖北省	荆州市	洪湖市	30.0944	114.057	湖北省
62	2012-01-11	酒类	岫岩满族自治县红旗营子乡红旗营子村	岫岩满族自治县海清酿造有限公司	辽宁省鞍山市岫岩满族自治县红旗营子乡红旗营子村	岫岩满族自治县海清酿造有限公司	鞍山市	岫岩满族自治县	40.3464	123.45	辽宁省	鞍山市	岫岩满族自治县	40.2959	123.288	辽宁省
63	2012-01-14	酒类	中国·新疆温宿县迎宾路21号	新疆·温宿县雄峰酒业有限公司		温宿县雄峰酒业有限公司	阿克苏地区	温宿县	40.961	80.4824	新疆维吾尔自治区	阿克苏地区	温宿县	41.3901	80.7927	新疆维吾尔自治区
64	2012-02-08	酒类	调兵山市市政府西北100米	调兵山市创业酒厂		调兵山市创业酒厂	铁岭市	调兵山市	42.4737	123.574	辽宁省	铁岭市	调兵山市	42.4779	123.57	辽宁省
65	2012-02-08	酒类	鄯善县连木沁镇	新疆吐鲁番鄯善县天龙葡萄酒厂	东海县牛山金宇超市	张晓飞	吐鲁番地区	鄯善县	42.8853	89.9897	新疆维吾尔自治区	赤峰市	松山区	42.5231	119.627	内蒙古自治区
66	2012-02-16	酒类	湖北省十堰市武当山特区火神巷85号	湖北十堰武当山特区仙尊酿酒有限公司		湖北十堰武当山特区仙尊酿酒有限公司	十堰市	丹江口市	32.5168	111.092	湖北省	十堰市	丹江口市	32.5168	111.092	湖北省
67	2012-02-17	酒类	新疆和静县才吾库尔勒镇22团	新疆和静县章良酒业	新疆巴州库尔勒市博爱批发市场9号	库尔勒鑫乾瑞商行	巴音郭楞蒙古自治州	和静县	42.1769	86.5554	新疆维吾尔自治区	巴音郭楞蒙古自治州	库尔勒市	41.7817	86.1528	新疆维吾尔自治区
68	2012-02-18	酒类	江苏省泗阳县徐淮路118号	江苏洋河名酒酒业有限公司		龙井市惠购便利店	宿迁市	泗阳县	33.7335	118.552	江苏省	延边朝鲜族自治州	龙井市	42.7715	129.433	吉林省
69	2012-02-18	酒类	黑龙江省海伦市永和乡吉祥村	黑龙江村夫酒业有限公司	海伦市西城街9委西城光大公司2号楼1层东数16-17号商服西数5-6门	海伦市国忠酒业经销部	绥化市	海伦市	47.5208	126.673	黑龙江省	绥化市	海伦市	47.4569	126.937	黑龙江省
70	2012-03-05	酒类	河南省滑县豫丰路中段古岸168号	河南省豫丰酒业有限责任公司		滑县光洋百货有限责任公司	安阳市	滑县	35.581	114.526	河南省	安阳市	滑县	35.5781	114.537	河南省
71	2012-03-08	酒类	哈密市石油基地农副产品加工区	哈密市金星酒业有限责任公司		哈密火箭农场百家乐购物中心	哈密地区	哈密市	42.9017	93.4928	新疆维吾尔自治区	哈密地区	哈密市	42.8826	93.4544	新疆维吾尔自治区
72	2012-03-18	酒类	临安於潜镇双溪街19号	浙江天目山酒业有限公司		杭州临安娟妹子食品批发商行	杭州市	临安市	30.2023	119.401	浙江省	杭州市	临安市	30.2398	119.732	浙江省
73	2012-03-26	酒类	内蒙古扎兰屯市布特哈南路66号	呼伦贝尔市蓝亭酒业有限责任公司	道外区南安街34号	哈尔滨市道外区七彩虹便利店	呼伦贝尔市	扎兰屯市	47.9875	122.774	内蒙古自治区	哈尔滨市	道外区	45.78	126.652	黑龙江省
74	2012-04-08	酒类	官渡区龙马村四组	昆明市官渡区太平跃达酒厂	遮岛镇南甸路147号	梁河县百大购物广场	昆明市	官渡区	24.9466	102.736	云南省	德宏傣族景颇族自治州	梁河县	24.8108	98.3031	云南省
75	2012-05-07	酒类	吉林省吉林市船营区新生街111号	吉林市江滨凇城酒业有限公司		吉林市永鑫万客隆商贸集团有限公司	吉林市	船营区	43.8214	126.516	吉林省	吉林市	永吉县	43.7483	125.897	吉林省
76	2012-05-10	酒类	安徽省怀远县涡北新城区	怀远县帝豪酒业有限公司	怀远县涡北新城区307省道北华润啤酒厂东首	安徽朋聚乐商贸有限公司	蚌埠市	怀远县	32.976	117.212	安徽省	合肥市	包河区	31.7343	117.331	安徽省
77	2012-05-12	酒类	灵川县灵青路西侧	灵川县松泉酒厂		深圳市大康惠投资发展有限公司南宁长湖路分公司	桂林市	灵川县	25.4069	110.33	广西壮族自治区	南宁市	青秀区	22.7824	108.353	广西壮族自治区
78	2012-05-12	酒类	灵川县灵青路西侧	灵川县松泉酒厂		隆林盛世百汇商贸有限公司	桂林市	灵川县	25.4069	110.33	广西壮族自治区	百色市	隆林各族自治县	24.7768	105.35	广西壮族自治区
79	2012-05-19	酒类	平原张华经济开发区	平原张华光明酒厂		武汉易初爱莲超市有限公司	德州市	平原县	37.0029	116.377	山东省	武汉市	江岸区	30.5985	114.312	湖北省
80	2012-06-15	酒类	大庆市让胡路区城乡路15号	大庆市让胡路区龙窖白酒酿造有限公司	黑龙江省大庆市杜尔伯特蒙古族自治县泰康镇溪莲小区劳动局对面	杜尔伯特蒙古族自治县溪莲商店	大庆市	让胡路区	46.6627	124.857	黑龙江省	大庆市	杜尔伯特蒙古族自治县	46.8688	124.449	黑龙江省
81	2012-06-20	酒类	佳木斯市桦川县中安村	佳木斯三江平原酒业有限公司	黑龙江省佳木斯市桦川县悦来镇悦来大街（农机局一楼）	桦川县华川原浆白酒经销处	佳木斯市	桦川县	46.914	130.735	黑龙江省	佳木斯市	桦川县	47.0288	130.726	黑龙江省
82	2012-07-27	酒类	西安市长安区长兴路92号	中国·陕西长安酒业有限公司		陕西全都实业有限公司临潼北环路分公司	西安市	长安区	34.175	108.946	陕西省	西安市	临潼区	34.3778	109.222	陕西省
83	2012-08-02	酒类	吉林省四平市伊通满族自治县靠山镇靠山村白土沟屯	吉林省伊通满族自治县酿酒厂		洮南市好又多连锁超市	四平市	伊通满族自治县	43.3908	125.041	吉林省	白城市	洮南市	45.3411	122.794	吉林省
84	2012-08-13	酒类	仁怀市茅台镇	贵州省仁怀市茅台镇台郎酒厂		抚松县抚松市场福星超市	遵义市	仁怀市	27.872	106.389	贵州省	白山市	抚松县	42.338	127.282	吉林省
85	2012-08-15	酒类	江西省南昌市进贤县李渡镇李渡大道23号	江西李渡酒业有限公司		南昌悦家商业有限公司	南昌市	进贤县	28.2286	116.173	江西省	南昌市	东湖区	28.6895	115.865	江西省
86	2012-08-24	酒类	临邑县恒源经济开发区惠商路	山东石油人酒业有限公司	临邑县广场大街西段路南	临邑鸿升商贸有限公司	德州市	临邑县	37.1952	116.842	山东省	德州市	临邑县	37.1962	116.873	山东省
87	2012-08-28	酒类	吉林省白城市镇赉县嫩江东路1106号	吉林省镇赉镇东酒业有限公司	吉林省白城市洮北区三合乡三合村三合屯	白城市洮北区百盛综合商店	白城市	镇赉县	45.8526	123.227	吉林省	白城市	洮北区	45.6275	122.858	吉林省
88	2012-09-06	酒类	甘肃省临夏县刁祁乡龙泉村	甘肃五山池白酒有限公司		甘肃中亚商贸有限责任公司	临夏回族自治州	临夏县	35.4689	103.055	甘肃省	兰州市	城关区	36.0655	103.832	甘肃省
89	2012-09-20	酒类	黑龙江省兴凯湖农场	黑龙江省兴凯湖宏达制酒厂		鸡西市鸡冠区万福来自选超市	鸡西市	密山市	45.279	132.81	黑龙江省	鸡西市	鸡冠区	45.3098	130.988	黑龙江省
90	2012-10-11	酒类	房县红塔镇七河村二组	卢厚菊	湖北省十堰市房县红塔镇七河村二组	房县九道大曲酒坊	十堰市	房县	32.0647	110.711	湖北省	十堰市	房县	32.0617	110.747	湖北省
91	2012-10-14	酒类	陕西省靖边县红墩界镇	中国·榆林虹桥酒业有限公司		宝塔区吴喜梅烟酒门市	榆林市	靖边县	37.9236	108.875	陕西省	延安市	宝塔区	36.5969	109.5	陕西省
92	2012-11-02	酒类	武城县德武新区	武城龙赢天下酒业有限公司		华润苏果超市（湖北）有限公司武汉市雄楚大道金地一号购物广场	德州市	武城县	37.2192	116.076	山东省	武汉市	江岸区	30.6596	114.322	湖北省
93	2012-11-14	酒类	洛阳市汝阳县杜康村	河南汝阳县杜康村酒泉酒业有限公司		滑县圣君超市留固店	洛阳市	汝阳县	34.3171	112.429	河南省	安阳市	滑县	35.3264	114.547	河南省
94	2012-11-17	酒类	江苏省徐州市丰县范楼镇齐阁村	江苏徐州汉丰泥池酒业有限公司		睢宁县快了购超市	徐州市	丰县	34.5421	116.867	江苏省	徐州市	睢宁县	33.9188	117.947	江苏省
95	2012-11-20	酒类	五家渠蔡家湖镇	新疆古域酿造厂		新疆古域酿造厂	五家渠市	五家渠市	44.1724	87.5499	新疆维吾尔自治区	乌鲁木齐市	天山区	43.7992	87.6335	新疆维吾尔自治区
96	2012-11-26	酒类	新疆和静县才吾库尔勒镇22团	新疆和静县章良酒业		阿拉尔市名优超市金鲁学府店	巴音郭楞蒙古自治州	和静县	42.1769	86.5554	新疆维吾尔自治区	阿拉尔市	阿拉尔市	40.5635	81.3002	新疆维吾尔自治区
97	2012-11-28	酒类	江西省景德镇市浮梁县湘湖镇	江西省景德酒业食品有限公司		景德镇景客隆贸易有限公司	景德镇市	浮梁县	29.3329	117.331	江西省	景德镇市	昌江区	29.1605	117.172	江西省
98	2012-12-01	酒类	清原满族自治县大孤家镇松树咀	辽宁·抚顺清廷贡酒厂		抚顺清廷贡酒厂	抚顺市	清原满族自治县	42.3846	124.856	辽宁省	抚顺市	顺城区	41.886	123.964	辽宁省
99	2012-12-04	酒类	厦门市同安区洪塘镇苏店工业区	台湾春满堂酒业有限公司技术提供，生产商：厦门皖古香泉酿酒有限公司		竹溪县龙坝镇鑫一家超市	厦门市	同安区	24.7057	118.211	福建省	十堰市	竹溪县	32.3654	109.659	湖北省
100	2012-12-07	酒类	安徽省怀远县涡北新城区	怀远县帝豪酒业有限公司	怀远县涡北新城区307省道北华润啤酒厂东首	安徽朋聚乐商贸有限公司	蚌埠市	怀远县	32.976	117.212	安徽省	合肥市	包河区	31.7343	117.331	安徽省
101	2012-12-09	酒类	四川省眉山市东坡区太和镇	四川省三苏酒业有限责任公司	四川省眉山市仁寿县富加镇天贵街293号	仁寿县富加镇双惠小超市	眉山市	东坡区	30.1327	103.863	四川省	眉山市	仁寿县	29.9528	104.309	四川省
102	2012-12-18	酒类	浠水县清泉镇宪司坳街96号	湖北浠水新天寳酒業有限公司		上海百煊商贸有限公司浠水分公司	黄冈市	浠水县	30.4563	115.273	湖北省	上海市	黄浦区	31.2359	121.481	上海市
103	2013-01-11	酒类	贵州省黎阳高新技术开发区平黎路6号	贵州长安酒厂	贵州省安顺市关岭县断桥镇断桥村断桥组	关岭断桥心相印购物店	安顺市	平坝县	26.4102	106.269	贵州省	安顺市	关岭布依族苗族自治县	25.8717	105.638	贵州省
104	2013-02-01	酒类	吉林省通化市辉南县楼街	吉林省长红酒业有限公司		集安市福源超市	通化市	辉南县	42.6907	126.054	吉林省	通化市	集安市	41.1313	126.2	吉林省
105	2013-02-02	酒类	湖南省常德市经济技术开发区德山镇莲心居委会七组	湖南好味园酒业有限公司		宣恩县惠友生活超市	常德市	武陵区	28.9624	111.715	湖南省	恩施土家族苗族自治州	宣恩县	29.9927	109.489	湖北省
106	2013-02-16	酒类	四川省射洪县柳树镇中街149号	四川沱牌曲酒股份有限公司		滑县城关明福生活便利店	遂宁市	射洪县	31.0459	105.205	四川省	安阳市	滑县	35.581	114.526	河南省
107	2013-02-26	酒类	东营市垦利县济南军区马场一分场	山东军马酒业有限责任公司		新乡市万和商贸有限公司	东营市	垦利县	37.7202	118.759	山东省	新乡市	红旗区	35.3096	113.934	河南省
108	2013-02-26	酒类	乌鲁木齐市金光大道一公里处	新疆伊天酒业有限公司	新疆乌鲁木齐市沙依巴克区火车南站乌鲁木齐饭店一楼	沙依巴克区火车南站隆盛超市	乌鲁木齐市	水磨沟区	43.8308	87.6244	新疆维吾尔自治区	乌鲁木齐市	沙依巴克区	43.7881	87.5936	新疆维吾尔自治区
109	2013-03-03	酒类	四川绵竹孝德光明村	四川绵竹天泰酒类有限责任公司		红果状银百货经营部	成都市	青白江区	30.8153	104.344	四川省	淮安市	清河区	33.6234	119.017	江苏省
110	2013-03-09	酒类	安徽省亳州市谯城区古井镇	安徽晨野酒业有限公司		洪洞县华尧纯酿私藏酒业	亳州市	谯城区	34.0181	115.688	安徽省	临汾市	洪洞县	36.2595	111.682	山西省
111	2013-03-16	酒类	陕西省凤翔县陈村镇	陕西金凤酒业有限责任公司	西安市莲湖区国亨市场B区8排8号	西安市莲湖区金郁酒业经销部	宝鸡市	凤翔县	34.4856	107.295	陕西省	西安市	莲湖区	34.271	108.95	陕西省
112	2013-03-18	酒类	哈尔滨市南岗区红旗开发区	黑龙江省振兴酒厂		加格达奇区佰亿农贸超市	哈尔滨市	南岗区	45.7659	126.676	黑龙江省	呼伦贝尔市	海拉尔区	49.2321	119.785	内蒙古自治区
113	2013-03-19	酒类	兰考县酒厂前街1号	中国三九企业集团	河南省兰考县城关镇胜利路中段	兰考县源泉葡萄酒销售中心	开封市	兰考县	34.8285	114.827	河南省	开封市	兰考县	34.8285	114.827	河南省
114	2013-03-20	酒类	江苏省宿迁市洋河镇新南园社区	江苏洋河名酿酒业有限公司		郏县富鑫购物广场	宿迁市	泗阳县	33.7796	118.393	江苏省	平顶山市	郏县	33.9775	113.22	河南省
115	2013-04-09	酒类	四川.绵竹市什地	四川绵竹綿虹酒業有限公司		赫章康源超市	德阳市	绵竹市	31.3436	104.228	四川省	毕节市	赫章县	27.1236	104.727	贵州省
116	2013-04-26	酒类	泸县海潮镇	中国四川?泸州国宾酒厂		安阳市亿家生活广场有限公司	泸州市	泸县	28.9713	105.31	四川省	安阳市	文峰区	36.1059	114.4	河南省
117	2013-05-08	酒类	四川省成都市邛峡羊安工业区	四川省成都市天府娇子酒业有限公司		辽源市银达宾馆	成都市	邛崃市	30.4025	103.707	四川省	辽源市	龙山区	42.9101	125.153	吉林省
118	2013-05-10	酒类	宜宾市翠屏区李庄镇水井街	四川省宜宾市宜丰曲酒厂		四川省宜宾市宜丰曲酒厂	宜宾市	翠屏区	28.8103	104.808	四川省	宜宾市	翠屏区	28.758	104.649	四川省
119	2013-05-16	酒类	江西省南昌市新建县朱子港	江西神圣酒厂		江西省雄鑫实业有限公司	南昌市	新建县	28.8126	115.953	江西省	南昌市	东湖区	28.6817	115.915	江西省
120	2013-05-16	酒类	四川省泸州市泸县牛滩镇	中国.瀘州池窖酒业集团有限公司	黑龙江省大庆市林甸县万盛亿邦购物广场	林甸县天泽超市	泸州市	泸县	29.0635	105.344	四川省	大庆市	林甸县	47.1772	124.87	黑龙江省
121	2013-05-19	酒类	黑龙江省东宁县老黑山镇	黑龙江东宁县奔楼头酒业有限责任公司		绥芬河市青云经贸有限公司青云超市	牡丹江市	东宁县	43.7442	130.878	黑龙江省	牡丹江市	绥芬河市	44.4111	131.162	黑龙江省
122	2013-05-19	酒类	哈尔滨市南岗区王岗镇靠山村	哈尔滨御防酒业有限公司		桦川县东裕生鲜超市	哈尔滨市	南岗区	45.6683	126.596	黑龙江省	佳木斯市	桦川县	47.0288	130.726	黑龙江省
123	2013-05-20	酒类	吉林省公主岭市国家科技园区200米处	吉林省公主岭市东方酿酒厂	吉林省珲春市新安街金夏时代广场	珲春市金夏经贸有限公司生活超市	四平市	公主岭市	43.5108	124.829	吉林省	延边朝鲜族自治州	珲春市	42.8685	130.373	吉林省
124	2013-05-21	酒类	黑龙江省伊春市友好区华兴小区8号	伊春市广川果园有限公司		铁力市正阳丛林山特产品商店	伊春市	友好区	47.8464	128.843	黑龙江省	伊春市	铁力市	46.9929	128.038	黑龙江省
125	2013-05-23	酒类	四川省崇州市桤泉镇	成都大明酒业有限公司		荆州市友佳超市八宝分店	成都市	崇州市	30.5469	103.654	四川省	荆州市	沙市区	30.3174	112.269	湖北省
126	2013-05-26	酒类	赤峰市宁城县八里罕镇杨树林子村	宁城劲牛酒业有限公司		扎兰屯市鑫帝汗蒙古香牛肉干店	赤峰市	宁城县	41.5014	118.762	内蒙古自治区	呼伦贝尔市	扎兰屯市	48.02	122.744	内蒙古自治区
127	2013-06-08	酒类	乌鲁木齐七道湾创业园	新疆伊粮液酒业有限公司	新疆乌鲁木齐市新市区友谊路平友巷63号	新市区友谊路和谐购物店	乌鲁木齐市	水磨沟区	43.8787	87.6426	新疆维吾尔自治区	乌鲁木齐市	新市区	43.8705	87.5987	新疆维吾尔自治区
128	2013-06-08	酒类	乌鲁木齐七道湾创业园	新疆伊粮液酒业有限公司		头屯河区祥旺街好家乐超市	乌鲁木齐市	水磨沟区	43.8787	87.6426	新疆维吾尔自治区	乌鲁木齐市	头屯河区	43.8914	87.4829	新疆维吾尔自治区
129	2013-06-08	酒类	乌鲁木齐七道湾创业园	新疆伊粮液酒业有限公司		新市区宣仁墩街金地联便利店	乌鲁木齐市	水磨沟区	43.8787	87.6426	新疆维吾尔自治区	乌鲁木齐市	新市区	43.9202	87.5313	新疆维吾尔自治区
130	2013-06-26	酒类	内蒙古赤峰市宁城县八里罕镇杨树林子村（酒业园区内）	内蒙古·宁城牧牛酒业有限公司		呼和浩特浙加都商贸有限公司	赤峰市	宁城县	41.5014	118.762	内蒙古自治区	呼和浩特市	新城区	40.8484	111.756	内蒙古自治区
131	2013-06-28	酒类	四川泸州国窖广场	中国泸州老窖股份有限公司	富顺县东湖镇东湖商城12号2-10、11	富顺县东湖镇福万家超市	泸州市	江阳区	28.8906	105.461	四川省	自贡市	富顺县	29.1628	105.017	四川省
132	2013-07-01	酒类	泸州市纳溪区丰乐镇	中国四川·泸州市酒泉酿酒厂		许昌市锦宜盛商贸有限公司	泸州市	纳溪区	28.7361	105.507	四川省	许昌市	魏都区	34.0414	113.858	河南省
133	2013-07-01	酒类	泸州市纳溪区丰乐镇	中国四川?泸州市酒泉酿酒厂		武陟县锴金购物广场	泸州市	纳溪区	28.7361	105.507	四川省	焦作市	武陟县	35.1058	113.408	河南省
134	2013-07-10	酒类	衢州市龙游县横山镇高山村	龙游县荣光酒厂		龙游县月华食品商行	衢州市	龙游县	29.2492	119.255	浙江省	衢州市	龙游县	29.0346	119.179	浙江省
135	2013-07-23	酒类	和静县亚西根察汗镇	新疆开都河酒业有限公司		库尔勒匡优良商行	巴音郭楞蒙古自治州	和静县	42.3294	86.3904	新疆维吾尔自治区	巴音郭楞蒙古自治州	库尔勒市	41.7324	86.1815	新疆维吾尔自治区
136	2013-08-15	酒类	宜宾市兴文县仙峰苗族乡街村	兴文县东阳酒厂	宜宾市兴文县仙峰苗族乡街村	兴文县东阳酒厂	宜宾市	兴文县	28.2171	105.044	四川省	宜宾市	兴文县	28.3099	105.242	四川省
137	2013-08-18	酒类	四川古蔺县二郎镇	四川二郞川酿酒业有限公司	河南省新乡市获嘉县亢村十字口西南角	获嘉县亢村镇鑫水果行	泸州市	古蔺县	28.1	106.194	四川省	新乡市	获嘉县	35.1477	113.734	河南省
138	2013-08-18	酒类	标称生产企业地址：黄河路东段；委托企业地址：泸州市纳溪区棉花坡镇	标称生产企业名称:菏泽思源酒业饮品有限公司；委托企业：泸州老陈曲坊酒类营销有限公司		滑县华东商贸有限公司	泸州市	纳溪区	28.7758	105.43	四川省	安阳市	滑县	35.581	114.526	河南省
139	2013-08-18	酒类	黑龙江省伊春市五营区五星镇	伊春市鑫浩饮品有限公司	哈尔滨市利民开发区江霆华府第一期B1栋13号商服	黑龙江林芝宝土特产品经销有限公司	伊春市	红星区	48.1858	129.336	黑龙江省	哈尔滨市	南岗区	45.7479	126.67	黑龙江省
140	2013-08-29	酒类	烟台市APEC芝罘科技工业园冰轮路2号	烟台马登来庄园葡萄酒有限公司		滑县浩创世纪联华超市有限公司	烟台市	芝罘区	37.5401	121.311	山东省	安阳市	滑县	35.5832	114.528	河南省
141	2013-09-02	酒类	襄阳市高新技术开发区团山218号	襄阳三结义酒业有限公司	襄阳市高新区团山镇218号	襄阳三结义酒业有限公司	襄阳市	襄城区	32.0457	111.895	湖北省	襄阳市	襄州区	32.2292	112.25	湖北省
142	2013-09-03	酒类	长武县城醇古街	陕西金醇古酒业有限责任公司	咸阳市秦都区世纪大道帝都花园102号	咸阳市秦都区金秀商行	咸阳市	长武县	35.2064	107.802	陕西省	咸阳市	秦都区	34.3351	108.712	陕西省
143	2013-09-09	酒类	四川省凉山州甘洛县田坝镇勒基村	甘洛县田坝春泉酒厂		西昌市春城美宜家超市	凉山彝族自治州	甘洛县	29.0281	102.742	四川省	凉山彝族自治州	西昌市	27.9006	102.271	四川省
144	2013-09-11	酒类	合肥市瑶海区大店工业园区	合肥四面八方酒业有限公司		蒙城县京兴客旺隆超市	合肥市	瑶海区	31.8749	117.405	安徽省	亳州市	蒙城县	33.2717	116.572	安徽省
145	2013-09-11	酒类	合肥市瑶海区大店工业园区	合肥四面八方酒业有限公司		蒙城县京兴客旺隆超市	合肥市	瑶海区	31.8749	117.405	安徽省	亳州市	蒙城县	33.2717	116.572	安徽省
146	2013-09-12	酒类	江苏省宿迁市宿城区洋河镇开发区1号	宿迁市宿城区洋河镇苏冠酒厂	湖北省宜昌市西陵区港窑路金东山大市场223号	宜昌市高新区缘源名酒行	宿迁市	泗洪县	33.7728	118.363	江苏省	宜昌市	伍家岗区	30.6974	111.293	湖北省
147	2013-09-16	酒类	吉林省通化市辉南县	吉林省长红(长晖)酒业有限公司		集安市福源超市	通化市	辉南县	42.6907	126.054	吉林省	通化市	集安市	41.1313	126.2	吉林省
148	2013-09-18	酒类	桂林灵川县灵青路	桂林灵川县松泉酒厂		贵港市港北区福万家百货超市	桂林市	灵川县	25.4069	110.33	广西壮族自治区	贵港市	港北区	23.1176	109.578	广西壮族自治区
149	2013-09-18	酒类	眉山市东坡区多悦镇新建路	眉山市东坡区张洋酒厂	眉山市东坡区多悦镇新建路	眉山市东坡区张洋酒厂	眉山市	东坡区	30.2068	103.703	四川省	眉山市	东坡区	30.0483	103.839	四川省
150	2013-09-24	酒类	嘉陵区文峰镇六村一组	南充市嘉陵区金凤高粱红酒厂	四川省南充市嘉陵区陈寿路71号	南充市嘉陵区世纪金凤白酒酒业有限公司	南充市	嘉陵区	30.7293	106.097	四川省	南充市	嘉陵区	30.7649	106.078	四川省
151	2013-09-24	酒类	嘉陵区文峰镇六村一组	南充市嘉陵区金凤高粱红酒厂	四川省南充市嘉陵区陈寿路71号	南充市嘉陵区世纪金凤白酒酒业有限公司	南充市	嘉陵区	30.7293	106.097	四川省	南充市	嘉陵区	30.7649	106.078	四川省
152	2013-09-27	酒类	湖北省枣阳市太平镇姚岗双河路2号	枣阳市威杰食品有限公司	湖北省襄阳市枣阳市北城人民路金土地楼下	枣阳市金土地烟酒店	襄阳市	枣阳市	32.267	112.819	湖北省	襄阳市	枣阳市	32.1347	112.778	湖北省
153	2013-09-29	酒类	中国黑龙江省佳木斯市红旗路160号	黑龙江北方佳宾酒业有限公司	黑龙江省佳木斯市桦南县桦南林业局一工地（桦林路68号）	桦南县林业局福来得超市	佳木斯市	佳木斯市市辖区	46.82	130.331	黑龙江省	佳木斯市	桦南县	46.2443	130.578	黑龙江省
154	2013-10-03	酒类	江苏省徐州市丰县范楼镇齐阁村	江苏徐州汉丰泥池酒业有限公司		睢宁县快了购超市	徐州市	丰县	34.5421	116.867	江苏省	徐州市	睢宁县	33.9188	117.947	江苏省
155	2013-10-06	酒类	四川绵竹市什地镇和平村	绵竹市严仙酒厂		四川继昌酒业有限责任公司	德阳市	绵竹市	31.3628	104.289	四川省	成都市	武侯区	30.5775	104.073	四川省
156	2013-10-07	酒类	湖南东山峰农场	湖南东山峰鹿业有限公司	常德市武陵区南坪乡沙港社区沙港家苑3栋108号门面	武陵区仟羿烟酒商行	常德市	石门县	29.9361	110.669	湖南省	常德市	武陵区	29.0608	111.69	湖南省
157	2013-10-08	酒类	绵竹市土门镇	四川省绵竹市蜀丰酒厂	湖北省十堰市竹溪县县河镇农业示范村一组	竹溪县县河镇惠佳购物广场	德阳市	绵竹市	31.3071	104.108	四川省	十堰市	竹溪县	32.3162	109.907	湖北省
158	2013-10-11	酒类	四川绵竹市什地镇和平村	绵竹市严仙酒厂		四川继昌酒业有限责任公司	德阳市	绵竹市	31.3628	104.289	四川省	成都市	武侯区	30.5775	104.073	四川省
159	2013-10-18	酒类	常德市西洞庭工业园	湖南西洞庭酒业有限公司	湖北省来凤县翔凤镇武汉大道1号	来凤生森商贸有限责任公司	常德市	鼎城区	29.2441	111.986	湖南省	恩施土家族苗族自治州	来凤县	29.4994	109.413	湖北省
160	2013-10-24	酒类	四川省彭山县凤鸣镇凤鸣大道三段76号	四川八百寿酒业有限公司		仁寿县文林镇豪门食品经营部	眉山市	彭山县	30.1966	103.883	四川省	眉山市	仁寿县	30.0117	104.162	四川省
161	2013-10-28	酒类	昌吉市701基地	昌吉市阿尔金酒业有限公司		昭苏县七十六团鑫鑫超市	昌吉回族自治州	昌吉市	44.0201	87.2739	新疆维吾尔自治区	伊犁哈萨克自治州	昭苏县	43.0134	80.7253	新疆维吾尔自治区
162	2013-11-01	酒类	武汉市黄陂区鲁台街88号	武汉老汉汾酒业有限公司		大悟县新世纪超市城中店	武汉市	黄陂区	30.8726	114.399	湖北省	孝感市	大悟县	31.5672	114.133	湖北省
163	2013-11-01	酒类	新疆伊宁市边境经济合作区	伊犁河酒业有限责任公司		伊宁市茂业商贸有限责任公司	伊犁哈萨克自治州	伊宁市	43.9153	81.2842	新疆维吾尔自治区	伊犁哈萨克自治州	伊宁市	43.9153	81.2842	新疆维吾尔自治区
164	2013-11-03	酒类	辽宁省铁岭市清河区工业园区（清开路188号）	铁岭北绿鑫码头酒业有限公司	辽宁省铁岭市清河区工业园区（清开路188号）	铁岭北绿鑫码头酒业有限公司	铁岭市	清河区	42.5512	124.106	辽宁省	铁岭市	铁岭县	42.2299	123.732	辽宁省
165	2013-11-03	酒类	辽宁省铁岭市清河区工业园区（清开路188号）	铁岭北绿鑫码头酒业有限公司	辽宁省铁岭市清河区工业园区（清开路188号）	铁岭北绿鑫码头酒业有限公司	铁岭市	清河区	42.5512	124.106	辽宁省	铁岭市	铁岭县	42.2299	123.732	辽宁省
166	2013-11-04	酒类	厦门翔安区内厝镇曾厝	厦门市清池酿酒有限公司	汕头市龙湖区庐山路与长江路交界（原庐山市场）9-10号铺	汕头市龙湖区吴天宝日用百货商行	厦门市	翔安区	24.7693	118.291	福建省	汕头市	龙湖区	23.3778	116.724	广东省
167	2013-11-11	酒类	广东省阳江市阳西县县城大垌山路口	广东阳西南方一枝红酒业有限公司		云浮市汇客隆超市有限公司	阳江市	阳西县	21.7587	111.624	广东省	云浮市	云城区	22.9209	112.052	广东省
168	2013-11-18	酒类	苍溪县武当工业园区	四川不倒翁酒业有限公司		四川不倒翁酒业有限公司	广元市	苍溪县	31.7387	105.941	四川省	广元市	苍溪县	31.7438	105.97	四川省
169	2013-11-20	酒类	漳州市胜利西路913号	漳州市芗城芒山甘泉酿酒厂		龙岩润和购物广场有限公司	漳州市	芗城区	24.5373	117.619	福建省	龙岩市	新罗区	25.0812	117.023	福建省
170	2013-11-20	酒类	四川省隆昌外站路126号	四川尖粬酒业有限公司		华润苏果超市（襄阳）有限公司西街社区店	内江市	隆昌县	29.3646	105.288	四川省	襄阳市	樊城区	32.077	112.141	湖北省
171	2013-11-26	酒类	四川泸州国窖广场	中国·泸州老窖股份有限公司	湖北省宜昌市伍家岗区三峡物流园B2-1475、1476	宜昌市伍家岗区华康商贸经营部	泸州市	江阳区	28.8906	105.461	四川省	宜昌市	伍家岗区	30.6507	111.367	湖北省
172	2013-12-07	酒类	赤峰市宁城县八里罕镇	内蒙古闷倒驴酒业有限公司		扎兰屯市惠尔美超市	赤峰市	宁城县	41.5224	118.757	内蒙古自治区	呼伦贝尔市	扎兰屯市	48.02	122.744	内蒙古自治区
173	2013-12-08	酒类	江苏省泗洪县双沟镇东大街88号	江苏双沟酿酒厂		淮安市大润发商贸有限公司高沟镇分公司	宿迁市	泗洪县	33.23	118.194	江苏省	淮安市	涟水县	34.0229	119.197	江苏省
174	2013-12-09	酒类	新疆阿克苏库车县乌尊镇	库车县卓越食品厂	新疆图木舒克市金冠购物广场一层C段	图木舒克市新力商行	阿克苏地区	库车县	41.6728	83.0354	新疆维吾尔自治区	图木舒克市	图木舒克市	39.8718	79.0867	新疆维吾尔自治区
175	2013-12-12	酒类	香港中环皇后大道中142-146号金利商业大厦7A室	香港百年张裕葡萄酒股份有限公司	河南省周口市淮阳县许湾乡邓楼行政村	国富生活购物广场	香港特别行政区	中西区	22.2881	114.167	香港特别行政区	上海市	嘉定区	31.3331	121.289	上海市
176	2014-01-03	酒类	广西象州县象州镇鸡沙村委黄皮沟村	广西象州县区氏酒厂		宁明南华批零店	来宾市	象州县	23.936	109.679	广西壮族自治区	崇左市	宁明县	22.1339	107.076	广西壮族自治区
177	2014-01-03	酒类	广西象州县象州镇鸡沙村委黄皮沟村	广西象州县区氏酒厂		柳州市城中区雅坤百货便利店	来宾市	象州县	23.936	109.679	广西壮族自治区	柳州市	柳北区	24.3213	109.417	广西壮族自治区
178	2014-01-03	酒类	头区乌昌路附道中枢北路	乌鲁木齐市福来德驼龙葡萄酒厂		新市区宣仁墩街金地联便利店	乌鲁木齐市	新市区	43.889	87.5115	新疆维吾尔自治区	乌鲁木齐市	新市区	43.9202	87.5313	新疆维吾尔自治区
179	2014-01-04	调味品	安徽省阜阳市颍东经济开发区兴业路109号	阜阳九珍食品有限公司	宿州市埇桥区银河一路与扶疏路交叉口西北角	江苏乐天玛特商业有限公司宿州店	阜阳市	颍东区	32.9659	115.902	安徽省	南通市	崇川区	32.0016	120.904	江苏省
180	2014-01-09	酒类	新疆精河县枸杞加工园区	新疆精河县杞福酒业有限公司		精河县城镇汇万家超市	博尔塔拉蒙古自治州	精河县	44.6066	82.9007	新疆维吾尔自治区	博尔塔拉蒙古自治州	精河县	44.6066	82.9007	新疆维吾尔自治区
181	2014-01-15	茶叶及相关制品	武夷山市茶场四分场老办公室	武夷山市皇金叶岩茶厂	福建省漳州市龙海市紫泥镇西良村	龙海市紫泥鑫金浦超市	南平市	武夷山市	27.7233	118.015	福建省	漳州市	龙海市	24.4529	117.824	福建省
182	2014-01-15	酒类	四川省乐山市井研县研经镇研经街	井研县研经大团酒厂	井研县研经镇研经街	井研县研经大团酒厂	乐山市	井研县	29.6946	104.16	四川省	乐山市	井研县	29.6573	104.077	四川省
183	2014-01-22	酒类	邛崃市卧龙镇名酒工业园	四川今咪郎酒业有限公司		铜仁市万客隆天天见商贸有限公司金码头店	成都市	邛崃市	30.3453	103.424	四川省	铜仁市	碧江区	27.7441	109.207	贵州省
184	2014-01-25	酒类	乌鲁木齐七道湾创业园	新疆伊粮液酒业有限公司		头屯河区祥旺街好家乐超市	乌鲁木齐市	水磨沟区	43.8787	87.6426	新疆维吾尔自治区	乌鲁木齐市	头屯河区	43.8914	87.4829	新疆维吾尔自治区
185	2014-02-01	保健食品	山东省济宁市太白楼西路81号	山东鲁抗三叶开发有限公司		日照真诚大药房有限公司	济宁市	市中区	35.4114	116.568	山东省	日照市	东港区	35.4315	119.464	山东省
186	2014-02-02	保健食品	吉林省辽源市人民大街连阳路52号	辽源九快九本草茶尚健康品有限公司	莱芜市莱城区花园北路35号	莱芜市莱城区幸福药房	辽源市	龙山区	42.8901	125.146	吉林省	莱芜市	莱城区	36.3134	117.646	山东省
187	2014-02-11	保健食品	西安市未央区三桥蔺高工业区10号	陕西大志药业有限公司		河口区德盛街鑫康药店	西安市	未央区	34.2968	108.838	陕西省	东营市	河口区	37.8858	118.526	山东省
188	2014-02-17	酒类	贵州省贵阳市金限区	贵州酱宗源酒业有限公司	四川省成都市大邑县王泗镇营东街43、45号	大邑县王泗镇新好又多超市	贵阳市	乌当区	26.6533	106.637	贵州省	成都市	大邑县	30.5385	103.493	四川省
189	2014-02-18	酒类	定江镇八定路	桂林伍湘酒厂		龙胜站前百货购物中心	桂林市	灵川县	25.3429	110.302	广西壮族自治区	桂林市	龙胜各族自治县	25.8041	110.017	广西壮族自治区
190	2014-02-18	酒类	新疆和田市艾提卡路8号	新疆和田市玉河酒业	新疆阿拉尔十三团保险公司楼下	阿拉尔市红太阳超市	和田地区	和田市	37.1183	79.9438	新疆维吾尔自治区	阿拉尔市	阿拉尔市	40.6412	81.5129	新疆维吾尔自治区
191	2014-02-20	酒类	柳州市鹿寨中心工业园区	柳州市百年糖酒食品有限责任公司		蒙山县新圩镇宾利隆生活超市	柳州市	鹿寨县	24.4786	109.758	广西壮族自治区	梧州市	蒙山县	24.2833	110.442	广西壮族自治区
192	2014-02-28	酒类	新疆昌吉市滨湖镇友丰村二区葡萄基地	昌吉市华阳特酒业有限公司		新市区宣仁墩街金地联便利店	昌吉回族自治州	昌吉市	44.2016	87.4651	新疆维吾尔自治区	乌鲁木齐市	新市区	43.9202	87.5313	新疆维吾尔自治区
193	2014-03-01	酒类	山东省淄博市沂源县悦庄镇阿陀村	沂源县泰源酒厂	山东省淄博市沂源县悦庄镇阿陀村	沂源县泰源酒厂	淄博市	沂源县	36.2369	118.29	山东省	淄博市	沂源县	36.2034	118.155	山东省
194	2014-03-02	酒类	灯塔市西马峰镇大纸房村	灯塔市陈酒厂		灯塔市陈酒厂	辽阳市	灯塔市	41.3513	123.211	辽宁省	辽阳市	灯塔市	41.4325	123.345	辽宁省
195	2014-03-07	酒类	呼伦贝尔市海拉尔区奋斗镇养牛基地友好村28号	呼伦贝尔市海拉尔区贝尔制酒厂		鄂伦春自治旗鑫达商厦有限公司鑫磊生活超市	呼伦贝尔市	海拉尔区	49.1769	119.789	内蒙古自治区	呼伦贝尔市	鄂伦春自治旗	50.5979	123.732	内蒙古自治区
196	2014-03-08	酒类	山东菏泽开发区广州路中段	山东孔子酒业有限公司	菏泽市开发区剑桥公馆第0014幢02单元01008号	菏泽开发区三品副食商行	菏泽市	牡丹区	35.1783	115.499	山东省	菏泽市	牡丹区	35.1783	115.499	山东省
197	2014-03-09	酒类	泸州市纳溪区丰乐镇	四川泸州市酒泉酿酒厂		洛阳市洛龙区家家惠超市	泸州市	纳溪区	28.7361	105.507	四川省	洛阳市	洛龙区	34.6247	112.47	河南省
198	2014-03-09	酒类	中国·新疆温宿县迎宾路21号	新疆·温宿县雄峰酒业有限公司		温宿县雄峰酒业有限公司	阿克苏地区	温宿县	40.961	80.4824	新疆维吾尔自治区	阿克苏地区	温宿县	41.3901	80.7927	新疆维吾尔自治区
199	2014-03-11	酒类	下山后妙峰山北篦	福建晋江陈缸酒业有限公司生产		莆田市涵江惠民超市	北京市	门头沟区	40.0139	115.989	北京市	莆田市	涵江区	25.4645	119.123	福建省
200	2014-03-15	酒类	新疆五家渠市工业园区	五家渠驼域酒厂		沙依巴克区西山西街南二巷好邻居便利店	五家渠市	五家渠市	44.1724	87.5499	新疆维吾尔自治区	乌鲁木齐市	沙依巴克区	43.8025	87.5394	新疆维吾尔自治区
201	2014-03-16	酒类	滁州市乌衣镇滁宁西路229号	安徽皖情酒业有限公司		马鞍山易买特超市有限公司	滁州市	琅琊区	32.2659	118.363	安徽省	马鞍山市	雨山区	31.6763	118.514	安徽省
202	2014-03-16	酒类	赤峰市红山区文钟镇文钟村81215部队院内	赤峰市哈达酒业有限责任公司	内蒙古自治区赤峰市红山区火花路西侧裕民商厦北	红山区启阳副食商店	赤峰市	松山区	42.2215	118.945	内蒙古自治区	赤峰市	红山区	42.2705	118.964	内蒙古自治区
203	2014-03-16	酒类	泸州市龙马潭区石洞镇	泸州国泰酒厂	哈尔滨市松北区世博路664号	哈尔滨金诚汇商贸有限公司	泸州市	龙马潭区	28.9996	105.46	四川省	哈尔滨市	松北区	45.8088	126.542	黑龙江省
204	2014-03-18	酒类	福建省程溪农场工业园	漳州市板桥酒业有限公司		潢川县人人购物广场南城店	漳州市	龙海市	24.4745	117.605	福建省	信阳市	潢川县	32.1311	115.062	河南省
205	2014-03-19	酒类	安徽省安庆市宜秀区经九路以东纬六路以南经十路以西	安徽徽酿老窖酒业有限公司	安庆市宜园路10号湖滨综合楼	安庆市世纪华联超市有限公司宜园分店	安庆市	宜秀区	30.5695	117.074	安徽省	安庆市	大观区	30.5105	117.035	安徽省
206	2014-03-20	酒类	周口市扶沟县工业园区2号路	中法象徽葡萄酒业有限公司	富顺县富世镇钟秀街东段92号	富顺县伟业副食店店	周口市	扶沟县	34.0659	114.402	河南省	自贡市	富顺县	29.1869	104.981	四川省
207	2014-03-24	酒类	山东济南济兖路693号	山东济南百军御泉有限公司	巴中市巴州区清江镇街道	通江县万客泉酒坊	济南市	槐荫区	36.641	116.852	山东省	巴中市	通江县	31.9177	107.252	四川省
208	2014-03-26	酒类	晋中市介休市金融路445号	山西金源酒业有限公司	山西省晋中市介休市金融路445号	山西金源酒业有限公司	晋中市	介休市	37.0319	111.908	山西省	晋中市	介休市	37.0319	111.908	山西省
209	2014-03-30	酒类	哈尔滨市平房区龙滨路39号	哈尔滨龙滨实业有限公司		北京华联综合超市股份有限公司哈尔滨第五分公司	哈尔滨市	平房区	45.5913	126.644	黑龙江省	北京市	朝阳区	39.9802	116.394	北京市
210	2014-03-31	酒类	重庆市綦江区通惠食品工业园区2号厂房	重庆好酒好久酒业有限公司		重庆好酒好久酒业有限公司	重庆市	綦江区	29.0512	106.692	重庆市	重庆市	渝中区	29.569	106.558	重庆市
211	2014-03-31	酒类	哈尔滨市平房区龙滨路39号	哈尔滨龙滨实业有限公司		齐齐哈尔市富拉尔基兴隆大家庭购物中心有限公司	哈尔滨市	平房区	45.5913	126.644	黑龙江省	齐齐哈尔市	富拉尔基区	47.2155	123.637	黑龙江省
212	2014-04-01	酒类	惠州市惠东县白盆珠镇新庵新富路	惠东县新庵酒厂		惠州市惠城区新商界购物广场小金口店	惠州市	惠东县	23.1183	115.208	广东省	惠州市	惠城区	23.1498	114.427	广东省
213	2014-04-02	酒类	桂林市长海路江东9号	桂林灵川江东酒厂		秀峰区万福顺超市	桂林市	秀峰区	25.3127	110.266	广西壮族自治区	桂林市	秀峰区	25.2796	110.27	广西壮族自治区
214	2014-04-02	酒类	河南省滑县豫丰路中段古岸168号	河南省豫丰酒业有限责任公司		安阳卓为商贸有限公司	安阳市	滑县	35.581	114.526	河南省	安阳市	文峰区	36.1059	114.4	河南省
215	2014-04-06	酒类	长春市经济开发区临河街243号	吉林省长春市紫鑫葡萄酒有限公司		宾县宾西物尔美超市	长春市	二道区	43.8942	125.371	吉林省	哈尔滨市	宾县	45.7637	127.496	黑龙江省
216	2014-04-08	酒类	河北省怀来县沙城镇	中国长城葡萄酒有限公司		北京顺亚邦物流有限公司一食堂	张家口市	怀来县	40.3912	115.513	河北省	北京市	顺义区	40.1841	116.825	北京市
217	2014-04-13	酒类	辽宁省本溪市桓仁满族自治县桓仁镇东山街	桓仁满族自治县桓仁镇老井酒厂		桓仁满族自治县桓仁镇老井酒厂	本溪市	桓仁满族自治县	41.2789	125.368	辽宁省	本溪市	桓仁满族自治县	41.2652	125.38	辽宁省
218	2014-04-15	酒类	桂林市甲山路121号	桂林市鸿燕酒厂		贵港市港北区超联百货店（微型企业）	桂林市	秀峰区	25.2927	110.283	广西壮族自治区	贵港市	港北区	23.1176	109.578	广西壮族自治区
219	2014-04-19	酒类	黑龙江省双城市经济技术开发区	黑龙江省双城市御花园酒业有限责任公司		公安县广惠超市有限公司	哈尔滨市	双城市	45.4082	126.189	黑龙江省	荆州市	公安县	30.0585	112.235	湖北省
220	2014-04-22	酒类	桂林市兴安县溶江镇	桂林兴安县大溶江酒厂		巴马润百家超市	桂林市	兴安县	25.5667	110.484	广西壮族自治区	河池市	巴马瑶族自治县	24.1515	107.25	广西壮族自治区
221	2014-04-23	酒类	安徽省滁州市凤阳县府城文昌街38号	安徽省凤阳酿酒有限责任公司	安徽省蚌埠市禹会区合徐高速秦集（禹会）服务区	蚌埠市禹会区高速餐饮服务部	滁州市	凤阳县	32.8752	117.573	安徽省	蚌埠市	禹会区	32.9353	117.348	安徽省
222	2014-04-25	酒类	襄阳市襄州区肖湾路8号	湖北古襄阳酒业有限公司		宜城市板桥店镇枣宜副食店	襄阳市	襄州区	32.0934	112.218	湖北省	襄阳市	宜城市	31.753	112.523	湖北省
223	2014-04-25	酒类	府城文昌街38号	凤阳酿酒有限责任公司	安徽省蚌埠市禹会区合徐高速秦集（禹会）服务区	蚌埠市禹会区高速餐饮服务部	天津市	蓟县	40.0503	117.421	天津市	蚌埠市	禹会区	32.9353	117.348	安徽省
224	2014-04-25	酒类	府城文昌街38号	凤阳酿酒有限责任公司	安徽省蚌埠市禹会区合徐高速秦集（禹会）服务区	蚌埠市禹会区高速餐饮服务部	天津市	蓟县	40.0503	117.421	天津市	蚌埠市	禹会区	32.9353	117.348	安徽省
225	2014-05-01	酒类	黄梅县分路镇南街13号	湖北劲宝食品有限公司		湖北劲宝食品有限公司	黄冈市	黄梅县	29.7839	115.913	湖北省	黄冈市	黄梅县	29.79	115.918	湖北省
226	2014-05-01	保健食品	广州市黄埔区沧联工业园8号大院3号3楼	广州市雅博生物科技有限公司		泰安市爱康商贸有限公司	广州市	黄埔区	23.135	113.548	广东省	泰安市	泰山区	36.2059	117.094	山东省
227	2014-05-02	酒类	贵阳市白云区沙文镇	贵州怀赖酒业有限公司		毕节佳盛购物广场有限公司	贵阳市	白云区	26.7523	106.689	贵州省	毕节市	七星关区	27.3108	105.29	贵州省
228	2014-05-02	酒类	周口市扶沟县工业园区2号路	中法象徽葡萄酒业有限公司	富顺县富世镇钟秀街东段92号	富顺县伟业副食品店	周口市	扶沟县	34.0659	114.402	河南省	自贡市	富顺县	29.1869	104.981	四川省
229	2014-05-02	保健食品	南昌县南新乡黄渡	江西奇而特生物技术有限公司		德州汇腾商贸有限公司	南昌市	南昌县	28.7878	115.992	江西省	德州市	德城区	37.4528	116.297	山东省
230	2014-05-02	酒类	四川泸州市江阳区邻玉镇	四川?泸州市十里香酒业有限公司		辽源市龙山区双亿购物广场六条店	泸州市	江阳区	28.8306	105.373	四川省	辽源市	西安区	42.922	125.159	吉林省
231	2014-05-08	酒类	仁怀市茅台镇	贵州市仁怀市茅台镇相约酒业有限公司		亳州市盖盛祥超市有限责任公司	遵义市	仁怀市	27.872	106.389	贵州省	亳州市	谯城区	33.8785	115.793	安徽省
232	2014-05-08	酒类	贵州省仁怀市茅台镇	贵州省仁怀市茅台镇相约酒业有限公司		滑县世纪好又多购物广场有限公司	遵义市	仁怀市	27.872	106.389	贵州省	安阳市	滑县	35.581	114.526	河南省
233	2014-05-08	酒类	汾阳市杏花村镇汾酒大道南路	山西杏亨老酒坊酒业有限公司		壶关县魅力商贸有限公司	吕梁市	汾阳市	37.3281	111.847	山西省	长治市	壶关县	36.1213	113.214	山西省
234	2014-05-08	酒类	河北省廊坊市永清县里兰城镇西环外	北京望京酒业（永清）有限公司	河北省秦皇岛市海港区广场西路58号	海港区鑫碧云超市	廊坊市	永清县	39.3279	116.505	河北省	秦皇岛市	海港区	39.9404	119.617	河北省
235	2014-05-09	酒类	沈阳市东陵区保和256号	沈阳市东泉酒厂		大石桥真实惠百货有限公司第五分公司	沈阳市	东陵区	41.7018	123.59	辽宁省	营口市	大石桥市	40.6508	122.515	辽宁省
236	2014-05-10	酒类	宣城市宣州区古泉镇经济开发区	宣城市宣水坊酒业有限公司	安徽省宣城市昭亭北路盛世华庭20幢4~5室	宣城市华庭超市	宣城市	宣州区	31.0043	118.644	安徽省	宣城市	宣州区	30.9683	118.755	安徽省
237	2014-05-13	酒类	湖北省仙桃市剅河工业园	湖北碧潭酒业有限公司		湖北富迪实业股份有限公司总口购物广场	仙桃市	仙桃市	30.4024	113.593	湖北省	荆州市	沙市区	30.3051	112.293	湖北省
238	2014-05-16	酒类	山西省吕梁市方山县马坊镇	山西老传统酒业有限公司	乌兰察布市集宁区卓资路南市政府东街怡润人杰源小区C座1栋	内蒙古德和商贸有限公司	吕梁市	方山县	38.0242	111.406	山西省	呼和浩特市	赛罕区	40.8232	111.773	内蒙古自治区
239	2014-05-18	茶叶及相关制品	武夷山市茶场四分场老办公室	武夷山市皇金叶岩茶厂	福建省漳州市龙海市紫泥镇西良村	龙海市紫泥鑫金浦超市	南平市	武夷山市	27.7233	118.015	福建省	漳州市	龙海市	24.4529	117.824	福建省
240	2014-05-20	酒类	汕头市潮阳区和平下寨市场对面	汕头市潮阳区和平广济泰酒厂	汕头市龙湖区庐山路与长江路交界（原庐山市场）9-10号铺	汕头市龙湖区吴天宝日用百货商行	汕头市	潮阳区	23.2491	116.485	广东省	汕头市	龙湖区	23.3778	116.724	广东省
241	2014-05-20	酒类	贵州省遵义市仁怀市茅台镇	贵州省仁怀市茅台镇仁和酒业有限公司	河南省安阳市滑县道口镇道城路中段	滑县万家福商贸有限公司桥东百货店	遵义市	仁怀市	27.872	106.389	贵州省	邢台市	桥东区	37.0799	114.512	河北省
242	2014-05-22	水产制品	河北省邢台市邢台县羊范经济开发区	河北广龙保健食品有限公司	河北省邢台市邢台县羊范经济开发区	河北广龙保健食品有限公司	邢台市	邢台县	37.008	114.378	河北省	天津市	河北区	39.1535	117.204	天津市
243	2014-05-23	罐头	长宁县竹海镇滨河路	长宁县盛林菌类种植专业合作社	宜宾市翠屏区西街61号美好家园内负1楼	宜宾市翠屏区三丰副食店	宜宾市	长宁县	28.5061	104.94	四川省	宜宾市	翠屏区	28.7721	104.626	四川省
244	2014-05-26	特殊膳食食品	北京市丰台区外环西路26号院20号楼二层201（园区）	中国总经销商：北京恒元康科技有限公司（原产国：法国）		哈尔滨卓展时代广场百货有限公司	北京市	丰台区	39.8299	116.287	北京市	哈尔滨市	松北区	45.8088	126.542	黑龙江省
245	2014-05-29	茶叶及相关制品	安徽省马鞍山市澄湖路中段	马鞍山市新安上工医药科技有限公司	安徽省马鞍山市澄湖路中段	马鞍山市新安上工医药科技有限公司	马鞍山市	当涂县	31.3913	118.834	安徽省	马鞍山市	雨山区	31.6763	118.514	安徽省
246	2014-06-01	酒类	广元市昭化区元坝菜市场	广元市昭化区湘川酒类加工坊		广元市昭化区湘川酒类加工坊	广元市	元坝区	32.3296	105.969	四川省	广元市	元坝区	32.3296	105.969	四川省
247	2014-06-01	酒类	安徽省蚌埠市怀远县怀唐路89号	安徽省怀远县亚太石榴酒有限公司	安徽省蚌埠市怀远县古城乡四方湖服务区内	怀远县古城乡四方湖土特产超市	蚌埠市	怀远县	32.9664	117.185	安徽省	蚌埠市	怀远县	33.0378	117.14	安徽省
248	2014-06-03	酒类	湖北省咸宁市通山县黄沙镇石岭工业小区	湖北野荞酒业有限公司	湖北省咸宁市通山县黄沙镇石岭工业小区	湖北野荞酒业有限公司	咸宁市	通山县	29.744	114.693	湖北省	武汉市	武昌区	30.5516	114.348	湖北省
249	2014-06-08	酒类	昭化区磨滩场镇	广元市滴滴香酒厂	巴中市恩阳区义阳二街63号	巴中市恩阳区恩阳古镇生态鱼庄	广元市	元坝区	32.3296	105.969	四川省	巴中市	巴州区	31.7974	106.637	四川省
250	2014-06-08	酒类	襄阳市高新技术开发区团山218号	襄阳三结义酒业有限公司	襄阳市高新区团山镇218号	襄阳三结义酒业有限公司	襄阳市	襄城区	32.0457	111.895	湖北省	襄阳市	襄州区	32.2292	112.25	湖北省
251	2014-06-09	酒类	湖北省黄梅县大河镇	湖北黄梅堆花酒业有限公司	湖北省黄冈市龙感湖区沙湖办事处	杨小明（龙感湖区沙湖办事处）	黄冈市	黄梅县	30.124	115.828	湖北省	黄冈市	黄梅县	29.9284	115.979	湖北省
252	2014-06-10	酒类	吉林省柳河县柳河镇海青	通化吉利特酒业有限公司		绿园区松柏超市兴阳街店（加盟店）	通化市	柳河县	42.2884	125.732	吉林省	长春市	绿园区	43.9041	125.293	吉林省
253	2014-06-13	酒类	新疆和静二十三团	新疆亚泰酒业有限责任公司（备注：经查实被假冒）	新疆乌鲁木齐市米东区广兴西街487号	乌鲁木齐市米东区肖婉商店	乌鲁木齐市	天山区	43.7992	87.6335	新疆维吾尔自治区	乌鲁木齐市	米东区	43.9792	87.6621	新疆维吾尔自治区
254	2014-06-14	酒类	山西吕梁汾阳市杏花村镇上堡村	中国.山西杏乡世家酿酒有限公司		山西永辉超市有限公司	吕梁市	汾阳市	37.3499	111.895	山西省	太原市	杏花岭区	37.8798	112.569	山西省
255	2014-06-16	酒类	赤峰市宁城县八里罕镇	内蒙古闷倒驴酒业有限公司	九台市南山街南部新城区商贸城15号楼	九台市南山好又多连锁超市	赤峰市	宁城县	41.5224	118.757	内蒙古自治区	长春市	九台市	44.2098	125.985	吉林省
256	2014-06-18	特殊膳食食品	北京市丰台区外环西路26号院20号楼405室	中国总代理：北京百慧智业科技有限公司（原产国：德国（工厂注册号：DEBY70076EG））		双鸭山市尖山区点点孕婴用品店	北京市	丰台区	39.8299	116.287	北京市	双鸭山市	尖山区	46.6526	131.165	黑龙江省
257	2014-06-24	酒类	青海省互助县威远镇南街5号	青海互助龙的青稞酒业有限公司	青海省西宁市城中区石坡街16-19号	北京华联综合超市股份有限公司青海第一分公司	海东地区	互助土族自治县	36.8495	101.966	青海省	北京市	朝阳区	39.9802	116.394	北京市
258	2014-06-28	酒类	石门县楚江镇	石门壶瓶山酒业有限公司		来凤县诗仙太白新花瓷	常德市	石门县	29.5929	111.386	湖南省	恩施土家族苗族自治州	来凤县	29.4994	109.413	湖北省
259	2014-07-01	保健食品	郑州市经济技术开发区航海东路1058号	郑州百消丹药业有限公司	山东省泰安高新区奥林匹克花园业主楼	泰安高新区广生泉大药房药业有限公司奥林匹克花园店	郑州市	管城回族区	34.7265	113.725	河南省	湘潭市	雨湖区	27.8606	112.898	湖南省
260	2014-07-05	特殊膳食食品	武汉市宝丰路1号湖北商务大楼2511室	中国代理商：武汉美斯通工贸发展有限公司（奥地利制造）		黑龙江远大购物中心有限公司	武汉市	硚口区	30.5848	114.259	湖北省	哈尔滨市	南岗区	45.766	126.65	黑龙江省
261	2014-07-08	酒类	四川.成都.金堂.三星镇	四川成都市金堂盐井青松酒厂		贵州省惠水县逢源贸易有限公司县府路分公司	成都市	双流县	30.3125	104.155	四川省	黔南布依族苗族自治州	惠水县	26.139	106.663	贵州省
262	2014-07-09	酒类	黑龙江省庆安工业示范基地	黑龙江省庆安源升河酿酒有限责任公司		庆安天一购物中心有限公司	绥化市	庆安县	46.8857	127.515	黑龙江省	绥化市	庆安县	46.884	127.521	黑龙江省
263	2014-07-10	酒类	宿迁市宿城区洋河镇徐淮路18号	宿迁市洋河镇锦洋曲酒有限公司		泗洪县世纪华联超市孙何加盟店	宿迁市	泗阳县	33.7854	118.389	江苏省	宿迁市	泗洪县	33.3953	118.376	江苏省
264	2014-07-11	酒类	武隆县江口镇黄桷村焦村坝组	重庆市武隆县江口酒业有限责任公司	重庆市武隆区仙女山镇白果村杨叉岭	武隆区静铭酒店	重庆市	武隆县	29.2502	107.87	重庆市	重庆市	武隆县	29.332	107.766	重庆市
265	2014-07-14	酒类	古井镇	安徽省老贡酒业有限公司		巢湖经济开发区今之惠超市紫金华府店	江门市	新会区	22.3561	113.121	广东省	合肥市	巢湖市	31.6333	117.911	安徽省
266	2014-07-14	酒类	盘锦市双台子区繁荣路41号	盘锦市盘山酒业有限责任公司(原盘山县酿酒厂)	辽宁省盘锦市兴隆台区蓝色康桥B区人防工程处	盘锦市兴隆台区于家金社裕农乡村百货超市	盘锦市	双台子区	41.1903	122.067	辽宁省	盘锦市	兴隆台区	41.1637	122.071	辽宁省
267	2014-07-18	酒类	宿迁市宿城区洋河镇徐淮路南侧	宿迁市洋河镇御缘酿酒厂		咸宁市家联商贸有限公司	宿迁市	宿城区	33.8037	118.354	江苏省	咸宁市	通山县	29.608	114.517	湖北省
268	2014-07-18	酒类	廊坊市霸州市夹河村	霸州市岔河集夹河酿酒厂		廊坊市明珠商业集团霸州有限公司	廊坊市	霸州市	39.1154	116.329	河北省	廊坊市	霸州市	39.1309	116.398	河北省
269	2014-07-22	酒类	宿迁市洋河镇徐淮路241号	江苏.宿迁市洋河镇国河酒业有限公司		涟水县高沟镇苏果超市加盟店	宿迁市	泗洪县	33.7815	118.382	江苏省	淮安市	涟水县	34.0224	119.202	江苏省
270	2014-07-22	酒类	祁县（省级）经济开发区	山西好风光酒业有限公司		祁县恒源商贸超市（有限公司）	晋中市	祁县	37.3641	112.342	山西省	晋中市	祁县	37.3641	112.342	山西省
271	2014-07-25	酒类	吉林省四平市铁西区红嘴路27号	四平市红嘴神农酒业有限公司		四平市铁东区吉晟阳光超市	四平市	铁西区	43.196	124.356	吉林省	四平市	铁东区	43.168	124.416	吉林省
272	2014-07-26	酒类	绵阳市涪城区杨家镇工业集中区	绵阳市千丰酒业有限责任公司	绵阳高新区塞纳阳光小区19幢1楼4号门面	绵阳高新区七天便利塞纳阳光店	绵阳市	涪城区	31.3509	104.725	四川省	绵阳市	涪城区	31.4775	104.663	四川省
273	2014-07-31	酒类	阜城县城工业区	衡水源沣酒业酿造有限公司	巴东县野三关镇将军路18号	巴东县物美坊商坊商贸有限公司	衡水市	阜城县	37.8687	116.182	河北省	恩施土家族苗族自治州	巴东县	31.0481	110.348	湖北省
274	2014-08-02	酒类	内蒙古宁城县八里罕镇北梁村	内蒙古·宁城御泉坊酒业有限公司	北京市石景山区鲁谷七星园1号楼首层1号	北京奥思远商贸有限责任公司	赤峰市	宁城县	41.6002	119.351	内蒙古自治区	北京市	东城区	39.9109	116.413	北京市
275	2014-08-08	酒类	广西梧州市北山路东三巷29号（北山隧道）	中国广西梧州市蛇仔广动植物酒业有限公司		苍梧县旺又好超市	梧州市	岑溪市	22.9269	111.003	广西壮族自治区	梧州市	苍梧县	23.846	111.556	广西壮族自治区
276	2014-08-08	酒类	新疆和静县开泽西路28号	新疆胡杨酒业有限公司		乌鲁木齐市天山区浩达商行	巴音郭楞蒙古自治州	和静县	42.3174	86.3971	新疆维吾尔自治区	乌鲁木齐市	天山区	43.7973	87.6194	新疆维吾尔自治区
277	2014-08-11	特殊膳食食品	武汉市宝丰路1号湖北商务大楼2511室	中国代理商：武汉美斯通工贸发展有限公司（奥地利制造）	七台河市桃山区七彩城院内	七台河市桃山区新童乐都育婴谷店	武汉市	硚口区	30.5848	114.259	湖北省	七台河市	桃山区	45.7785	131.016	黑龙江省
278	2014-08-13	酒类	庙街镇捷达路27号	巍山县南诏宴酒业有限责任公司		大理南诏宴酒业有限公司	大理白族自治州	巍山彝族回族自治县	25.3187	100.287	云南省	大理白族自治州	大理市	25.5976	100.237	云南省
279	2014-08-15	蔬菜制品	甘肃省酒泉市肃州区解放路326号	酒泉西部农业股份有限公司		酒泉西部农业股份有限公司	酒泉市	肃州区	39.7021	98.4954	甘肃省	酒泉市	肃州区	39.7385	98.5007	甘肃省
280	2014-08-18	酒类	广宁县木格镇	广宁县木格酒业有限公司		肇庆市恒裕海湾城商贸有限公司	肇庆市	广宁县	23.5398	112.176	广东省	肇庆市	端州区	23.0716	112.495	广东省
281	2014-08-18	酒类	黑龙江省拜泉县群英街一委五组	黑龙江·齐齐哈尔市延龄酒业有限公司	黑龙江省齐齐哈尔市拜泉县拜泉镇群英街四委6组（南五道街路西）	拜泉县朱春家精品水果超市	齐齐哈尔市	拜泉县	47.6117	126.092	黑龙江省	齐齐哈尔市	拜泉县	47.6019	126.105	黑龙江省
282	2014-08-22	酒类	武汉市黄陂区盘龙城经济开发区露甲山路26号	武汉市盘龙酒厂		宁波欧尚超市有限公司江南路店	武汉市	黄陂区	30.7092	114.251	湖北省	宁波市	江东区	29.8918	121.611	浙江省
283	2014-08-25	酒类	江西省南昌市新建县朱子港	江西神圣酒厂		南丰县喜来购购物广场	南昌市	新建县	28.8126	115.953	江西省	抚州市	南丰县	27.2185	116.536	江西省
284	2014-08-26	酒类	桂林市灵川县灵川镇桂建路（陶瓷厂生产区）	桂林融桦酒业有限公司		富川百盛购物广场	桂林市	灵川县	25.3579	110.325	广西壮族自治区	贺州市	富川瑶族自治县	24.8202	111.285	广西壮族自治区
285	2014-08-28	酒类	景洪市宣慰大道138号(药植所院内)	西双版纳柬龙制药厂	云南省西双版纳州景洪市宣慰大道138号(药植所院内)	西双版纳柬龙制药有限公司	西双版纳傣族自治州	景洪市	22.0114	100.796	云南省	西双版纳傣族自治州	景洪市	22.0136	100.803	云南省
286	2014-08-28	酒类	新疆和静县开泽西路28号	新疆胡杨酒业有限公司		乌鲁木齐市天山区浩达商行	巴音郭楞蒙古自治州	和静县	42.3174	86.3971	新疆维吾尔自治区	乌鲁木齐市	天山区	43.7973	87.6194	新疆维吾尔自治区
287	2014-08-29	酒类	吉林省双辽市王奔镇	吉林省双辽市流酒坊酒业有限公司		伊通满族自治县靠山镇阳光水果蔬菜综合超市	四平市	双辽市	43.4576	123.679	吉林省	四平市	伊通满族自治县	43.3915	125.04	吉林省
288	2014-08-30	酒类	湖南省宁乡县大成桥镇成功塘村	长沙市印王神生物科技有限公司	长沙市雨花区井湾子街道井圭路社区井湾路618号山水庭院21栋-203号	长沙市雨花区根源食品商行	长沙市	宁乡县	28.1585	112.354	湖南省	长沙市	雨花区	28.1422	113.042	湖南省
289	2014-09-01	酒类	安徽省蚌埠市怀远县怀唐路89号	安徽亚太石榴酒有限公司	安徽省宣城市宣州区水阳镇水阳街道	宣城市水阳镇甫发日杂百货超市	蚌埠市	怀远县	32.9664	117.185	安徽省	宣城市	宣州区	31.2411	118.731	安徽省
290	2014-09-02	酒类	鱼台县清河镇桥南三公里处路东	鱼台三贤酒业有限公司	济宁市鱼台县清河镇桥南三公里处路东	鱼台三贤酒业有限公司	济宁市	鱼台县	35.0969	116.527	山东省	济宁市	鱼台县	35.0179	116.657	山东省
291	2014-09-08	酒类	黑龙江省宝清县八五三农场	黑龙江省红兴隆农垦小清河酿酒厂		集贤县金琦乐万家生鲜超市	双鸭山市	宝清县	46.3327	132.204	黑龙江省	双鸭山市	集贤县	46.7345	131.147	黑龙江省
292	2014-09-12	酒类	宜宾市岷江北路72号	宜宾中富酒业有限责任公司		宜宾中富酒业有限责任公司	宜宾市	翠屏区	28.7931	104.621	四川省	宜宾市	翠屏区	28.758	104.649	四川省
293	2014-09-12	调味品	博乐市乌图布拉格镇青德里南村	新疆博乐市复兴酱园	第五师八十一团团部	博乐市家欣商贸有限责任公司	博尔塔拉蒙古自治州	博乐市	44.916	82.2149	新疆维吾尔自治区	博尔塔拉蒙古自治州	博乐市	44.86	82.058	新疆维吾尔自治区
294	2014-09-13	食用农产品	广州市白云大道北友谊路加和生产基地八一科技园B栋五楼01号	香港朗球(集团)实业有限公司(委托方)广州市富农食品有限公司(被委托方)	广东省云浮市罗定市人民中路130.132号与园前路6号罗定市商业中心(北区)二层1-14、98-105号商铺	罗定市新万悦日用品超市	广州市	从化市	23.5496	113.597	广东省	云浮市	罗定市	22.7721	111.58	广东省
295	2014-09-15	酒类	合川区铜溪镇弯桥村4社	重庆市合川区肖世福白酒厂	合川区铜溪镇弯桥村4社	重庆市合川区肖世福白酒厂	重庆市	合川区	30.0043	106.149	重庆市	重庆市	合川区	29.9782	106.283	重庆市
296	2014-09-16	茶叶及相关制品	广东省揭西县良田桐树坪溪尾头6号	嵩林种养专业合作社		罗定市贺华日用品超市	揭阳市	揭西县	23.4041	115.722	广东省	云浮市	罗定市	22.7743	111.576	广东省
297	2014-09-16	淀粉及淀粉制品	禹州市朱阁镇农业开发区	禹州市绿之源制品有限责任公司		黑龙江宝泉岭金广伯福顺超市	许昌市	禹州市	34.2274	113.46	河南省	佳木斯市	佳木斯市市辖区	46.814	130.327	黑龙江省
298	2014-09-18	食用油、油脂及其制品	西安市周至县集贤镇西村	西安市周至县圣寿食用油加工厂	西安市周至县集贤镇西村	西安市周至县圣寿食用油加工厂	西安市	周至县	34.0928	108.407	陕西省	西安市	周至县	34.1694	108.228	陕西省
299	2014-09-18	酒类	新疆玛纳斯县乐土驿镇	玛纳斯县乐土驿镇长胜酒厂	新疆昌吉州玛纳斯县包家店镇103号	玛纳斯县包家店镇阳光超市	昌吉回族自治州	玛纳斯县	44.2056	86.4713	新疆维吾尔自治区	昌吉回族自治州	玛纳斯县	44.2596	86.3171	新疆维吾尔自治区
300	2014-09-19	酒类	安徽省淮北市凤凰山经济开发区仪凤路10号	淮北口尊酒业有限公司		淮北口尊酒业有限公司	淮北市	相山区	33.9908	116.763	安徽省	淮北市	相山区	33.9617	116.805	安徽省
301	2014-09-20	粮食加工品	塔城市二工镇五里村	塔城市老于粉条厂	塔城市二工镇五里村	塔城市老于粉条厂	塔城地区	塔城市	46.7067	82.954	新疆维吾尔自治区	塔城地区	塔城市	46.7543	82.9855	新疆维吾尔自治区
302	2014-09-22	蔬菜制品	兴文县古宋镇胜利街	兴文县石海旅游商品公司	兴文县古宋镇胜利街	兴文县石海旅游商品有限责任公司	宜宾市	兴文县	28.3112	105.246	四川省	宜宾市	兴文县	28.306	105.247	四川省
303	2014-09-25	食用油、油脂及其制品	湖北省麻城市中馆驿镇仁和街42号	湖北麻城锦园粮油工业有限公司	湖北省黄冈市麻城市金桥大道渡槽旁	麻城市亚贸量贩有限公司渡槽店	黄冈市	麻城市	31.1259	114.9	湖北省	黄冈市	麻城市	31.177	115.017	湖北省
304	2014-09-25	酒类	白银区强湾乡川口村后长川楼房沟	甘肃白银万成农工贸有限公司	白银区强湾乡川口村后长川楼房沟	甘肃白银万成农工贸有限公司	白银市	白银区	36.4931	104.086	甘肃省	白银市	白银区	36.5415	104.155	甘肃省
305	2014-09-25	酒类	白银区强湾乡川口村后长川楼房沟	白银万成农工贸有限公司	白银区强湾乡川口村后长川楼房沟	白银万成农工贸有限公司	白银市	白银区	36.4931	104.086	甘肃省	白银市	白银区	36.5415	104.155	甘肃省
306	2014-09-26	酒类	陕西省延安市志丹县双河工业园区	陕西鹏翔食品有限公司		陕西华润万家生活超市有限公司西安市含光路分公司	延安市	志丹县	36.828	108.776	陕西省	西安市	未央区	34.3581	108.972	陕西省
307	2014-09-27	酒类	四川省绵阳市安县沸水镇泉塘街888号安县花荄镇文苑路西段（工业园）	四川绵阳沸泉酒业有限公司	安县沸水镇泉塘街888号	四川绵阳沸泉酒业有限公司	绵阳市	安县	31.5411	104.562	四川省	绵阳市	安县	31.5394	104.559	四川省
308	2014-09-28	酒类	合肥市瑶海区大店工业园区	合肥四面八方酒业有限公司		蒙城县京兴客旺隆超市	合肥市	瑶海区	31.8749	117.405	安徽省	亳州市	蒙城县	33.2717	116.572	安徽省
309	2014-09-28	酒类	合肥市瑶海区大店工业园区	合肥四面八方酒业有限公司		蒙城县京兴客旺隆超市	合肥市	瑶海区	31.8749	117.405	安徽省	亳州市	蒙城县	33.2717	116.572	安徽省
310	2014-09-28	酒类	http://www.gsda.gov.cn/CL0307/39091.html	甘肃省条山酒厂	甘肃省白银市景泰县一条山镇玉液路198号	甘肃省条山酒厂	衢州市	柯城区	28.9635	118.877	浙江省	白银市	景泰县	37.206	104.06	甘肃省
311	2014-09-28	酒类	山东省招远市齐山镇状元头村	烟台亚菲特酒庄有限公司		北京南红有发农副产品市场有限公司	烟台市	招远市	37.2534	120.333	山东省	北京市	昌平区	40.2555	116.134	北京市
312	2014-09-30	水产制品	福建厦门市同安区环东海城美溪道湖里工业园5号厂房五楼	厦门沃丰食品有限公司（分装）	福建省福州市福清市国际商务展销广场中心	福清好又多百货商业广场有限公司	厦门市	同安区	24.6591	118.162	福建省	福州市	福清市	25.7263	119.39	福建省
313	2014-10-01	蔬菜制品	甘肃省酒泉市肃州区解放路326号	酒泉西部农业股份有限公司		酒泉西部农业股份有限公司	酒泉市	肃州区	39.7021	98.4954	甘肃省	酒泉市	肃州区	39.7385	98.5007	甘肃省
314	2014-10-02	酒类	梅河口市进化镇进化村	通化强劲酒业有限公司	吉林省长春市绿园区升阳街44号	绿园区佰红超市	通化市	梅河口市	42.3886	125.783	吉林省	长春市	绿园区	43.8868	125.262	吉林省
315	2014-10-08	酒类	余姚市三七市镇安捷西路129号	余姚市贡椿食品厂(普通合伙)		浙江家家福超市有限公司余姚白云店	宁波市	余姚市	30.0346	121.352	浙江省	宁波市	余姚市	30.0531	121.147	浙江省
316	2014-10-08	酒类	湖北省武汉市东西湖区慈惠墩223号	武汉原浆老窖酒厂	湖北省十堰市竹溪县兵营	竹溪县兵营如家超市	武汉市	东西湖区	30.6043	114.131	湖北省	十堰市	竹溪县	32.3241	109.722	湖北省
317	2014-10-08	酒类	经济开发区金山园区淇山路中段	河南省仪狄酒业有限公司	鹤壁市淇滨区黄河路与嵩山路交叉口东方世纪城门面房	鹤壁市淇滨区新东方百货商行	上海市	金山区	30.7479	121.348	上海市	鹤壁市	淇滨区	35.747	114.306	河南省
318	2014-10-08	酒类	吕梁南胡工业区	山西杏花树汾溪酒业有限公司		山西杏花树汾溪酒业有限公司	吕梁市	文水县	37.384	112.24	山西省	太原市	杏花岭区	37.8798	112.569	山西省
319	2014-10-08	蔬菜制品	张掖市甘州区张大公路19公里处	张掖市四通蔬菜脱水有限责任公司	张掖市甘州区张大公路19公里处	张掖市四通蔬菜脱水有限责任公司	张掖市	甘州区	38.9348	100.485	甘肃省	张掖市	甘州区	38.9321	100.456	甘肃省
320	2014-10-10	酒类	安顺市西秀区南山路488号	安顺市兴安酒厂		德江县乐之购商贸有限公司	安顺市	西秀区	26.239	105.955	贵州省	铜仁市	德江县	28.2681	108.126	贵州省
321	2014-10-10	茶叶及相关制品	湖北省谷城县紫金镇花园村	湖北汉家刘氏茶业股份有限公司	湖北省武汉市武昌区水果湖路（洪山路57-5号）	湖北汉家刘氏贸易有限公司	襄阳市	谷城县	32.1527	111.334	湖北省	武汉市	武昌区	30.5516	114.348	湖北省
322	2014-10-10	酒类	http://www.gsda.gov.cn/CL0307/39091.html	甘肃省条山酒厂	甘肃省白银市景泰县一条山镇玉液路198号	甘肃省条山酒厂	衢州市	柯城区	28.9635	118.877	浙江省	白银市	景泰县	37.206	104.06	甘肃省
323	2014-10-10	酒类	伊犁老霍城	伊犁英雄酒业有限责任公司		阿拉尔市西苑超市有限责任公司胜利大道分公司	伊犁哈萨克自治州	霍城县	44.1755	80.4693	新疆维吾尔自治区	阿拉尔市	阿拉尔市	40.5469	81.2733	新疆维吾尔自治区
324	2014-10-11	酒类	陕西省凤翔县陈村镇	陕西金凤酒业有限责任公司	陕西省宝鸡市凤翔县陈村镇水沟村	陕西金凤酒业有限责任公司	宝鸡市	凤翔县	34.4856	107.295	陕西省	铜川市	耀州区	34.9087	108.954	陕西省
325	2014-10-14	酒类	重庆市武隆县江口镇黄桷村三社	重庆仙女醇酒业有限公司		重庆仙女醇酒业有限公司	重庆市	武隆县	29.2502	107.87	重庆市	重庆市	渝中区	29.569	106.558	重庆市
326	2014-10-18	酒类	湖北省襄阳市襄城区卧龙镇街西村	星武高粱酒厂	湖北省襄阳市襄城区卧龙镇街西村	星武高粱酒厂	襄阳市	襄城区	32.0224	112.026	湖北省	荆州市	沙市区	30.3202	112.282	湖北省
327	2014-10-18	酒类	贵州省仁怀市茅台镇	贵州省仁怀市茅台镇茅山酒业有限公司		北京回龙观京旺副食经销部	遵义市	仁怀市	27.872	106.389	贵州省	北京市	昌平区	40.0824	116.339	北京市
328	2014-10-19	酒类	哈尔滨市道里区苏家屯工业园区	哈尔滨市天合酿酒厂		柘城县喜临门商贸有限公司	哈尔滨市	道里区	45.7618	126.623	黑龙江省	商丘市	柘城县	34.0974	115.312	河南省
329	2014-10-24	酒类	泗水县苗馆镇李家坡村	山东百纳威酒业有限公司	四川省泸州市龙马潭区西南商贸二区21541	泸州市龙马潭区大众茶酒批发行	济宁市	泗水县	35.6611	117.396	山东省	泸州市	龙马潭区	28.919	105.445	四川省
330	2014-10-24	酒类	泗水县苗馆镇李家坡村	山东百纳威酒业有限公司	四川省泸州市龙马潭区西南商贸二区21541	泸州市龙马潭区大众茶酒批发行	济宁市	泗水县	35.6611	117.396	山东省	泸州市	龙马潭区	28.919	105.445	四川省
331	2014-10-24	酒类	罗江县景乐路综合市场	罗江县罗江镇军辉酒厂	四川省广元市朝天区大中坝农贸市场内11号	朝天区中子粮食酒经销店	德阳市	罗江县	31.3203	104.535	四川省	广元市	朝天区	32.6497	105.897	四川省
332	2014-10-28	酒类	吉林省新兴工业集中区	吉林省延边边城酒业有限公司		城阳区悦来客超市	长春市	宽城区	43.9017	125.333	吉林省	青岛市	城阳区	36.3129	120.403	山东省
333	2014-10-30	酒类	桂林市建干北路大河大村	桂林市六顺酒厂	南宁市民族大道中段49号	广西南宁梦之岛百货有限公司	桂林市	叠彩区	25.3007	110.331	广西壮族自治区	南宁市	青秀区	22.8235	108.376	广西壮族自治区
334	2014-10-31	酒类	北京市房山区长阳镇长周路西侧菊花白庄园	北京仁和酒业有限责任公司		北京仁和酒业有限责任公司	北京市	房山区	39.6879	116.124	北京市	北京市	房山区	39.7236	116.217	北京市
335	2014-11-01	酒类	吉林省磐石宝山经济开发区	磐石市华晟源酒业有限公司	集安市团结路688号（三区）	集安市乐万家超市	吉林市	磐石市	42.9518	126.067	吉林省	通化市	集安市	41.1313	126.2	吉林省
336	2014-11-01	酒类	黑龙江省宝清县八五三农场	黑龙江省红兴隆农垦小清河酿酒厂		双鸭山市尖山区宜佳超市	双鸭山市	宝清县	46.3327	132.204	黑龙江省	双鸭山市	尖山区	46.6852	131.156	黑龙江省
337	2014-11-02	酒类	中国黑龙江省佳木斯市红旗路160号	黑龙江北方佳宾酒业有限公司		佳木斯家乐购商业有限公司	佳木斯市	佳木斯市市辖区	46.82	130.331	黑龙江省	佳木斯市	佳木斯市市辖区	46.8057	130.327	黑龙江省
338	2014-11-03	酒类	湖北大悟七里冲工业园特1号	湖北银树生物饮品有限公司	湖北省孝感市大悟县城关镇七里冲	湖北银树生物饮品有限公司	孝感市	孝昌县	31.3177	114.134	湖北省	武汉市	武昌区	30.5516	114.348	湖北省
339	2014-11-03	酒类	渠县天星镇工业园区	四川华橙酒业有限公司		四川华橙酒业有限公司	达州市	渠县	30.8234	107.02	四川省	成都市	武侯区	30.5775	104.073	四川省
340	2014-11-04	食用油、油脂及其制品	郑州市二七区郑密公路南候砦村北	河南马氏粮油有限公司		修武县汇客泉时代广场	郑州市	二七区	34.6849	113.596	河南省	焦作市	修武县	35.2293	113.455	河南省
341	2014-11-06	粮食加工品	四川黑水县长河坝	四川阿坝黑水县圣洁冰川食品有限责任公司	四川省阿坝州黑水县芦花镇长河坝	黑水县圣洁冰川食品有限责任公司	阿坝藏族羌族自治州	黑水县	32.0678	102.997	四川省	阿坝藏族羌族自治州	黑水县	32.0678	102.997	四川省
342	2014-11-06	酒类	吉林省磐石宝山经济开发区	华晟源酒业有限公司		辉南县朝阳镇万家旺超市	吉林市	磐石市	42.9518	126.067	吉林省	通化市	辉南县	42.678	126.047	吉林省
343	2014-11-07	酒类	湖南怀化市洪江区长寨路41号	湖南银杏王酒业有限公司	怀化市迎丰西路	怀化千真酒品超市有限公司	怀化市	洪江市	27.1173	110.02	湖南省	怀化市	鹤城区	27.5752	110.009	湖南省
344	2014-11-07	酒类	赤峰市宁城县八里罕镇	内蒙古闷倒驴酒业有限公司		北京南红有发农副产品市场有限公司	赤峰市	宁城县	41.5224	118.757	内蒙古自治区	北京市	昌平区	40.2555	116.134	北京市
345	2014-11-07	蜂产品	沈阳市沈北新区惠山经济开发区春阳路18-11号	沈阳王氏天兴蜂蜜有限公司沈北分公司		沈阳市皇姑区王氏天兴蜂蜜北行店	沈阳市	沈北新区	42.0589	123.534	辽宁省	沈阳市	皇姑区	41.824	123.421	辽宁省
346	2014-11-07	蜂产品	沈阳市沈北新区惠山经济开发区春阳路18-11号	沈阳王氏天兴蜂蜜有限公司沈北分公司		沈阳市皇姑区王氏天兴蜂蜜北行店	沈阳市	沈北新区	42.0589	123.534	辽宁省	沈阳市	皇姑区	41.824	123.421	辽宁省
347	2014-11-08	酒类	湖南麻阳文昌阁	湖南麻阳西晃山刺葡萄酒庄	湖南省怀化市鹤城区迎丰中路518号	鹤城区通城超市	怀化市	麻阳苗族自治县	27.6727	109.597	湖南省	怀化市	鹤城区	27.5852	110.046	湖南省
348	2014-11-08	调味品	赤水市之江路临江小区2号楼	赤水市冯扬酿造厂		赤水市红色印象食品店	遵义市	赤水市	28.5928	105.713	贵州省	遵义市	赤水市	28.5942	105.704	贵州省
349	2014-11-08	调味品	四川省成都市新都区新繁泡菜产业园区汇香路	成都市味百度食品有限公司	青神县青城镇南溪花园门市	青神县道友干杂店经营店	成都市	新都区	30.8805	104.022	四川省	眉山市	青神县	29.8371	103.854	四川省
350	2014-11-08	酒类	泰安市岱岳区满庄工业园	泰安市泰山龙潭酒业有限公司	山东省泰安市岱岳区满庄镇南迎村	泰安市泰山龙潭酒业有限公司	泰安市	岱岳区	36.1933	117.049	山东省	泰安市	泰山区	36.1994	117.141	山东省
351	2014-11-10	调味品	叶沙路城区段北侧	平顶山京江酿造有限公司	河南省平顶山叶县任店乡一村	河南万家梦商贸有限公司	阳泉市	城区	37.8579	113.613	山西省	黄南藏族自治州	河南蒙古族自治县	34.7404	101.622	青海省
352	2014-11-11	酒类	内蒙古宁城县八里军镇北梁村	内蒙古宁城御泉坊酒业有限公司		焦作市亿和百货有限公司	赤峰市	宁城县	41.6002	119.351	内蒙古自治区	焦作市	解放区	35.221	113.249	河南省
353	2014-11-12	酒类	吉林省长春市榆树市五棵树镇东风大街909号	长春市（榆树）世宝酒业有限责任公司	吉林省长春市绿园区皓月大路星宇小区启明园1号楼116室	绿园区中斯便利店	长春市	榆树市	44.8153	126.165	吉林省	长春市	绿园区	43.8926	125.296	吉林省
354	2014-11-15	酒类	大竹县云东开发区质监站对面	大竹县广丰酒厂		寻乌县億多购物广场有限责任公司	达州市	大竹县	30.7421	107.212	四川省	赣州市	寻乌县	24.9694	115.654	江西省
355	2014-11-15	酒类	湖北省襄阳市保康县过渡湾镇二堂村	保康县过渡湾镇老付白酒坊		保康县过渡湾镇老付白酒坊	襄阳市	保康县	31.9295	111.27	湖北省	襄阳市	保康县	31.9992	111.261	湖北省
356	2014-11-18	酒类	贵州省仁怀市苍龙办桥坡村	贵州省仁怀市茅台镇玉液酒业有限公司	仁怀市苍龙办桥坡组	贵州省仁怀市茅台镇玉液酒业有限公司	遵义市	仁怀市	27.7978	106.408	贵州省	遵义市	仁怀市	27.872	106.389	贵州省
357	2014-11-18	酒类	黑龙江省绥化市西长发镇正黄一村兴隆屯酒厂	黑龙江省绥化市红粮酒业责任公司		桦川县乐福生活生鲜超市	绥化市	北林区	46.4589	126.706	黑龙江省	佳木斯市	桦川县	47.0288	130.726	黑龙江省
358	2014-11-23	酒类	广东省遂溪县遂城镇桃溪岭	广东省遂溪县古尧天酒庄		清远市清城区横荷港益购物广场	湛江市	遂溪县	21.3828	110.279	广东省	清远市	清城区	23.6459	113.07	广东省
359	2014-11-24	食用油、油脂及其制品	黑龙江省绥化市明水县繁荣乡古城村	黑龙江省九华粮油有限公司		经济开发区华辰农贸超市	绥化市	明水县	47.3127	126.277	黑龙江省	南平市	延平区	26.6554	118.192	福建省
360	2014-11-24	酒类	山东省青岛市莱西市院上镇姜家许村	青岛中良酿酒有限公司		汤阴县菜园镇多好又多购物广场	青岛市	莱西市	36.7844	120.408	山东省	安阳市	汤阴县	35.957	114.547	河南省
361	2014-11-24	食糖	石河子开发区六营村北侧151栋1号	石河子市阿凡提食品厂		塔城百佳商贸有限公司额敏分公司	石河子市	石河子市	44.2969	86.1074	新疆维吾尔自治区	塔城地区	额敏县	46.5319	83.6334	新疆维吾尔自治区
362	2014-11-26	酒类	贵州省清一镇高速公路26公里处	贵州黔贵酒业有限公司		七星关区银河购物超市有限公司	贵阳市	云岩区	26.604	106.714	贵州省	毕节市	七星关区	27.3041	105.312	贵州省
363	2014-11-28	酒类	宿迁市宿城区洋河镇徐淮路18号	宿迁市洋河镇锦洋曲酒有限公司		内黄县金源博大购物广场二店	宿迁市	泗阳县	33.7854	118.389	江苏省	安阳市	内黄县	35.9769	114.908	河南省
364	2014-11-29	酒类	哈尔滨市道里区苏家屯工业园区	哈尔滨市天合酿酒厂		柘城县喜临门商贸有限公司	哈尔滨市	道里区	45.7618	126.623	黑龙江省	商丘市	柘城县	34.0974	115.312	河南省
365	2014-12-01	酒类	贵州省安顺市平坝区平黎路	贵州省平坝县黔中酒厂	贵州省安顺市关岭县断桥镇断桥农贸市场	关岭自治县断桥镇实佳宜食杂店	安顺市	平坝县	26.4106	106.27	贵州省	安顺市	关岭布依族苗族自治县	25.8659	105.685	贵州省
366	2014-12-01	食用农产品	仁寿县汪洋镇五四村4组	眉山市梁氏食品有限公司		洪雅县家家乐商贸有限责任公司伊盛百货分公司	眉山市	仁寿县	29.7422	104.355	四川省	眉山市	洪雅县	29.9137	103.37	四川省
367	2014-12-01	可可及焙烤咖啡产品	湖北省荆州市沙区岑河镇工业园天泽路8号	荆州市德力兴食品有限公司		丹棱县仁美镇鸿运超市	荆州市	沙市区	30.2855	112.384	湖北省	眉山市	丹棱县	29.9837	103.445	四川省
368	2014-12-01	酒类	安徽省亳州市涡阳县高炉镇双轮大道8号	中国?安徽涡阳县高炉酿酒总厂		全椒县万家福购物中心	亳州市	涡阳县	33.4887	116.33	安徽省	滁州市	全椒县	32.0919	118.281	安徽省
369	2014-12-01	酒类	安康市白河县城关镇公路村七组	白河县逸酒酒业有限责任公司		白河县逸酒酒业有限责任公司	安康市	白河县	32.8129	110.138	陕西省	安康市	白河县	32.8148	110.12	陕西省
370	2014-12-03	酒类	昌吉市701基地	昌吉市阿尔金酒业有限公司		第七师125团鑫浩购物商店	昌吉回族自治州	昌吉市	44.0201	87.2739	新疆维吾尔自治区	潮州市	潮安县	23.668	116.596	广东省
371	2014-12-03	酒类	山东省郓城县南赵楼乡户东北村	郓城县玉池香酒厂		郓城县玉池香酒厂	菏泽市	郓城县	35.4048	115.902	山东省	菏泽市	郓城县	35.4107	115.904	山东省
372	2014-12-03	酒类	山东省德州市齐河县焦庙镇政府驻地	齐河县玉皇阁酿酒有限公司		齐河县玉皇阁酿酒有限公司	德州市	齐河县	36.6613	116.659	山东省	德州市	齐河县	36.7899	116.769	山东省
373	2014-12-05	酒类	龙山镇芒麦村	龙陵县龙山阿昌情土锅酒厂		龙陵县龙山阿昌情土锅酒厂	保山市	龙陵县	24.6373	98.4682	云南省	保山市	龙陵县	24.5925	98.6957	云南省
374	2014-12-05	蔬菜制品	四川省长宁县双河开发区	四川长宁县双河镇桂花笋类保鲜厂	珙县巡场镇茨梨农贸市场付小燕干鲜零售批发店	付小燕	宜宾市	长宁县	28.5881	104.928	四川省	泸州市	纳溪区	28.7794	105.377	四川省
375	2014-12-07	酒类	合肥市瑶海区大店工业园区	合肥四面八方酒业有限公司		蒙城县京兴客旺隆超市	合肥市	瑶海区	31.8749	117.405	安徽省	亳州市	蒙城县	33.2717	116.572	安徽省
376	2014-12-08	淀粉及淀粉制品	荥阳市广武镇张河村	荥阳河阴粉业食品厂		林州市开元生活广场商业有限公司第一分公司	郑州市	荥阳市	34.9216	113.464	河南省	安阳市	林州市	36.0889	113.826	河南省
377	2014-12-10	酒类	蓬溪县上游工业园	蓬溪县清泉酒业有限公司	四川省遂宁市蓬溪县赤城镇上游工业园	蓬溪县清泉酒业有限公司	遂宁市	蓬溪县	30.736	105.702	四川省	遂宁市	蓬溪县	30.7647	105.71	四川省
378	2014-12-11	酒类	梅州市兴宁市合水镇工业区	兴宁市杨将军酿酒有限公司		梅州市梅江区沿江西路永兴客家特产经营部	梅州市	兴宁市	24.3028	115.733	广东省	梅州市	梅江区	24.2751	116.121	广东省
379	2014-12-13	酒类	绵竹市什地镇	四川绵竹绵虹酒业有限公司		贵州正安众博投资有限公司	德阳市	绵竹市	31.3408	104.31	四川省	遵义市	正安县	28.5591	107.461	贵州省
380	2014-12-13	蔬菜制品	揭西县棉湖镇贡山	广东亿心食品工业有限公司		自贡市福满家商贸有限公司	揭阳市	揭西县	23.4693	116.154	广东省	自贡市	自流井区	29.3456	104.784	四川省
381	2014-12-13	水果制品	揭西县棉湖镇贡山	广东亿心食品工业有限公司		自贡市百信商贸有限公司	揭阳市	揭西县	23.4693	116.154	广东省	自贡市	荣县	29.4555	104.422	四川省
382	2014-12-13	茶叶及相关制品	咸宁市咸安区桂花镇柏墩街	咸宁市柏庄茶业有限公司	湖北省咸宁市咸安区浮山双泉二组生甡川农家乐	咸宁市柏庄茶业有限公司	咸宁市	咸安区	29.7475	114.377	湖北省	咸宁市	咸安区	29.8471	114.329	湖北省
383	2014-12-15	酒类	白银区强湾乡川口村后长川楼房沟	甘肃白银万成农工贸有限公司	白银区强湾乡川口村后长川楼房沟	甘肃白银万成农工贸有限公司	白银市	白银区	36.4931	104.086	甘肃省	白银市	白银区	36.5415	104.155	甘肃省
384	2014-12-17	酒类	翔安区马巷镇洪溪村	厦门市新竹酿酒有限公司		安阳县水冶镇好又多超市	厦门市	翔安区	24.69	118.243	福建省	安阳市	安阳县	36.098	114.655	河南省
385	2014-12-19	酒类	宜宾县高场镇证明村菜家组	宜宾果王酒业有限责任公司	宜宾县高场镇证明村菜家组	宜宾果王酒业有限责任公司	宜宾市	宜宾县	28.7864	104.458	四川省	宜宾市	翠屏区	28.758	104.649	四川省
386	2014-12-20	酒类	长汀县腾飞工业开发区	长汀县星宇酒厂	福建省三明市清流县龙津镇龙城街23幢	三明家多福超市有限责任公司	龙岩市	长汀县	25.8392	116.364	福建省	三明市	梅列区	26.2697	117.646	福建省
387	2014-12-20	酒类	浑源县南顺大街192号	山西恒山酒业（集团）有限责任公司		浑源县恒吉利商贸连锁有限责任公司	大同市	浑源县	39.7001	113.699	山西省	大同市	浑源县	39.699	113.706	山西省
388	2014-12-23	食用农产品	山东莘县朝城经济开发区	山东天天清真食业有限公司		天津物美未来商贸发展有限公司杨柳青镇二店	聊城市	莘县	36.0624	115.591	山东省	天津市	西青区	39.1451	117.015	天津市
389	2014-12-24	调味品	新昌县南明街道江南南路43号	新昌县天姥食品有限公司		新昌县天姥食品有限公司	绍兴市	新昌县	29.491	120.93	浙江省	绍兴市	新昌县	29.4909	120.93	浙江省
390	2014-12-24	酒类	杜康村	汝阳县杜康仙酿酒业有限公司	洛阳市老城区定鼎北路5号院中-43号	洛阳市赢者酒业有限公司	阜阳市	颍东区	32.836	116.104	安徽省	洛阳市	洛龙区	34.6243	112.459	河南省
391	2014-12-25	食用农产品	本溪市明山区高台子镇东高堡	本溪盛美牧业有限公司	西安市新城区胡家庙蔬菜批发市场C排26号	西安市新城区常有冻货店	本溪市	明山区	41.3889	123.813	辽宁省	西安市	新城区	34.2727	108.967	陕西省
392	2014-12-29	酒类	江西上饶县皂头镇	江西全良液酒业有限公司		东乡县黎明好又多超市	上饶市	上饶县	28.3682	118.018	江西省	抚州市	东乡县	28.2213	116.62	江西省
393	2015-01-01	粮食加工品	腾冲县文星社区城北小区122号	腾冲县赢兴商贸有限责任公司云腾饵丝厂		沾益西平华星乐购超市	保山市	腾冲县	25.0304	98.5183	云南省	曲靖市	沾益县	25.6066	103.828	云南省
394	2015-01-01	蔬菜制品	重庆市南岸区长电路7号	重庆野山珍商贸有限公司（分装）		锦江麦德龙现购自运有限公司宜昌西陵商场	重庆市	南岸区	29.4789	106.644	重庆市	宜昌市	西陵区	30.7167	111.293	湖北省
395	2015-01-01	水果制品	西安市周至县（国家级猕猴桃基地）东关正街50号	西安美好猕猴桃研究与加工有限责任公司	榆林市定边县定边镇新区人民路	定边县家乐贸易有限责任公司	西安市	周至县	34.185	108.115	陕西省	榆林市	定边县	37.6005	107.608	陕西省
396	2015-01-01	酒类	吉林、通化市辉南县抚民镇	通化市得顺酒业有限公司		永昌县国贸超市	通化市	辉南县	42.5194	126.404	吉林省	金昌市	永昌县	38.2529	101.979	甘肃省
397	2015-01-02	酒类	长汀县腾飞工业开发区	长汀县星宇酒厂	福建省三明市清流县龙津镇龙城街23幢	三明家多福超市有限责任公司	龙岩市	长汀县	25.8392	116.364	福建省	三明市	梅列区	26.2697	117.646	福建省
398	2015-01-02	餐饮食品	卢龙县哈泊乡王打窑村	卢龙县金佳粉丝厂		永年县大润发商贸有限公司	秦皇岛市	卢龙县	39.7446	119.011	河北省	邯郸市	永年县	36.7702	114.642	河北省
399	2015-01-02	保健食品	委托方：厦门火炬高新区翔安产业区翔虹路29号；受托方：阜阳市开发区纬八路339号	委托方：厦门福来了保健食品有限公司；受托方：安徽福来生物医药有限公司		德州康鲁医疗器械有限公司	厦门市	翔安区	24.6467	118.251	福建省	德州市	德城区	37.4413	116.366	山东省
400	2015-01-02	调味品	临沂市兰山区曹王庄工业园	临沂市兰山区天然味精厂	利津县津一路	利津县酿造厂批零部	临沂市	兰山区	35.0838	118.299	山东省	东营市	利津县	37.5056	118.263	山东省
401	2015-01-02	酒类	乌市经济技术开发区大别山街515号	乌鲁木齐名庄葡萄酒业有限公司		克拉玛依区共青镇喜乐家超市	天津市	滨海新区	39.0688	117.727	天津市	克拉玛依市	克拉玛依区	44.7181	84.8335	新疆维吾尔自治区
402	2015-01-02	酒类	哈尔滨市道里区榆树镇后榆树	哈尔滨市道里区长城红酒饮加工厂		鸡西大福源综合超市有限公司	哈尔滨市	道里区	45.6049	126.471	黑龙江省	鸡西市	鸡冠区	45.3009	130.976	黑龙江省
403	2015-01-03	保健食品	樟树市洋湖高新开发区1号	樟树市齐灵药业有限公司		日照真诚大药房有限公司医药超市	宜春市	樟树市	28.0251	115.505	江西省	日照市	东港区	35.4315	119.464	山东省
404	2015-01-03	酒类	湖北襄阳市高新开发区余岗大道19号	襄阳红四方酿酒厂		徐家敏（阳光超市）	襄阳市	樊城区	32.0927	112.132	湖北省	北京市	朝阳区	39.9183	116.482	北京市
405	2015-01-04	蔬菜制品	宜宾市翠屏区宗场乡赤岩村8组	宜宾市翠屏区香碎芽菜厂	宜宾市临港区天原厂建设村三路107号	林玉芬	宜宾市	翠屏区	28.8369	104.577	四川省	自贡市	自流井区	29.3522	104.784	四川省
406	2015-01-04	水果制品	杭州余杭区塘栖镇庄河洋	杭州超达食品有限公司		黄山市明润商贸有限公司第一分公司	杭州市	余杭区	30.4564	120.23	浙江省	黄山市	屯溪区	29.7219	118.345	安徽省
407	2015-01-05	酒类	余姚市三七市镇安捷西路129号	余姚市贡梅食品厂	浙江省宁波市百丈东路1188号	宁波欧尚超市有限公司江东店	宁波市	余姚市	30.0346	121.352	浙江省	宁波市	江东区	29.8615	121.603	浙江省
408	2015-01-05	酒类	湖北省襄阳市南漳县武安镇埝河路61号	南漳县李卫祥酒厂	湖北省襄阳市南漳县武安镇埝河路61号	南漳县李卫祥酒厂	襄阳市	南漳县	31.6876	112.032	湖北省	襄阳市	南漳县	31.7811	111.845	湖北省
409	2015-01-06	炒货食品及坚果制品	四川省德阳市罗江县金山镇罗家湾村二组	德阳市集美食品有限公司	四川省乐山市马边县民建镇建设路65号	马边文春副食店	德阳市	罗江县	31.4097	104.564	四川省	乐山市	马边彝族自治县	28.8417	103.552	四川省
410	2015-01-06	炒货食品及坚果制品	成都郫县红光镇白云村	郫县笑弟食品厂	四川省德阳市中江县龙台镇龙江路14号	中江县龙台镇世纪华联超市	成都市	郫县	30.8422	103.931	四川省	德阳市	中江县	30.6513	104.892	四川省
411	2015-01-06	酒类	武城县德武新区	武城龙赢天下酒业有限公司		华润苏果超市（湖北）有限公司武汉复兴路购物广场	德州市	武城县	37.2192	116.076	山东省	武汉市	江岸区	30.6596	114.322	湖北省
412	2015-01-06	酒类	山东省青岛市莱西市院上镇姜家许村	青岛中良酿酒有限公司		太康县荣泰家美商贸有限公司	青岛市	莱西市	36.7844	120.408	山东省	周口市	太康县	34.07	114.844	河南省
413	2015-01-06	酒类	山东省青岛市莱西市院上镇姜家许村	青岛中良酿酒有限公司		郑州上榕商贸有限公司	青岛市	莱西市	36.7844	120.408	山东省	郑州市	中原区	34.7534	113.631	河南省
414	2015-01-07	保健食品	广州市高新技术开发区	广州市仲康医药科技有限公司		滨州市恒康医药连锁有限公司龙禧花苑店	广州市	越秀区	23.1353	113.271	广东省	滨州市	滨城区	37.2872	118.085	山东省
415	2015-01-08	酒类	方城高速收费站东侧	南阳伏牛山木瓜食品有限公司		南阳伏牛山木瓜食品有限公司	南阳市	方城县	33.2605	113.019	河南省	南阳市	南召县	33.4809	112	河南省
416	2015-01-08	酒类	机场路15公里	哈尔滨唐宫酒业有限公司		肇东市利民城吉昌超市	苏州市	吴中区	31.3029	120.413	江苏省	绥化市	肇东市	46.0748	125.998	黑龙江省
417	2015-01-08	酒类	中国黑龙江省佳木斯市红旗路160号	黑龙江北方佳宾酒业有限公司	佳木斯市前进区桥南街	佳木斯市前进区便民名酒行	佳木斯市	佳木斯市市辖区	46.82	130.331	黑龙江省	佳木斯市	佳木斯市市辖区	46.8196	130.382	黑龙江省
418	2015-01-09	酒类	四川省泸州造酒厂	四川省泸州市泸县喻寺		淮安市清河区东旭物流经营部	泸州市	江阳区	28.8777	105.449	四川省	淮安市	清河区	33.5953	119.137	江苏省
419	2015-01-09	酒类	辽宁省本溪田师付镇太平村	本溪龙溪酒业有限公司	辽宁省本溪市满族自治县田师付镇太平村	本溪龙溪酒业有限公司	本溪市	本溪满族自治县	41.2793	124.301	辽宁省	本溪市	溪湖区	41.4929	123.693	辽宁省
420	2015-01-09	酒类	石河子市一四三团工业园51栋	石河子圣果生物科技有限公司	石河子市一四三团工业园51栋	石河子圣果生物科技有限公司	石河子市	石河子市	44.312	86.0869	新疆维吾尔自治区	石河子市	石河子市	44.2988	86.049	新疆维吾尔自治区
421	2015-01-10	酒类	四川省德阳市旌阳区黄许镇大坝村2组	四川省绵竹市竹茅春酒厂		深圳市龙岗区万乐福百货商场	德阳市	旌阳区	31.2406	104.408	四川省	深圳市	龙岗区	22.6317	114.081	广东省
422	2015-01-10	蔬菜制品	宜宾市翠屏区南岸利民路10号	宜宾市今天食品有限责任公司	宜宾市翠屏区人民路14号	宜宾绿源食品有限公司	宜宾市	翠屏区	28.7573	104.659	四川省	宜宾市	翠屏区	28.758	104.649	四川省
423	2015-01-10	酒类	浠水县洗马镇洗马畈村	吴新法	湖北省黄冈市浠水县洗马镇洗马畈村	吴新法散装白酒小作坊	黄冈市	浠水县	30.4757	115.486	湖北省	滨州市	滨城区	37.4015	118.028	山东省
424	2015-01-10	酒类	吉林省辽源市西安区矿北大街269号	辽源市梅香曲酒业有限责任公司		辽源市凯玛商贸有限公司	辽源市	西安区	42.9534	125.154	吉林省	辽源市	龙山区	42.8941	125.15	吉林省
425	2015-01-11	炒货食品及坚果制品	武汉市黄陂区滠口街环湖	分装商：武汉市好吉力食品有限公司	孝感市槐荫大道九真7号	孝感市孝武超市有限公司	武汉市	黄陂区	30.725	114.363	湖北省	孝感市	孝南区	30.9361	113.932	湖北省
426	2015-01-13	蔬菜制品	委托方：福建省晋江市安海浦边工业区受委托方:安徽省宿州市经济技术开发区金海路28号	委托方：晋江鲜之惠食品有限公司受委托方：宿州市海波副食品有限公司		恩施州慧达丰商贸有限公司	宿州市	埇桥区	33.6184	117.007	安徽省	恩施土家族苗族自治州	恩施市	30.2779	109.495	湖北省
427	2015-01-13	酒类	安徽省阜南县田集镇工业园区	安徽金成酒业有限公司	阜南县鹿城镇三塔路西侧	安徽悦郎商贸有限公司	阜阳市	阜南县	32.7288	115.631	安徽省	合肥市	包河区	31.7343	117.331	安徽省
428	2015-01-14	调味品	广东省开平市三埠区勒冲开发区	(广东省)开平市华洪酱油食品有限公司	广东省梅州市梅江区城西三角塘洪屋侧	梅州市梅江区同昌号商行	江门市	开平市	22.3825	112.704	广东省	梅州市	梅江区	24.3165	116.118	广东省
429	2015-01-14	酒类	黄山市休宁县经济开发区尧舜路大道西二路北侧	黄山市多维生物集团黄山市金状元酿造有限公司		黄山市黄山区天润发超市有限公司	黄山市	休宁县	29.7955	118.205	安徽省	黄山市	黄山区	30.2787	118.148	安徽省
430	2015-01-14	水果制品	西安市未央区兴丰路北口甲字一号	西安森海食品有限公司（分装）		商洛市商州区客都购物广场	西安市	未央区	34.3529	108.982	陕西省	商洛市	商州区	33.8762	109.944	陕西省
431	2015-01-15	豆制品	越西县中所镇新大街15号	越西县朱大姐特色食品有限公司	越西县中所镇新大街15号	越西县朱大姐特色食品有限公司	凉山彝族自治州	越西县	28.59	102.506	四川省	凉山彝族自治州	越西县	28.6458	102.514	四川省
432	2015-01-15	酒类	四川省广元市剑阁县下寺镇	剑阁县下寺镇陈勇白酒经营部	四川省广元市剑阁县下寺镇	剑阁县下寺镇陈勇白酒经营部	广元市	剑阁县	32.2726	105.5	四川省	广元市	剑阁县	32.2726	105.5	四川省
433	2015-01-15	酒类	四川省广元市剑阁县下寺镇	剑阁县下寺镇陈勇白酒经营部	四川省广元市剑阁县下寺镇	剑阁县下寺镇陈勇白酒经营部	广元市	剑阁县	32.2726	105.5	四川省	广元市	剑阁县	32.2726	105.5	四川省
434	2015-01-15	酒类	兄弟酿坊、广元市东坝莲花村九组、外购	兄弟酿坊、广元市东坝莲花村九组、外购	广元市城区兄弟酒酿坊、四川省广元市城区上河街鑫苑市场23号	广元市城区兄弟酒酿坊、四川省广元市城区上河街鑫苑市场23号	广元市	利州区	32.4342	105.855	四川省	广元市	利州区	32.4436	105.826	四川省
435	2015-01-15	酒类	新疆石河子市乌伊公路南老社部	石河子军垦酒业有限公司	新疆乌鲁木齐市沙依巴克区黑龙江路33号	乌鲁木齐市沙依巴克区杨子江超市	石河子市	石河子市	44.3191	86.1195	新疆维吾尔自治区	乌鲁木齐市	沙依巴克区	43.8073	87.6047	新疆维吾尔自治区
436	2015-01-16	酒类	吴川市大山江城东梅吉路	吴川市大山江兴梅酒厂		茂名荔晶超市有限公司	湛江市	吴川市	21.4473	110.786	广东省	茂名市	茂南区	21.6548	110.941	广东省
437	2015-01-16	酒类	淳安县汾口镇百亩畈	杭州淳安千岛湖荞麦酒厂		杭州萧山牛七副食品商行	杭州市	淳安县	29.4293	118.607	浙江省	杭州市	萧山区	30.1875	120.27	浙江省
438	2015-01-17	酒类	天津市武清区石各庄镇创业经济区福兴道8号	天津红高粱酒业食品有限公司	天津市武清区石各庄镇石各庄村	天津市红高粱酒业食品有限公司	天津市	武清区	39.296	116.907	天津市	天津市	静海县	38.9268	116.929	天津市
439	2015-01-18	酒类	宁明县城中镇德华街	宁明县酒厂	宁明县城中镇南华街46号	宁明县实用百货店	崇左市	宁明县	22.1377	107.077	广西壮族自治区	崇左市	宁明县	22.1459	107.084	广西壮族自治区
440	2015-01-18	酒类	新疆昌吉市滨湖镇友丰二区葡萄基地	新疆华阳特酒业有限公司		巴楚县瑜美嘉购物中心	昌吉回族自治州	昌吉市	44.2016	87.4651	新疆维吾尔自治区	喀什地区	巴楚县	39.7908	78.5557	新疆维吾尔自治区
441	2015-01-19	酒类	四川省绵阳市安县沸水镇泉塘街888号安县花荄镇文苑路西段（工业园）	四川绵阳沸泉酒业有限公司	安县沸水镇下街	安县沸水镇赵蓉副食品经营店	绵阳市	安县	31.5411	104.562	四川省	绵阳市	安县	31.5892	104.369	四川省
442	2015-01-19	酒类	吉林梅河口市北环西路740号	通化天池葡萄酒有限责任公司	吉林省柳河县柳河镇佳客隆仓储超市胜利路109号	柳河县柳河镇佳客隆仓储超市	通化市	梅河口市	42.5515	125.679	吉林省	通化市	柳河县	42.2902	125.748	吉林省
443	2015-01-20	酒类	湖南省长沙县青山铺镇青山村	湖南曙光山城酒业有限公司		/	长沙市	长沙县	28.473	113.18	湖南省	长沙市	天心区	28.1183	112.99	湖南省
444	2015-01-20	酒类	平昌县同洲街道办事处新华街市场	平昌县黎作军酒厂	平昌县同洲街道办事处新华街市场	平昌县黎作军酒厂	巴中市	平昌县	31.5662	107.111	四川省	巴中市	平昌县	31.5662	107.111	四川省
445	2015-01-20	酒类	宿城区洋河镇	宿迁市洋河镇古酿酒业有限公司	涟水县唐集镇帝豪花园198号	涟水县唐集镇建敏好又多超市	宿迁市	宿城区	33.9687	118.25	江苏省	淮安市	涟水县	33.8123	119.282	江苏省
446	2015-01-20	酒类	吉林省榆树市五棵树镇	吉林省乾多酒业有限公司	吉林省松原市宁江区前进街	松原市宁江区兴佰客超市	长春市	榆树市	44.8274	126.143	吉林省	松原市	宁江区	45.178	124.823	吉林省
447	2015-01-21	蜂产品	崇阳县天城镇沿河路380号	湖北三普蜂业有限公司		湖北家联商贸有限公司	咸宁市	崇阳县	29.542	114.051	湖北省	黄石市	阳新县	29.8479	115.217	湖北省
448	2015-01-21	茶叶及相关制品	杭州市西湖区龙乌镇	杭州明杭茶叶有限公司	舟山市普陀区朱家尖街道福兴路132号	浙江凯虹集团有限公司华之友超市朱家尖店	杭州市	西湖区	30.2659	120.136	浙江省	舟山市	普陀区	29.9799	122.261	浙江省
449	2015-01-21	酒类	黑龙江佳木斯汤原县工业园区	黑龙江汤原鹤溪泉酿酒厂		虎林市百福隆食品超市	佳木斯市	汤原县	46.7353	129.912	黑龙江省	鸡西市	虎林市	45.7689	132.943	黑龙江省
450	2015-01-23	调味品	河南省开封县朱仙镇北关	开封名镇酱料酿造厂	河南省开封市禹王台区宏进农副产品批发市场C区10栋121号	一品香调味品商行	开封市	开封县	34.6276	114.3	河南省	衢州市	柯城区	28.9546	118.89	浙江省
451	2015-01-23	可可及焙烤咖啡产品	深圳市大浪办事处同胜社区华繁路119号经盛工业区5栋3楼	深圳市新琪食品有限公司	浙江省宁波市江东区百丈东路118号	宁波欧尚超市江东店	深圳市	宝安区	22.6808	113.999	广东省	宁波市	江东区	29.8615	121.603	浙江省
452	2015-01-25	调味品	绍兴市诸暨市陶朱街道崇德路67号	浙江绿球食品有限公司	浙江省绍兴市诸暨市陶朱街道崇德路67号	浙江绿球食品有限公司	绍兴市	诸暨市	29.732	120.224	浙江省	绍兴市	诸暨市	29.732	120.224	浙江省
453	2015-01-26	蔬菜制品	兴文县晏阳镇东街45号	四川省兴文县石林玉兰片厂	兴文县僰王山镇东街13号	兴文县僰王山镇僰乐土特产门市	宜宾市	兴文县	28.3405	105.105	四川省	宜宾市	兴文县	28.3223	105.086	四川省
454	2015-01-27	调味品	临河区万丰经济开发区	巴彦淖尔市聚源商贸有限公司	内蒙古巴彦淖尔是临河区解放办庆丰东街阳光三号院南门	内蒙古禾富粮油有限责任公司	巴彦淖尔市	临河区	40.7567	107.37	内蒙古自治区	呼和浩特市	赛罕区	40.8232	111.773	内蒙古自治区
455	2015-01-28	炒货食品及坚果制品	武汉市蔡甸区张湾街官塘村工业园	武汉阿春食品有限公司	四川省泸州市叙永县马岭镇石龙塆综合市场A幢	叙永县郭彬副食店	武汉市	蔡甸区	30.5729	113.962	湖北省	泸州市	叙永县	28.1617	105.452	四川省
456	2015-01-28	特殊膳食食品	北京市丰台区外环西路26号院20号楼405室	中国总代理：北京百慧智业科技有限公司（原产国：德国（工厂注册号：DEBY70076EG））	齐齐哈尔市建华区天增小区10号楼00单元01层43号	齐齐哈尔市建华区米氏孕婴妇婴用品奶粉专营店	北京市	丰台区	39.8299	116.287	北京市	齐齐哈尔市	建华区	47.3606	123.961	黑龙江省
457	2015-01-29	食用油、油脂及其制品	昆明经开区洛羊镇南昆编组站内	昆明寄泽经贸有限公司	黔西南州兴义市顶效镇群力商贸城2号1-3号门面	贵州顶效开发区蒋艳萍日杂店	昆明市	官渡区	24.9676	102.803	云南省	黔西南布依族苗族自治州	兴义市	25.1627	104.984	贵州省
458	2015-01-29	酒类	哈尔滨道外区团结镇恒星村恒西屯	哈尔滨市道外区泰源酒厂		桦川县东裕生鲜超市	哈尔滨市	道外区	45.7884	126.819	黑龙江省	佳木斯市	桦川县	47.0288	130.726	黑龙江省
459	2015-01-30	酒类	甘肃省酒泉市敦煌市转渠口镇	敦煌酒业有限责任公司		敦煌市莫高绿洲红酒庄	酒泉市	敦煌市	40.2552	94.7501	甘肃省	酒泉市	敦煌市	40.1479	94.6685	甘肃省
460	2015-01-30	酒类	吐鲁番市高昌北路1042号	新疆吐鲁番市金源葡萄酒业有限公司		博乐市好利安商贸有限责任公司86团店	吐鲁番地区	吐鲁番市	42.9741	89.1856	新疆维吾尔自治区	博尔塔拉蒙古自治州	博乐市	44.86	82.058	新疆维吾尔自治区
461	2015-02-01	炒货食品及坚果制品	青州市海天市场4号楼5号	青州市云门山食品有限公司		青州市金天地商贸有限公司购物广场	潍坊市	青州市	36.7055	118.521	山东省	潍坊市	青州市	36.6986	118.488	山东省
462	2015-02-02	酒类	湖北省荆州市监利县朱河镇李沟村七组	监利县朱河镇李浩酒坊	湖北省荆州市监利县朱河镇李沟村七组	监利县朱河镇李浩酒坊	荆州市	监利县	29.7492	113.092	湖北省	荆州市	监利县	29.7367	113.1	湖北省
463	2015-02-02	饮料	湖北省天门市沉湖林业科技示范区	中绿（湖北）实业发展有限公司		洪雅县联华超市	天门市	天门市	30.6696	113.172	湖北省	眉山市	洪雅县	29.9106	103.38	四川省
464	2015-02-02	饮料	营口市站前区中小企业园建业路51号	营口蓝态饮品有限公司		营口财富春天购物有限公司	营口市	老边区	40.6552	122.312	辽宁省	营口市	站前区	40.6731	122.242	辽宁省
465	2015-02-03	酒类	仁怀市茅台镇环茅中路	茅台酿酒（集团）有限责任公司		遵义市大润发商业有限公司	遵义市	仁怀市	27.8566	106.381	贵州省	遵义市	红花岗区	27.6668	106.907	贵州省
466	2015-02-05	茶叶及相关制品	广东省潮州市湘桥区铁铺镇铺埔村	广东?潮州?天誉茶厂		广州市荔湾区龙湾禾木缘茶行	潮州市	潮安县	23.6314	116.769	广东省	广州市	荔湾区	23.1318	113.251	广东省
467	2015-02-06	食用油、油脂及其制品	江西省南昌市进贤县开发区青岚大道	江西省高正生物科技集团有限公司		南昌西湖大润发商业有限公司	南昌市	进贤县	28.3965	116.227	江西省	南昌市	西湖区	28.6772	115.913	江西省
468	2015-02-06	炒货食品及坚果制品	成都市兴川路929号	四川徽记食品股份有限公司		广元美好家园商贸有限公司利州分公司	成都市	金牛区	30.7595	104.11	四川省	广元市	利州区	32.4402	105.852	四川省
469	2015-02-06	粮食加工品	新野县五星镇任集村	新野县五星永安寨绿色生态薯业	新野县五星镇任集村	新野县五星永安寨绿色生态薯业	南阳市	新野县	32.477	112.432	河南省	南阳市	新野县	32.5266	112.367	河南省
470	2015-02-06	酒类	寿光市化龙镇李屯村	张福明		张福明	潍坊市	寿光市	36.9645	118.632	山东省	潍坊市	寿光市	36.9619	118.631	山东省
471	2015-02-06	酒类	龙口市新家街道办事处后泊子村	龙口山海饮品科技有限公司	龙口市新家街道办事处后泊子村	龙口山海饮品科技有限公司	烟台市	龙口市	37.675	120.448	山东省	烟台市	龙口市	37.6526	120.485	山东省
472	2015-02-07	酒类	重庆市奉节县青龙镇大窝社区1组	朱文强	重庆市奉节县青龙镇大窝社区3组	朱文强	重庆市	奉节县	30.7775	109.293	重庆市	重庆市	奉节县	31.0267	109.473	重庆市
473	2015-02-09	调味品	闽侯县铁岭工业集中区	福建榕诚食品有限公司		厦门家乐福商业有限公司	福州市	闽侯县	26.152	119.186	福建省	厦门市	思明区	24.4593	118.089	福建省
474	2015-02-09	蔬菜制品	成都市青羊区苏坡乡万家湾村三组	成都秋香食品有限公司（分装）		沃尔玛（四川）百货有限公司广汉福州路分店	成都市	青羊区	30.6688	103.973	四川省	德阳市	旌阳区	31.1343	104.412	四川省
475	2015-02-09	水果制品	西安市沣东新城八兴滩8号	西安森海食品有限公司		商洛市商州区客都购物广场	西安市	未央区	34.2728	108.833	陕西省	商洛市	商州区	33.8762	109.944	陕西省
476	2015-02-09	水果制品	西安市未央区兴丰路北口甲字一号	西安森海食品有限公司（分装）	陕西省西安市高陵区泾渭镇长庆西路32号	陕西都客润商贸有限公司	西安市	未央区	34.3529	108.982	陕西省	宝鸡市	渭滨区	34.3636	107.142	陕西省
477	2015-02-11	酒类	吴川市大山江上覃嘲村后背岭	吴川市川谷酿酒有限公司		广州市白云区松洲泽伟酒行	湛江市	吴川市	21.4289	110.806	广东省	广州市	白云区	23.1769	113.229	广东省
478	2015-02-12	酒类	平远县八尺镇八尺村	平远县老八尺酒厂		梅州市振城食品有限公司兴宁市分公司	梅州市	平远县	24.7426	115.816	广东省	梅州市	兴宁市	24.1423	115.738	广东省
479	2015-02-12	酒类	乌镇盐湖线40公里处	桐乡市乌镇富盛酿酒厂	浙江省嘉兴市桐乡乌镇子夜路141号	桐乡市乌镇徐中美副食品店	嘉兴市	海盐县	30.5109	120.943	浙江省	嘉兴市	桐乡市	30.7489	120.494	浙江省
480	2015-02-15	酒类	重庆市忠县磨子乡小李村8组12号	忠县亚云酒厂	重庆市忠县磨子乡小李村8组12号	忠县亚云酒厂	重庆市	忠县	30.2357	108.084	重庆市	重庆市	忠县	30.3053	108.045	重庆市
481	2015-02-16	酒类	东山街道车头村	瑞安市城关愚溪酿造厂	浙江省温州市乐清城南街道盖竹村阳春南路86弄1号	乐清市乐成佳而多便利多	温州市	瑞安市	27.7641	120.661	浙江省	温州市	乐清市	28.1182	120.993	浙江省
482	2015-02-17	酒类	广西梧州市长洲区平浪村睦邻	梧州市井泉酒业有限公司	梧州市长洲区平浪村睦邻组	梧州市井泉酒业有限公司	梧州市	长洲区	23.5139	111.234	广西壮族自治区	梧州市	长洲区	23.4827	111.286	广西壮族自治区
483	2015-02-22	酒类	新疆阿克苏乌什县英阿瓦提镇	新疆托木尔峰酒业有限责任公司	新疆阿拉尔市二团昌盛东路新井子休闲广场1-102号	阿拉尔市转角商店	阿克苏地区	乌什县	41.2209	79.2309	新疆维吾尔自治区	阿拉尔市	阿拉尔市	40.5533	81.2874	新疆维吾尔自治区
484	2015-02-24	酒类	安顺市夏云高新科技工业园区（茶场）	贵州省国霸酒业有限公司		黄平县隆裕有限公司	安顺市	镇宁布依族苗族自治县	25.8922	105.736	贵州省	黔东南苗族侗族自治州	黄平县	26.9113	107.924	贵州省
485	2015-02-25	酒类	陈院镇陈庄村	甘肃横川酒业有限公司		甘肃横川酒业有限公司	陇南市	成县	33.766	105.689	甘肃省	兰州市	城关区	36.0655	103.832	甘肃省
486	2015-02-27	酒类	西安市户县甘亭镇摇西村	西安高合酒业有限公司	西安市户县甘亭镇摇西村一队	西安高合酒业有限公司	西安市	户县	34.0841	108.605	陕西省	辽源市	西安区	42.9333	125.155	吉林省
487	2015-02-28	茶叶及相关制品	云南昆明市龙泉镇宝云村龙头街188号	云南老家茶业有限公司	云南省红河州石屏县异龙镇云西路国税局后面	石屏县后老三副食经营店	昆明市	盘龙区	25.1158	102.76	云南省	红河哈尼族彝族自治州	石屏县	23.712	102.502	云南省
488	2015-03-01	蔬菜制品	南川区东城街道办事处北郊居委3组	何时勇	南川区东城街道办事处北郊居委3组	何时勇	重庆市	南川区	29.1578	107.116	重庆市	丽水市	松阳县	28.3782	119.232	浙江省
489	2015-03-01	酒类	建德市梅城镇严东关	建德市严东关酒厂		杭州联华华商集团有限公司金华双龙南街店	杭州市	建德市	29.5471	119.511	浙江省	金华市	婺城区	29.0738	119.654	浙江省
490	2015-03-01	酒类	济河办健康路南首	喜登堡酒业有限公司	富顺县板桥镇交通路4-12	富顺县板桥镇晶众鑫副食经营部	济宁市	泗水县	35.658	117.294	山东省	自贡市	富顺县	29.1247	104.793	四川省
491	2015-03-01	蔬菜制品	西安市沣东新城鱼斗路西段	西安市沣东新城大自然酱菜厂		太白县好又多连锁超市有限公司	西安市	雁塔区	34.2393	108.85	陕西省	宝鸡市	太白县	34.0642	107.326	陕西省
492	2015-03-01	餐饮食品	中国浙江宁波市周巷镇	宁波宇丰食品有限公司		滕州市善国中学	宁波市	慈溪市	30.2362	121.138	浙江省	枣庄市	滕州市	35.1224	117.164	山东省
493	2015-03-01	调味品	河北省武安市活水村	邯郸市活水醋业有限公司		河北天客隆商业有限公司	邯郸市	武安市	36.8523	113.979	河北省	石家庄市	长安区	38.0474	114.543	河北省
494	2015-03-01	酒类	吉林省通化市辉南县抚民镇北关村	通化市得顺泉酒业有限公司		敦化市鑫汇万客隆食品超市	通化市	辉南县	42.5127	126.41	吉林省	延边朝鲜族自治州	敦化市	43.3783	128.239	吉林省
495	2015-03-01	特殊膳食食品	北京市丰台区外环西路26号院20号楼405室	中国总代理：北京百慧智业科技有限公司（原产国：德国（工厂注册号：DEBY70076EG））	黑龙江省佳木斯市前进区中山路117号	佳木斯市前进区贯日漂亮宝贝母婴用品生活馆	北京市	丰台区	39.8299	116.287	北京市	佳木斯市	佳木斯市市辖区	46.8196	130.382	黑龙江省
496	2015-03-02	水产制品	资兴市经济开发区东江食品工业园园	资兴市山水天然食品有限公司		新一佳超市有限公司龙华富通商场	郴州市	资兴市	25.9443	113.273	湖南省	深圳市	宝安区	22.7576	114.049	广东省
497	2015-03-02	保健食品	江西省樟树市张家山工业园	江西林丰药业有限公司		日照润泽医药有限公司	宜春市	樟树市	28.0826	115.501	江西省	日照市	东港区	35.4308	119.439	山东省
498	2015-03-02	保健食品	上海浦东新区工业园	上海瑞美姿生物科技有限公司	淄博市张店中埠镇政府驻地	张店天德堂药店	上海市	浦东新区	31.2273	121.55	上海市	淄博市	张店区	36.8538	118.195	山东省
499	2015-03-02	酒类	吉林省长春市净月新湖镇林家村	长春市鸿泉酒业有限公司	汪清县大兴沟镇	汪清县同达食品水果蔬菜店	长春市	南关区	43.6358	125.485	吉林省	延边朝鲜族自治州	汪清县	43.3185	129.778	吉林省
500	2015-03-02	酒类	泸州市纳溪区丰乐镇	泸州市酒泉酿酒厂	黑龙江省齐齐哈尔市泰来县卫星街四委3组（名仕花苑）	泰来县惠美万家超市	泸州市	纳溪区	28.7361	105.507	四川省	齐齐哈尔市	泰来县	46.4006	123.427	黑龙江省
501	2015-03-03	酒类	青海省互助县威远镇威北路19号	青海省互助崑崙泉青稞酒业有限公司	青海省西宁市城中区石坡街16-19号	北京华联综合超市股份有限公司青海第一分公司	海东地区	互助土族自治县	36.8495	101.966	青海省	北京市	朝阳区	39.9802	116.394	北京市
502	2015-03-04	调味品	吉林省长春市九台区百汇街118号	吉林龙华食品酿造有限公司	吉林省德惠市中央公馆地下商场一层市医院对过	长春满客隆连锁超市有限公司中央公馆连锁店	长春市	九台市	44.1561	125.849	吉林省	长春市	德惠市	44.547	125.694	吉林省
503	2015-03-05	特殊膳食食品	揭东试验区工业园B4栋4楼	揭东安培营养品有限公司		广州市天河区龙洞广福商店	揭阳市	揭东区	23.5634	116.44	广东省	广州市	天河区	23.1319	113.425	广东省
504	2015-03-05	炒货食品及坚果制品	秣陵街道陵里工业园万安东路115号	南京大小姐食品有限公司	安徽省村池州市贵池区殷汇镇街上	池州市一族莲花超市	南京市	江宁区	31.961	118.905	江苏省	池州市	贵池区	30.4774	117.363	安徽省
505	2015-03-06	保健食品	山东省东营市北二路131号	胜利油田胜大实业总公司螺旋藻制品厂		胜利油田胜大超市黄河路店	东营市	东营区	37.4763	118.637	山东省	东营市	东营区	37.4607	118.511	山东省
506	2015-03-06	蔬菜制品	宁城县汐子镇食品工业园区	赤峰久德隆蔬菜加工有限公司		锡林郭勒盟永嘉大润发超市有限公司	赤峰市	宁城县	41.7997	119.271	内蒙古自治区	锡林郭勒盟	锡林浩特市	43.9394	116.054	内蒙古自治区
507	2015-03-07	酒类	大英县蓬莱镇交通上街151号	大英县蓬莱镇廖记高粮酒经营部	大英县蓬莱镇交通上街151号	大英县蓬莱镇廖记高粮酒经营部	遂宁市	大英县	30.5888	105.256	四川省	遂宁市	大英县	30.5794	105.251	四川省
508	2015-03-07	粮食加工品	长葛市坡胡镇水磨河村	长葛市兴嘉食品厂	河南省驻马店市乐山大道北段	驻马店市驿城区春亮文具店	许昌市	长葛市	34.2405	113.612	河南省	驻马店市	驿城区	32.9795	114	河南省
509	2015-03-08	炒货食品及坚果制品	重庆市黔江区舟白街道箭坝社区7组	重庆有益农业开发有限公司	重庆市黔江区舟白街道箭坝社区7组	重庆有益农业开发有限公司	重庆市	黔江区	29.5307	108.859	重庆市	重庆市	渝中区	29.569	106.558	重庆市
510	2015-03-08	酒类	湖北省仙桃市剅河工业园	湖北碧潭酒业有限公司		湖北碧潭酒业有限公司	仙桃市	仙桃市	30.4024	113.593	湖北省	武汉市	武昌区	30.5516	114.348	湖北省
511	2015-03-08	酒类	泸州市鱼塘镇希望大道1号	四川泸州泸川酒厂		孟州新合作超市有限公司缑村分公司	泸州市	龙马潭区	28.9271	105.481	四川省	焦作市	孟州市	34.936	112.823	河南省
512	2015-03-09	可可及焙烤咖啡产品	内江市东兴区胜利镇五星村一社	内江市远久食品有限责任公司	四川省遂宁市蓬溪县文井初级中学校内	四川省蓬溪县文井初级中学	内江市	东兴区	29.6062	105.055	四川省	遂宁市	蓬溪县	30.7638	105.713	四川省
513	2015-03-10	粮食加工品	昆明经开区阿拉海子村委会新村小组	昆明经开区阿拉明亮食品厂		盐边县红格镇小付食品批发	昆明市	东川区	25.9908	103.053	云南省	攀枝花市	盐边县	26.5131	101.927	四川省
514	2015-03-10	水果制品	潮安县庵埠镇刘陇工业区	潮安县庵埠海嘉旺食品厂		攀枝花市东区德源副食店	潮州市	潮安县	23.4618	116.675	广东省	攀枝花市	东区	26.5425	101.72	四川省
515	2015-03-10	酒类	浙江省海宁市斜桥镇工人路18号	海宁盐官陈阁老宅酒业有限公司		嘉兴市农产品展销配送有限公司	嘉兴市	海宁市	30.5327	120.701	浙江省	嘉兴市	南湖区	30.751	120.764	浙江省
516	2015-03-10	酒类	绵阳市游仙区忠兴镇忠凤路	绵阳市佳鑫宴酒厂	绵阳市游仙区忠兴镇忠凤路	绵阳市佳鑫宴酒厂	绵阳市	游仙区	31.6411	104.873	四川省	绵阳市	涪城区	31.4737	104.686	四川省
517	2015-03-10	酒类	成都市彭州市蒙阳镇元石村	彭州市蒙阳光维酒厂	江油市三合镇老东站正街	江油市三合镇纯粮酒坊销售店	成都市	彭州市	30.9648	104.112	四川省	绵阳市	江油市	31.7828	104.806	四川省
518	2015-03-10	酒类	湖北省襄阳市保康县城关镇	保康县双溪纯粮酒厂		保康县双溪纯粮酒厂	襄阳市	保康县	31.8821	111.269	湖北省	襄阳市	保康县	31.8838	111.267	湖北省
519	2015-03-10	酒类	新乡县郎公庙镇老新原路东	新乡市琴露葡萄酒业有限公司		巩义市紫荆万家自选店	新乡市	新乡县	35.1862	113.937	河南省	郑州市	巩义市	34.7541	113.028	河南省
520	2015-03-10	酒类	河北省保定市谢坊工业区	保定古泉酒业有限公司		内黄县金源博大购物广场二店	保定市	新市区	38.88	115.471	河北省	安阳市	内黄县	35.9769	114.908	河南省
521	2015-03-11	酒类	内蒙古赤峰市翁牛特旗乌丹镇新华街西段	赤峰市少郎河酒业有限公司	赤峰	赤峰市少郎河酒业有限公司	赤峰市	翁牛特旗	42.9438	119.021	内蒙古自治区	赤峰市	翁牛特旗	42.6653	117.968	内蒙古自治区
522	2015-03-12	冷冻饮品	广东省潮州市潮安区庵埠镇梅溪村上沟北片	潮州市潮安区金山珠宝食品有限公司	安徽省六安市木厂镇木厂街道	六安市金安区木厂镇好又多超市	潮州市	潮安县	23.4718	116.714	广东省	六安市	金安区	31.7786	116.512	安徽省
523	2015-03-12	酒类	辽宁·朝阳龙城现代农业园区	中国·辽宁天池葡萄酒有限公司		唐河县唐人街商贸有限公司舒心园分公司	朝阳市	双塔区	41.5798	120.457	辽宁省	南阳市	唐河县	32.6877	112.813	河南省
524	2015-03-14	酒类	江苏省泗洪县双沟镇宁徐路9号	江苏双沟镇酒厂	江苏省泰州市泰兴市和福香景苑三1幢104室	泰兴市好美超市	宿迁市	泗洪县	33.6055	118.202	江苏省	泰州市	泰兴市	32.1775	120.059	江苏省
525	2015-03-14	可可及焙烤咖啡产品	吉林省辽源市东丰县东丰镇南站路	吉林省董氏食品有限公司	吉林省辽源市东丰县东丰镇南站路	吉林省董氏食品有限公司	辽源市	东丰县	42.6608	125.552	吉林省	长春市	宽城区	43.9017	125.333	吉林省
526	2015-03-15	酒类	惠州市惠城区龙丰街道共联村何屋村民小组96号	惠州华海酒业有限公司	惠州市惠城区龙丰街道共联村何屋村民小组96号	惠州华海酒业有限公司	惠州市	惠城区	23.0951	114.372	广东省	惠州市	惠城区	23.1164	114.424	广东省
527	2015-03-15	酒类	济南槐荫区济兖路693号	济南泉城酿酒有限公司	四川省平昌县新华街西段公园巷人行17号门市	平昌县晓军白酒经营部	济南市	槐荫区	36.641	116.852	山东省	巴中市	平昌县	31.5662	107.111	四川省
528	2015-03-15	酒类	通江县诺江镇南门市场	通江县何氏散氏白酒门市	通江县诺江镇南门市场	通江县何氏散氏白酒门市	巴中市	通江县	31.949	107.245	四川省	巴中市	通江县	31.9177	107.252	四川省
529	2015-03-15	酒类	汾阳市杏花村	山西杏花国宾酒业有限公司		山西杏花国宾酒业有限公司	吕梁市	汾阳市	37.3434	111.912	山西省	太原市	杏花岭区	37.8798	112.569	山西省
530	2015-03-16	水果制品	厦门市莲前东路瑞景新村云顶工业区B区209号	厦门高丰贸易有限公司（中国总代理）	湖南省	长沙市雨花区湖南高桥大市场新民伟饼业经营部	厦门市	思明区	24.4791	118.161	福建省	长沙市	雨花区	28.1794	113.034	湖南省
531	2015-03-16	食用油、油脂及其制品	三河市燕郊开发区汇福路西侧	三河汇福生物科技有限公司	浙江金华义乌市北苑街道望道路168号	浙江世纪联华超市有限公司义乌望道路店	廊坊市	三河市	39.9473	116.862	河北省	金华市	义乌市	29.318	120.059	浙江省
532	2015-03-16	酒类	海南省海口市秀英区港澳开发区4号	海南金芝麟保健食品有限公司	海南省海口市秀英区港澳开发区4号	海南金芝麟保健食品有限公司	海口市	秀英区	20.0124	110.268	海南省	乌海市	海南区	39.4468	106.898	内蒙古自治区
533	2015-03-17	可可及焙烤咖啡产品	湖南望城经济开发区泰嘉路48号	湖南东旺食品有限公司	四川省泸州市江阳区江阳中路53号	泸州市江阳区培根超市	长沙市	望城区	28.3423	112.838	湖南省	泸州市	江阳区	28.8847	105.442	四川省
534	2015-03-17	蜂产品	宝清县宝清镇元实巷26号	宝清县映山红东北黑蜂蜜加工厂		双鸭山市尖山区映山红黑蜂蜜礼品城	双鸭山市	宝清县	46.329	132.205	黑龙江省	双鸭山市	尖山区	46.6526	131.165	黑龙江省
535	2015-03-18	酒类	通江县诺江镇西门菜市场	通江县湖南酒厂	通江县诺江镇西门菜市场	通江县湖南酒厂	巴中市	通江县	31.949	107.245	四川省	巴中市	通江县	31.9177	107.252	四川省
536	2015-03-18	酒类	汝阳县蔡店乡杜康村	河南·汝阳县杜康村酒泉酒业有限公司		汝阳县杜康村酒泉酒业有限公司洛阳经理部	洛阳市	汝阳县	34.3171	112.429	河南省	洛阳市	汝阳县	34.3119	112.433	河南省
537	2015-03-18	酒类	四川省成都市大邑县苏家镇	中国.四川川贵酒业有限公司		定西九香商贸有限公司	成都市	大邑县	30.5268	103.569	四川省	定西市	安定区	35.5868	104.632	甘肃省
538	2015-03-19	饮料	佛山市南海区大沥镇沥东江夏路段综合大楼第9层912房(进口商）	广东猫咖饮料食品有限公司（进口商）/原产国：泰国	长沙市开福区新港街道新港路30号长沙金霞保税物流中心综合办公楼2021房	长沙泽品进出口贸易有限公司	佛山市	南海区	23.056	113.138	广东省	长沙市	岳麓区	28.2349	112.945	湖南省
539	2015-03-20	酒类	江苏省宿迁市宿城区洋河镇洋西路86号	宿迁市宿城区洋河镇福酒酒业有限公司		兴义市华润购物超市	宿迁市	泗洪县	33.7728	118.363	江苏省	黔西南布依族苗族自治州	兴义市	25.0981	104.902	贵州省
540	2015-03-20	粮食加工品	云南省德宏州瑞丽市温泉路9号	瑞丽市金建米业有限公司	攀枝花市西区清香坪康家中路5-17号	攀枝花市西区葵花幼儿园	德宏傣族景颇族自治州	瑞丽市	24.02	97.8921	云南省	攀枝花市	东区	26.588	101.726	四川省
541	2015-03-20	饮料	佛山市南海区大沥镇沥东江夏路段综合大楼第9层912房(进口商）	广东猫咖饮料食品有限公司（进口商）/原产国：泰国	长沙市开福区新港街道新港路30号长沙金霞保税物流中心综合办公楼2021房	长沙泽品进出口贸易有限公司	佛山市	南海区	23.056	113.138	广东省	长沙市	岳麓区	28.2349	112.945	湖南省
542	2015-03-20	酒类	隆昌县云顶镇	桂介火小灶酒	隆昌县云顶镇	桂介火	内江市	隆昌县	29.3679	105.253	四川省	内江市	威远县	29.5274	104.673	四川省
543	2015-03-20	食用油、油脂及其制品	安徽省宿松县汇口镇	宿松县宝利来油脂有限责任公司	安徽省宿松县汇口镇	宿松县宝利来油脂有限责任公司	安庆市	宿松县	29.8203	116.261	安徽省	安庆市	宿松县	30.1598	116.136	安徽省
544	2015-03-20	食用农产品	重庆市北碚区东阳镇上坝路1号第9幢	重庆伍阳食品有限公司	铜官山区工人新村9号网点	铜官山区伍伍柒柒百货店	重庆市	北碚区	29.841	106.459	重庆市	铜陵市	铜官山区	30.9294	117.811	安徽省
545	2015-03-20	薯类和膨化食品	资阳市宝台镇大洪村三组九号	四川蜀友食品有限公司	绵阳市仙海风景区沉山路13号	绵阳市仙海水利风景区鲁氏惠民超市	资阳市	雁江区	30.1467	104.724	四川省	绵阳市	游仙区	31.5479	104.862	四川省
546	2015-03-20	酒类	湖北省襄阳市襄城区卧龙镇街西村	襄阳市黄书勇纯酿酒坊		襄阳市黄书勇纯酿酒坊	襄阳市	襄城区	32.0224	112.026	湖北省	襄阳市	襄城区	32.0148	112.129	湖北省
547	2015-03-20	酒类	通江县瓦室街道	通江县瓦室酒厂	通江县酒厂沟	通江县酒厂沟何晓慧门市	巴中市	通江县	32.007	107.335	四川省	巴中市	通江县	32.3278	107.192	四川省
548	2015-03-21	茶叶及相关制品	江西省婺源县工业园	婺源县华源茶业有限责任公司		星子县山宾隆购物广场农贸店	上饶市	婺源县	29.254	117.868	江西省	九江市	星子县	29.4631	116.051	江西省
549	2015-03-22	水果制品	广西南宁市西乡塘高新区三路3号	广西南宁市庄家铺子食品有限公司		大化县百家惠超市有限公司	南宁市	青秀区	22.8226	108.373	广西壮族自治区	河池市	大化瑶族自治县	23.743	108.002	广西壮族自治区
550	2015-03-23	饮料	佛山市南海区大沥镇沥东江夏路段综合大楼第9层912房(进口商）	广东猫咖饮料食品有限公司（进口商）/原产国：泰国	长沙市开福区新港街道新港路30号长沙金霞保税物流中心综合办公楼2021房	长沙泽品进出口贸易有限公司	佛山市	南海区	23.056	113.138	广东省	长沙市	岳麓区	28.2349	112.945	湖南省
551	2015-03-23	饮料	吉林省吉林市龙潭区棋盘街1-1号	吉林市聚客隆食品经营有限公司		白城市瑞梅鸿福冷食城	吉林市	龙潭区	43.9499	126.561	吉林省	白城市	洮北区	45.6255	122.846	吉林省
552	2015-03-25	酒类	安徽省黄山市休宁县五城乡农民工创业园	黄山五城新徽米酒有限公司	安徽省黄山市休宁县五城乡农民工创业园	黄山五城新徽米酒有限公司	黄山市	休宁县	29.7955	118.205	安徽省	黄山市	黄山区	30.2787	118.148	安徽省
553	2015-03-25	酒类	烟台栖霞市西城镇驻地	烟台华夏大地酒业有限公司		北京鑫海韵通商业大楼	烟台市	栖霞市	37.3423	120.729	山东省	北京市	顺义区	40.1353	116.658	北京市
554	2015-03-25	酒类	烟台栖霞市西城镇驻地	烟台华夏大地酒业有限公司		北京鑫海韵通商业大楼	烟台市	栖霞市	37.3423	120.729	山东省	北京市	顺义区	40.1353	116.658	北京市
555	2015-03-26	酒类	广西南宁市隆安县那桐工业园三涵大道6号	广西南宁市恒康酒业有限公司		金秀县金秀镇诚联购物中心	南宁市	隆安县	23.1716	107.703	广西壮族自治区	来宾市	金秀瑶族自治县	24.1768	110.237	广西壮族自治区
556	2015-03-26	酒类	建始县长梁乡长梁村六组（谢家湾）	建始县长梁顾伟酿酒坊	建始县长梁乡长梁村六组（谢家湾）	建始县长梁顾伟酿酒坊	恩施土家族苗族自治州	建始县	30.7042	109.793	湖北省	恩施土家族苗族自治州	建始县	30.6079	109.729	湖北省
557	2015-03-27	炒货食品及坚果制品	闽侯县祥谦镇中院村山边	福州福美达贸易有限公司	锦城街道钱王街855号	沃尔玛（浙江）百货有限公司临安钱王街分店	福州市	闽侯县	25.9411	119.368	福建省	杭州市	临安市	30.2336	119.727	浙江省
558	2015-03-28	粮食加工品	户县余沣路中段	西安市户县南海阳光食品厂	安康市汉滨区育才西路155号康宏市场9排8号	安康市汉滨区大快乐商行(永鑫副食)	西安市	户县	34.0869	108.629	陕西省	安康市	汉滨区	32.7012	109.034	陕西省
559	2015-03-28	酒类	江苏省宿迁市宿城区洋河镇徐淮路北侧	宿迁市洋河镇美酒酒业有限公司		睢宁县吴江大润发超市刘标加盟店	宿迁市	宿城区	33.8037	118.354	江苏省	徐州市	睢宁县	33.9188	117.947	江苏省
560	2015-03-28	食用油、油脂及其制品	香港谢斐道393号新时代中心17楼A室	金力国际贸易公司出品（原产国：印度尼西亚，生产者：福康食品工业有限公司）	新乡市卫滨区自由路体北四号	新乡市卫滨区自由路中升化工原料经营部	香港特别行政区	湾仔区	22.2831	114.192	香港特别行政区	新乡市	卫滨区	35.3172	113.87	河南省
561	2015-03-28	酒类	贵州省平坝县夏云镇石油基地内(16、17栋)	贵州赖仁酿酒有限公司		浚县世纪华联生活超市	安顺市	平坝县	26.4487	106.332	贵州省	鹤壁市	浚县	35.6819	114.558	河南省
562	2015-03-28	饮料	内蒙古自治区兴安盟突泉县突泉镇新城村	突泉县绿橄榄饮品有限公司		突泉县绿橄榄饮品有限公司	兴安盟	突泉县	45.3929	121.585	内蒙古自治区	兴安盟	突泉县	45.3878	121.601	内蒙古自治区
563	2015-03-30	酒类	金华市婺城区苏孟乡汤店村	金华金寿酒业有限公司	浙江省金华市永康溪中东路153/155/157号	永康市华联配送连锁有限公司	金华市	婺城区	29.0064	119.64	浙江省	金华市	永康市	28.8699	120.092	浙江省
564	2015-03-30	酒类	宿迁市宿城区洋河镇酒家南路189号	宿迁市洋河镇国宾宴酒业有限公司		宿迁经济技术开发区赵凤平好又多超市加盟店	宿迁市	泗阳县	33.7719	118.386	江苏省	宿迁市	宿城区	33.8984	118.274	江苏省
565	2015-04-01	蔬菜制品	南川区东城街道办事处北郊居委3组	何时勇	南川区东城街道办事处北郊居委3组	何时勇	重庆市	南川区	29.1578	107.116	重庆市	丽水市	松阳县	28.3782	119.232	浙江省
566	2015-04-01	食用油、油脂及其制品	重庆市奉节县黄果社区	杨有顺油坊	重庆市奉节县黄果社区	杨有顺油坊	重庆市	奉节县	31.0246	109.47	重庆市	重庆市	奉节县	31.0246	109.47	重庆市
567	2015-04-01	蜂产品	中国芜湖机械工业开发区	芜湖蜂联有限公司	安徽省芜湖市繁昌县繁阳镇金峨南路鑫盛农贸市场二楼	繁昌县嘉联购物广场有限责任公司	芜湖市	芜湖县	31.154	118.602	安徽省	芜湖市	繁昌县	31.0822	118.209	安徽省
568	2015-04-01	蜂产品	中国芜湖机械工业开发区	芜湖蜂联有限公司	安徽省芜湖市繁昌县繁阳镇金峨南路鑫盛农贸市场二楼	繁昌县嘉联购物广场有限责任公司	芜湖市	芜湖县	31.154	118.602	安徽省	芜湖市	繁昌县	31.0822	118.209	安徽省
569	2015-04-01	水产制品	揭西县凤江镇凤西工业区	广东雄发食品工业有限公司（分装）	四川省德阳市旌阳区孝泉镇新街	旌阳区孝泉镇世纪华联超市	揭阳市	揭西县	23.4475	116.13	广东省	德阳市	旌阳区	31.2539	104.287	四川省
570	2015-04-01	食用油、油脂及其制品	棉纺织厂斜对面	和田市兴旺粮油加工厂		和田兴旺粮油有限责任公司	济南市	济阳县	36.9852	117.208	山东省	和田地区	和田市	37.1183	79.9202	新疆维吾尔自治区
571	2015-04-01	茶叶及相关制品	吉林省长春市净月经济开发区银阜路288号	吉林庆生堂健康科技有限公司		经济技术开发区伊东商城大三源超市	长春市	南关区	43.8452	125.443	吉林省	天津市	滨海新区	39.0688	117.727	天津市
572	2015-04-01	调味品	沙坪坝青木关新青路433号	重庆市沙坪坝区青木关渝青调味品酿造厂	隆昌县石燕桥镇矮桥村4组	盟顺农家乐	重庆市	沙坪坝区	29.6807	106.304	重庆市	北京市	怀柔区	40.4341	116.642	北京市
573	2015-04-02	饮料	米易县丙谷	攀枝花市米易县红福园饮料食品厂		会理县新宏发经营部	攀枝花市	米易县	26.8009	102.084	四川省	凉山彝族自治州	会理县	26.6612	102.251	四川省
574	2015-04-02	酒类	昌吉市701基地	新疆昌吉市阿尔金酒业有限公司	四川省眉山市彭山区凤鸣镇滨江路A段粼江枫景一区	彭山区鹏诚副食经营部	昌吉回族自治州	昌吉市	44.0201	87.2739	新疆维吾尔自治区	眉山市	彭山县	30.1989	103.88	四川省
575	2015-04-02	糖果制品	浏阳市镇头工业小区	长沙市红帆食品有限公司		广元市利州区鑫兴发副食店	长沙市	浏阳市	28.1698	113.649	湖南省	广元市	利州区	32.4402	105.852	四川省
576	2015-04-02	水产制品	安徽省蚌埠市五河县城关镇禾香路西段（金贸园市场北门西侧10米）	五河县小乔水特产销售有限公司	安徽省蚌埠市五河县城关镇禾香路西段（金贸园市场北门西侧10米）	五河县小乔水特产销售有限公司	蚌埠市	五河县	33.1452	117.892	安徽省	蚌埠市	五河县	33.1327	117.888	安徽省
577	2015-04-02	薯类和膨化食品	潮州市潮安区庵埠梅溪工业区	潮州市潮安区特嘉来食品有限公司		泰安市泰山区东更道海庆批发部	潮州市	潮安县	23.4572	116.694	广东省	泰安市	泰山区	36.1914	117.127	山东省
578	2015-04-02	酒类	吉林省延吉市朝阳川镇仲坪村(延边新兴工业集中区)	延边悟德酱酒有限公司		延边悟德酱酒有限公司	延边朝鲜族自治州	龙井市	42.9217	129.391	吉林省	延边朝鲜族自治州	延吉市	42.9157	129.477	吉林省
579	2015-04-04	酒类	四川省德阳市罗江县御营镇明会村三组	德阳市罗江县绵江曲酒厂		绵阳市游仙区东正副食店	德阳市	罗江县	31.3143	104.541	四川省	绵阳市	游仙区	31.4799	104.772	四川省
580	2015-04-04	饮料	吉林省延边州安图县二道镇白林东区通场东路2号	延边农心矿泉饮料有限公司	吉林省通化市江沿路888号	长春欧亚集团通化欧亚购物中心有限公司	延边朝鲜族自治州	安图县	42.4324	128.122	吉林省	通化市	梅河口市	42.5412	125.719	吉林省
581	2015-04-04	酒类	吉林省白城市洮北区东胜乡	白城市老河道酿酒有限公司		白城市老河道酿酒有限公司	白城市	洮北区	45.6284	122.563	吉林省	白城市	洮北区	45.6255	122.846	吉林省
582	2015-04-05	茶叶及相关制品	浙江省杭州市西湖区梵村花苑159号	杭州周志根茶场有限公司		杭州周志根茶场有限公司	杭州市	西湖区	30.1824	120.104	浙江省	杭州市	江干区	30.2531	120.216	浙江省
583	2015-04-05	酒类	绵竹市富新镇五里墩村	四川省绵竹五福酒业有限公司	绵竹市富新镇五里墩村	四川省绵竹五福酒业有限公司	德阳市	绵竹市	31.3536	104.243	四川省	德阳市	绵竹市	31.3538	104.244	四川省
584	2015-04-05	酒类	湖北省襄阳市保康县城关镇丰银岩	保康县丰银酒行		保康县丰银酒行	襄阳市	保康县	31.8821	111.269	湖北省	襄阳市	保康县	31.8838	111.267	湖北省
585	2015-04-05	水果制品	http://www.gsda.gov.cn/CL0307/39091.html	承德北花园食品制造有限公司	正宁县城北街	真善美综合超市	衢州市	柯城区	28.9635	118.877	浙江省	淮安市	涟水县	33.7716	119.286	江苏省
586	2015-04-05	蔬菜制品	吉林省磐石市取柴河镇	磐石市取柴河镇洪桥食用菌加工厂	吉林省磐石市取柴河镇王家村	磐石市取柴河镇洪桥食用菌加工厂	吉林市	磐石市	43.3517	126.175	吉林省	吉林市	磐石市	43.3517	126.175	吉林省
587	2015-04-06	水果制品	潮安县庵埠文里成港工业园	潮安县庵埠文里广达食品		内江红旗连锁有限公司南环路分场	潮州市	潮安县	23.4572	116.694	广东省	内江市	市中区	29.5759	105.064	四川省
588	2015-04-06	酒类	湖北省宜昌市宜都市陆城车房村三组	宜都市陆城福康酒坊	湖北省宜昌市宜都市陆城车房村三组	宜都市陆城福康酒坊	宜昌市	宜都市	30.3844	111.457	湖北省	宜昌市	宜都市	30.3844	111.457	湖北省
589	2015-04-08	食用农产品	湖南省新化县白溪镇	新化县白溪白水磨豆制品有限责任公司	新化县白溪镇永阳村	新化县白溪白水磨豆制品有限责任公司	娄底市	新化县	28.0688	111.31	湖南省	娄底市	新化县	27.7327	111.335	湖南省
590	2015-04-08	酒类	江苏省宿迁市宿城区洋河镇徐淮路北侧	宿迁市洋河镇美酒酒业有限公司		睢宁县吴江大润发超市刘标加盟店	宿迁市	宿城区	33.8037	118.354	江苏省	徐州市	睢宁县	33.9188	117.947	江苏省
591	2015-04-09	饮料	安徽省宿州市砀山县城关镇道北东路888号	安徽省砀山倍佳福食品有限公司	安徽省宿州市砀山县城关镇道北东路888号	安徽省砀山倍佳福食品有限公司	宿州市	砀山县	34.4229	116.372	安徽省	宿州市	砀山县	34.4229	116.372	安徽省
592	2015-04-09	饮料	陕西省西安市经济技术开发区凤城二路29号	委托方:宝鸡华美果菜汁有限公司受托方:西安殷荣饮品有限公司	陕西省凤翔县横水镇长虹工业园	宝鸡华美果菜汁有限公司	西安市	未央区	34.3242	108.946	陕西省	宝鸡市	凤翔县	34.4612	107.585	陕西省
593	2015-04-10	食用油、油脂及其制品	连南瑶族自治县三江镇团结大道27号首层	连南瑶族自治县辉鸿精炼油厂		连南瑶族自治县得佑商行	清远市	连南瑶族自治县	24.7289	112.302	广东省	清远市	连南瑶族自治县	24.7315	112.294	广东省
594	2015-04-10	酒类	湖北省宜昌市枝江县七星台镇江会寺村	个人经营（张辉）	湖北省宜昌市枝江县七星台镇江会寺村	个人经营（张辉）	宜昌市	枝江市	30.3415	111.983	湖北省	荆州市	荆州区	30.3321	112.181	湖北省
595	2015-04-10	酒类	诺江镇西门菜市场	通江县红高粱酒坊	诺江镇西门菜市场	通江县红高粱酒坊	吉林市	磐石市	42.952	126.063	吉林省	巴中市	通江县	31.9177	107.252	四川省
596	2015-04-10	酒类	安徽省蚌埠市蚌西路189号	安徽省蚌埠市皖北酒厂		定远县西卅店家联杂货店	蚌埠市	龙子湖区	32.8604	117.427	安徽省	滁州市	定远县	32.537	117.704	安徽省
597	2015-04-11	饮料	四川省泸州市叙永县二到桥商住楼C幢负层	叙永县三兴饮料厂	四川省泸州市叙永县二到桥商住楼C幢负层	叙永县三兴饮料厂	泸州市	叙永县	28.1617	105.452	四川省	泸州市	叙永县	28.1617	105.452	四川省
598	2015-04-11	可可及焙烤咖啡产品	洛阳市洛龙区牡丹桥南100米	洛阳农庄食品有限公司	河南省洛阳市新街210号门面房	洛阳市廛河区御熙精品店	洛阳市	西工区	34.6642	112.45	河南省	洛阳市	老城区	34.6926	112.494	河南省
599	2015-04-11	食用油、油脂及其制品	乌鲁木齐市头屯河公路2218号	新疆康尤美粮油集团有限公司		五家渠利达超市	乌鲁木齐市	头屯河区	43.9114	87.4019	新疆维吾尔自治区	五家渠市	五家渠市	44.1688	87.5344	新疆维吾尔自治区
600	2015-04-12	酒类	广东省遂溪县遂城镇桃溪岭	广东省遂溪县古尧天酒庄		广州市花都区新华万悦百货商店	湛江市	遂溪县	21.3828	110.279	广东省	广州市	花都区	23.4112	113.227	广东省
601	2015-04-12	饮料	四川省德阳市中江县合兴乡孟家营村小学校内	四川厚甜饮品有限公司	四川省德阳市中江县合兴乡孟家营村小学校内	四川厚甜饮品有限公司	德阳市	中江县	30.9808	104.624	四川省	成都市	武侯区	30.5775	104.073	四川省
602	2015-04-12	调味品	阆中张飞醋厂（四川省阆中市七里工业集中区迎宾路西段）	阆中阆飞醋业有限公司	广元市利州区宝轮镇皂角树街	广元市利州区世纪物美购物中心	南充市	阆中市	31.5397	106.018	四川省	广元市	利州区	32.3852	105.645	四川省
603	2015-04-13	酒类	新疆疏勒县齐鲁工业园区塔河路019号	疏勒县阿纳（石榴）干红有限公司	新疆喀什地区喀什市建设路银瑞林大酒店楼下	喀什市大爱烟酒商行	喀什地区	疏勒县	39.414	76.0175	新疆维吾尔自治区	喀什地区	喀什市	39.4736	76.0003	新疆维吾尔自治区
604	2015-04-14	食用农产品	杭州市萧山区萧山经济技术开发区红垦农场垦辉八路6号	杭州澳门豆捞食品有限公司	安徽省六安市梅山中路沃尔玛商业街	浙江凯旋门澳门豆捞控股集团有限公司六安分公司	杭州市	萧山区	30.2264	120.394	浙江省	杭州市	萧山区	30.187	120.27	浙江省
605	2015-04-14	薯类和膨化食品	简阳市福田乡	简阳市弘鑫食品有限公司	四川省资阳市乐至县天池镇川鄂中路296号	乐至县鲜橙多钟太军副食店	资阳市	简阳市	30.2886	104.38	四川省	资阳市	乐至县	30.2823	105.027	四川省
606	2015-04-14	薯类和膨化食品	石桥镇石埝上街	简阳市高峰食品有限公司	四川省资阳市简阳市简城镇大古井街216号门市内	简阳市简城镇宗琼小食品批发部	镇江市	丹徒区	32.1497	119.746	江苏省	资阳市	简阳市	30.3982	104.556	四川省
607	2015-04-15	酒类	新堤六合路	石氏放心酒坊	湖北省荆州市洪湖市新堤镇新堤六合路	石氏放心酒坊	大连市	甘井子区	38.9941	121.599	辽宁省	娄底市	冷水江市	27.6788	111.434	湖南省
608	2015-04-15	酒类	江西省南昌市新建县朱子港	江西神圣酒厂		江西省雄鑫实业有限公司	南昌市	新建县	28.8126	115.953	江西省	南昌市	东湖区	28.6817	115.915	江西省
609	2015-04-15	饮料	安徽省宿州市砀山县城关镇道北东路888号	安徽省砀山倍佳福食品有限公司	安徽省宿州市砀山县砀城镇御都星城001号	安徽玖玖商贸有限公司	宿州市	砀山县	34.4229	116.372	安徽省	合肥市	包河区	31.7343	117.331	安徽省
610	2015-04-15	酒类	青川县三锅镇罐子河	青川县东风酒厂	四川省广元市青川县青溪镇广武街	青川县青溪镇青河楼餐馆	广元市	青川县	32.556	104.968	四川省	广元市	青川县	32.4654	104.847	四川省
611	2015-04-15	酒类	寿光市文家街道南潘村	李通	四川省广元市青川县孔溪乡	李通	潍坊市	寿光市	36.8962	118.684	山东省	驻马店市	正阳县	32.5354	114.359	河南省
612	2015-04-15	调味品	孟州市城伯镇武桥	孟州市奇达香调味厂		鹤壁市新地标商贸有限公司	焦作市	孟州市	34.9661	112.858	河南省	鹤壁市	淇滨区	35.7524	114.304	河南省
613	2015-04-16	饮料	江西省吉安市吉州区兴桥镇秀江村委会	吉安市振源纯净水有限公司	江西省吉安市吉州区万家和馨小区	吉安市振源纯净水有限公司经销点	吉安市	吉州区	27.1373	114.904	江西省	吉安市	吉州区	27.1197	115.001	江西省
614	2015-04-16	饮料	四川省泸州市叙永县叙永镇西外社区老街125号	叙永县冰泉饮料食品厂	四川省泸州市叙永县叙永镇西外社区老街125号	叙永县冰泉饮料食品厂	泸州市	叙永县	28.1813	105.438	四川省	泸州市	叙永县	28.1617	105.452	四川省
615	2015-04-16	蔬菜制品	杭州市萧山新湾街道宏新村	杭州萧山新湾宏北蔬菜加工厂		杭州近江食品市场陈苏花食品经营部	杭州市	萧山区	30.3059	120.556	浙江省	杭州市	上城区	30.2475	120.203	浙江省
616	2015-04-16	调味品	南阳市宛城区瓦店镇界中街	南阳市嘉隆味业有限责任公司		方城县券桥乡世纪红购物中心	南阳市	宛城区	32.7479	112.538	河南省	南阳市	方城县	33.1581	112.975	河南省
617	2015-04-16	酒类	新疆喀什昆仑大道（西侯酒业院内）	新疆乡峰果业有限公司	新疆喀什地区喀什市建设路银瑞林大酒店楼下	喀什市大爱烟酒商行	喀什地区	喀什市	39.4373	76.0206	新疆维吾尔自治区	喀什地区	喀什市	39.4736	76.0003	新疆维吾尔自治区
618	2015-04-17	酒类	巴中市巴州区化成镇街道	高江酒坊	巴中市巴州区化成镇街道	高江酒坊	巴中市	巴州区	31.933	106.905	四川省	肇庆市	封开县	23.7738	111.869	广东省
619	2015-04-17	粮食加工品	重庆市江北区铁山坪街道马鞍山村鱼箭合作社	重庆好媳妇食品有限公司		洛阳丹尼斯量贩有限公司三门峡六峰分公司	重庆市	江北区	29.6171	106.665	重庆市	洛阳市	涧西区	34.6513	112.412	河南省
620	2015-04-18	酒类	兴宁市叶塘镇叶南	梅州市鎏峰酒业有限公司	兴宁市人民大道中139号	梅州欧尚超市有限公司	梅州市	兴宁市	24.1932	115.643	广东省	梅州市	梅江区	24.2942	116.13	广东省
621	2015-04-18	酒类	湖南省炎陵县沔渡下关工业区	炎陵沔渡下关国人健酒厂	株洲市天元区泰山路政华新村1栋102号	株洲市天元区神龙福商行	株洲市	炎陵县	26.4961	113.779	湖南省	株洲市	天元区	27.8331	113.09	湖南省
622	2015-04-18	酒类	四川省德阳市绵竹市富新镇高华村	四川绵竹杜甫酒业股份有限公司	四川省德阳市绵竹市富新镇三合村1-5号	四川绵竹杜甫酒业股份有限公司	德阳市	绵竹市	31.3651	104.232	四川省	成都市	武侯区	30.5775	104.073	四川省
623	2015-04-18	炒货食品及坚果制品	天津市东丽区金钟街道南孙庄新河北	天津市腾辉食品有限公司		山东美铭万家国际购物中心有限公司	天津市	东丽区	39.2137	117.295	天津市	枣庄市	滕州市	35.0948	117.2	山东省
624	2015-04-18	可可及焙烤咖啡产品	运城市临猗县嵋阳镇邸家营村	山西香汇食品有限公司		山西田森集团有限公司	运城市	临猗县	35.0699	110.721	山西省	晋中市	榆次区	37.6941	112.691	山西省
625	2015-04-18	酒类	北京市顺义区牛栏山镇（牛山地区办事处东侧）	北京顺鑫农业股份有限公司牛栏山酒厂		北京金泰长安市场有限责任公司	北京市	顺义区	40.2262	116.651	北京市	北京市	东城区	39.9109	116.413	北京市
626	2015-04-18	酒类	新疆喀什昆仑大道（西侯酒业院内）	新疆乡峰果业有限公司		吐鲁番铜锣湾百货有限公司铜锣湾超市	喀什地区	喀什市	39.4373	76.0206	新疆维吾尔自治区	吐鲁番地区	吐鲁番市	42.6789	89.266	新疆维吾尔自治区
627	2015-04-19	酒类	吴川市振文白庙村	吴川市梅源酒厂		清远市清城区横荷港益购物广场	湛江市	吴川市	21.4473	110.786	广东省	清远市	清城区	23.6459	113.07	广东省
628	2015-04-19	酒类	四川省绵竹市什地	四川省绵竹市绵虹酒业有限公司	贵州省黔南州惠水县涟江街道财富中心6号楼附一楼	惠水县摩尔超市	德阳市	绵竹市	31.3436	104.228	四川省	黔南布依族苗族自治州	惠水县	26.1382	106.663	贵州省
629	2015-04-20	茶叶及相关制品	浙江省绍兴市诸暨市赵家镇宣店村	诸暨越都茶业有限公司	浙江省绍兴市诸暨市赵家镇宣店村	诸暨越都茶业有限公司	绍兴市	诸暨市	29.7444	120.458	浙江省	绍兴市	诸暨市	29.7422	120.462	浙江省
630	2015-04-20	酒类	五峰土家族自治县渔洋关镇汉马池村七组（65）号	五峰土家族自治县渔洋红老窖坊	湖北省宜昌市五峰土家族自治县渔洋关镇汉马池村七组（65号）	五峰土家族自治县渔洋红老窖坊	宜昌市	五峰土家族自治县	30.1621	111.021	湖北省	宜昌市	五峰土家族自治县	30.1712	111.053	湖北省
631	2015-04-20	酒类	重庆市忠县新立镇橘城路106号	忠县新立镇邦义酿酒作坊	重庆市忠县新立镇橘城路106号	忠县新立镇邦义副食店	重庆市	忠县	30.2797	107.654	重庆市	重庆市	忠县	30.3294	107.611	重庆市
632	2015-04-20	酒类	安徽省蚌埠市蚌西路189号	安徽省蚌埠市皖北酒厂		定远县西卅店宗同勇食杂经营部	蚌埠市	龙子湖区	32.8604	117.427	安徽省	滁州市	定远县	32.537	117.704	安徽省
633	2015-04-20	调味品	乌鲁木齐市沙依巴克区仓房沟五队菜园街76号	乌鲁木齐市沙依巴克区新百全调味品厂		乌鲁木齐市沙依巴克区新百全调味品厂	乌鲁木齐市	沙依巴克区	43.7427	87.5586	新疆维吾尔自治区	乌鲁木齐市	沙依巴克区	43.8073	87.6047	新疆维吾尔自治区
634	2015-04-20	食用油、油脂及其制品	榆树市正阳街榆树村7组	榆树市鸿渤植物油加工厂	吉林省长春市榆树市恒基时代广场二楼北区	榆树市长春恒基时代生活超市	长春市	榆树市	44.8038	126.542	吉林省	长春市	榆树市	44.8454	126.54	吉林省
635	2015-04-20	食用油、油脂及其制品	榆树市正阳街榆树村7组	榆树市鸿渤植物油加工厂	吉林省长春市榆树市恒基时代广场二楼北区	榆树市长春恒基时代生活超市	长春市	榆树市	44.8038	126.542	吉林省	长春市	榆树市	44.8454	126.54	吉林省
636	2015-04-21	饮料	盐边县红格镇红星七社	攀枝花市红格温泉开发建设有限公司	盐边县红格镇红星七社	攀枝花市红格温泉开发建设有限公司	攀枝花市	盐边县	26.5131	101.927	四川省	攀枝花市	东区	26.588	101.726	四川省
637	2015-04-21	酒类	江西省景德镇市浮梁县湘湖镇	江西省景德酒业食品有限公司		景德镇景客隆贸易有限公司	景德镇市	浮梁县	29.3329	117.331	江西省	景德镇市	昌江区	29.1605	117.172	江西省
638	2015-04-22	调味品	昆明经开区阿拉阿拉村	昆明经开区阿拉华懋调味食品厂	云南省玉溪市澄江县凤麓镇凤麓市场西侧	澄江县	昆明市	官渡区	24.9983	102.84	云南省	玉溪市	澄江县	24.6794	102.915	云南省
639	2015-04-22	调味品	邻水县御临镇杨家岩村七组	邻水佳善食品厂	四川省广安市邻水县御临镇杨家岩村7组	邻水佳善食品厂	广安市	邻水县	30.0892	106.927	四川省	广安市	邻水县	30.3411	106.936	四川省
640	2015-04-22	酒类	湖北省咸宁市通山县黄沙镇石岭工业小区	湖北野荞酒业有限公司	湖北省咸宁市通山县黄沙镇石岭工业小区	湖北野荞酒业有限公司	咸宁市	通山县	29.744	114.693	湖北省	武汉市	武昌区	30.5516	114.348	湖北省
641	2015-04-22	酒类	四川省绵竹市富新镇高华村	四川绵竹天红酒业有限公司	绵竹市富新镇高华村	四川绵竹天红酒业有限公司	德阳市	绵竹市	31.3651	104.232	四川省	成都市	新都区	30.7333	104.274	四川省
642	2015-04-22	酒类	四川省绵竹市富新镇高华村	四川绵竹天红酒业有限公司	绵竹市富新镇高华村	四川绵竹天红酒业有限公司	德阳市	绵竹市	31.3651	104.232	四川省	成都市	新都区	30.7333	104.274	四川省
643	2015-04-22	食用油、油脂及其制品	北京市房山区阎村镇炒米店村南	北京佳顺香万家油脂有限公司（分装）		肖振松（个体）	北京市	房山区	39.7239	116.107	北京市	北京市	东城区	39.9109	116.413	北京市
644	2015-04-23	可可及焙烤咖啡产品	合肥肥东石塘工业园区	合肥好彩头食品有限公司		安阳市亿家生活广场有限公司	合肥市	肥东县	31.8939	117.475	安徽省	安阳市	文峰区	36.1059	114.4	河南省
645	2015-04-23	蜂产品	随州市交通大道K061号	随州市集蜂堂生物科技有限公司	甘肃省武威市凉州区胜利街	武威市凉州区集蜂堂蜂蜜销售店	随州市	曾都区	31.6994	113.419	湖北省	武威市	凉州区	37.9305	102.636	甘肃省
646	2015-04-23	炒货食品及坚果制品	乌鲁木齐市新市区地窝堡宣仁墩南街南一巷65号	新疆御农果业有限责任公司	新疆塔城地区额敏县朝阳区上户西路（绿晨花园）	额敏县龙菲干果超市	乌鲁木齐市	新市区	43.9171	87.5332	新疆维吾尔自治区	塔城地区	额敏县	46.5319	83.6334	新疆维吾尔自治区
647	2015-04-24	酒类	内蒙古宁城县八里罕镇（酒业园区）	内蒙古?宁城民族红酒业有限公司		荥阳市建业商贸有限公司成皋路分公司	赤峰市	宁城县	41.5224	118.757	内蒙古自治区	郑州市	荥阳市	34.6377	113.276	河南省
648	2015-04-25	水果制品	广东省潮安县庵埠文里崎桥工业区	潮安县奇尔食品有限公司		南部县开心购物超市	潮州市	潮安县	23.4572	116.694	广东省	南充市	南部县	31.3516	106.052	四川省
649	2015-04-26	食用农产品	丰城市拖船集镇105国道1794公桩处	丰城市丰水湖食品有限公司(原江西丰城板鸭厂)	丰城市新城区丰泽苑贸易大市场	丰城市好利来超市	宜春市	丰城市	28.1666	115.693	江西省	宜春市	丰城市	28.1602	115.78	江西省
650	2015-04-26	酒类	南江县南江镇朝阳新区信合街60号	南江县南江镇姚诚酒坊	南江县南江镇朝阳新区信合街60号	南江县南江镇姚诚酒坊	巴中市	南江县	32.3498	106.833	四川省	巴中市	南江县	32.375	106.851	四川省
651	2015-04-26	酒类	泸州市小市社家街12号楼	泸州市正良酒业有限公司	青川县青溪镇阴平村二组	青川县青溪镇鑫谷人家农家乐	泸州市	龙马潭区	28.9097	105.449	四川省	广元市	青川县	32.463	104.843	四川省
652	2015-04-28	酒类	四川绵竹市什地镇和平村	四川绵竹市绵虹酒业有限公司	文屏乡文屏东路140号	鲁甸银都联邦购物中心（分店）	德阳市	绵竹市	31.3628	104.289	四川省	昭通市	鲁甸县	27.1931	103.564	云南省
653	2015-04-28	酒类	台州市玉环县玉城街道横培	台州星达酒业有限公司	浙江省台州市椒江区葭芷上街94号	胡小君	台州市	玉环县	28.1488	121.22	浙江省	台州市	玉环县	28.1419	121.239	浙江省
654	2015-04-28	酒类	新堤巷	新堤巷纯高粱酒坊	湖北省荆州市洪湖市新堤镇	新堤巷纯高粱酒坊	宿迁市	宿城区	33.8553	118.321	江苏省	六安市	寿县	32.5735	116.798	安徽省
655	2015-04-29	餐饮食品	四川省凉山州雷波县锦城镇南环路	雷波县实惠美食店	四川省凉山州雷波县锦城镇南环路	雷波县实惠美食店	凉山彝族自治州	雷波县	28.2664	103.575	四川省	凉山彝族自治州	雷波县	28.269	103.578	四川省
656	2015-04-29	粮食加工品	西安市长安区马王街办石桥村	西安市长安区金猫食品厂	宝鸡市渭滨区宝光路文理学院西区	宝鸡市渭滨区新浩源超市	西安市	长安区	34.2039	108.69	陕西省	宝鸡市	渭滨区	34.3775	107.156	陕西省
657	2015-05-01	酒类	吴川市振文白庙村	吴川市梅源酒厂		佛山市南海区大沥穗滇小卖部	湛江市	吴川市	21.4473	110.786	广东省	佛山市	南海区	23.1158	113.129	广东省
658	2015-05-01	饮料	四川省凉山州西昌市西溪乡上乡村一组	西昌众和食品饮料有限公司	四川省凉山州西昌市西溪乡上乡村一组	西昌众和食品饮料有限公司	凉山彝族自治州	西昌市	27.7038	102.267	四川省	凉山彝族自治州	西昌市	27.9006	102.271	四川省
659	2015-05-01	水果制品	莆田市城厢区华林工业园竹林路中段	莆田市兴华食品有限公司		成都家乐福超市有限公司红牌楼店	莆田市	城厢区	25.4064	118.973	福建省	成都市	武侯区	30.6403	104.036	四川省
660	2015-05-01	酒类	涡阳县高炉镇	涡阳县高炉酿酒总厂		池州市站前区小双精品烟酒店	亳州市	涡阳县	33.4887	116.33	安徽省	池州市	贵池区	30.6709	117.498	安徽省
661	2015-05-01	酒类	茅坪镇韩家老屋40号	秭归县茅坪镇屈祠酒厂	湖北省宜昌市秭归县茅坪镇	秭归县茅坪镇屈祠酒厂	黔东南苗族侗族自治州	锦屏县	26.6825	109.279	贵州省	宜昌市	秭归县	30.8174	110.941	湖北省
662	2015-05-01	乳制品	中国广东省深圳市南山区蛇口太子路海景广场15D	经销商/进口商：艾瑞氏乳业（深圳）有限公司		宁波欧尚超市有限公司上海嘉定澄浏店	深圳市	南山区	22.4889	113.921	广东省	上海市	嘉定区	31.39	121.26	上海市
663	2015-05-01	水果制品	成都市武侯区武侯科技园机投镇果堰村三组	成都市徐隆贸易有限公司	江油市含增镇场镇	江油市含增镇何记三和超市	成都市	武侯区	30.646	103.997	四川省	绵阳市	江油市	31.9761	105.077	四川省
664	2015-05-01	调味品	淮南市田家庵区淮河路西段	安徽省淮南市春燕酿造厂	安徽省阜阳市临泉县城关镇光明南路	临泉县中鼎商贸有限公司	淮南市	田家庵区	32.6533	117.023	安徽省	阜阳市	临泉县	33.046	115.268	安徽省
665	2015-05-01	酒类	重庆市巫山县建平乡柳坪村五社	龚明辉白酒小作坊	重庆市巫山县建平乡柳坪村五社	龚明辉白酒小作坊	重庆市	巫山县	31.0514	109.959	重庆市	滨州市	滨城区	37.4015	118.028	山东省
666	2015-05-01	可可及焙烤咖啡产品	运城市临猗县嵋阳镇邸家营村	山西香汇食品有限公司		山西新百福商贸有限公司	运城市	临猗县	35.0699	110.721	山西省	朔州市	朔城区	39.3511	112.461	山西省
667	2015-05-02	水产制品	湖南岳阳湘阴三塘镇吴公村	湖南岳阳市兴湘食品厂	凤凰县登瀛街13号（凤凰一中校内）	凤凰县稚苗食品小卖部	岳阳市	湘阴县	28.7936	112.913	湖南省	湘西土家族苗族自治州	凤凰县	27.9538	109.606	湖南省
668	2015-05-02	酒类	湖北省荆州市监利县红城乡	监利县红城乡曾凤英酒坊	湖北省荆州市监利县红城乡	监利县红城乡曾凤英酒坊	荆州市	监利县	29.8639	112.867	湖北省	荆州市	监利县	29.8639	112.867	湖北省
669	2015-05-02	调味品	云梦县城南工业园	湖北省云梦县城关中心酱品厂		沙市区信誉干菜	孝感市	云梦县	31.0272	113.759	湖北省	荆州市	沙市区	30.3166	112.262	湖北省
670	2015-05-02	炒货食品及坚果制品	龙海市海澄镇海澄工业园	龙海市兴旺园食品有限公司	唐田街	贵池区东华东商贸唐田购物城	漳州市	龙海市	24.4077	117.842	福建省	池州市	贵池区	30.6258	117.545	安徽省
671	2015-05-02	水果制品	潮安县庵埠文里成港工业区	潮安县庵埠文里广达食品厂	四川省德阳市凯江路8号	成都红旗连锁股份有限公司德阳三分店	潮州市	潮安县	23.4572	116.694	广东省	成都市	成华区	30.6771	104.101	四川省
672	2015-05-02	保健食品	西宁市南关街124号	西宁华高医药保健品有限公司		临沂灵丹大药房有限公司临沭常林店	西宁市	城中区	36.6247	101.782	青海省	临沂市	临沭县	34.9282	118.657	山东省
673	2015-05-03	特殊膳食食品	樟树市洋湖乡洋湖工业园	江西正鸿实业有限公司	海南省海口市美兰区沿江三西路海口市教师进修学校电教综合楼	海南源安隆药品超市连锁有限公司海甸三西路超市	宜春市	樟树市	28.0251	115.505	江西省	海口市	美兰区	20.0564	110.345	海南省
674	2015-05-03	水果制品	广东省潮安县庵埠潘陇工业区	潮安县百利食品有限公司	江油市含增镇场镇	江油市含增镇小李诚信粮油店	潮州市	潮安县	23.4572	116.694	广东省	绵阳市	江油市	31.8328	104.598	四川省
675	2015-05-03	酒类	吉林省吉林市吉林经济技术开发区头台子村四队	吉林市吉林经济技术开发区昌盛罐头厂	吉林省吉林市吉林经济技术开发区头台子村四队	吉林市吉林经济技术开发区昌盛罐头厂	吉林市	昌邑区	43.9595	126.451	吉林省	吉林市	船营区	43.8436	126.556	吉林省
676	2015-05-04	可可及焙烤咖啡产品	利民工业园	河南科迪速冻食品有限公司		大庆市庆客隆连锁商贸有限公司伊通分公司	南京市	江宁区	31.9478	118.881	江苏省	大庆市	萨尔图区	46.5895	125.114	黑龙江省
677	2015-05-05	可可及焙烤咖啡产品	桂林市八里街三号工业区	桂林茂信食品有限公司		柳州市高新区金易达百货商场	桂林市	灵川县	25.3429	110.302	广西壮族自治区	柳州市	城中区	24.3486	109.433	广西壮族自治区
678	2015-05-05	可可及焙烤咖啡产品	桂林市八里街三号工业区	桂林茂信食品有限公司		柳州市高新区金易达百货商场	桂林市	灵川县	25.3429	110.302	广西壮族自治区	柳州市	城中区	24.3486	109.433	广西壮族自治区
679	2015-05-05	薯类和膨化食品	龙海市白水镇楼埭村	龙海市庆丰食品有限公司		福建新华都综合百货有限公司平潭东大店	漳州市	龙海市	24.3167	117.883	福建省	福州市	平潭县	25.5047	119.797	福建省
680	2015-05-05	调味品	宜宾市翠屏区思坡乡大顺街101号	四川省宜宾市思坡醋业有限责任公司		四川省宜宾市思坡醋业有限责任公司	宜宾市	翠屏区	28.8184	104.539	四川省	宜宾市	翠屏区	28.758	104.649	四川省
681	2015-05-05	酒类	佳木斯市四丰山生态风景园区四丰街523号	中国·黑龙江彭集酿酒有限公司		双鸭山市尖山区华联超市	佳木斯市	佳木斯市市辖区	46.7971	130.378	黑龙江省	双鸭山市	尖山区	46.6526	131.165	黑龙江省
682	2015-05-05	酒类	佳木斯市四丰山生态风景园区四丰街523号	中国.黑龙江彭集酿酒有限公司		佳木斯市前进区哈维斯超市	佳木斯市	佳木斯市市辖区	46.7971	130.378	黑龙江省	佳木斯市	佳木斯市市辖区	46.8196	130.382	黑龙江省
683	2015-05-06	茶叶及相关制品	广东省英德市英红镇云岭管理区（原云岭镇政府办公区）	广东省英德市尚品德茗茶业有限公司		清远市清城区小市富盛皇食品贸易商行	清远市	英德市	24.3371	113.45	广东省	清远市	清城区	23.7015	113.046	广东省
684	2015-05-06	酒类	湖北省襄阳市保康县城关镇	保康县老张酒厂	湖北省襄阳市保康县城关镇	保康县老张酒厂	襄阳市	保康县	31.8821	111.269	湖北省	襄阳市	保康县	31.8838	111.267	湖北省
685	2015-05-06	餐饮食品	阿坝州马尔康县马尔康镇美谷街	马尔康九州宾馆	阿坝州马尔康县马尔康镇美谷街	马尔康九州宾馆	阿坝藏族羌族自治州	马尔康县	31.8986	102.246	四川省	阿坝藏族羌族自治州	马尔康县	31.9047	102.231	四川省
686	2015-05-06	酒类	亳州市古井镇工业园区	安徽皇驾酒业有限公司		安徽皇驾酒业有限公司	亳州市	谯城区	34.0181	115.688	安徽省	亳州市	谯城区	33.9945	115.681	安徽省
687	2015-05-07	酒类	乌镇镇五星南桥	桐乡市古镇酒业有限公司	浙江嘉兴桐乡市乌镇镇子夜路156号3-4楼	桐乡市乌镇伟涛宾馆	嘉兴市	桐乡市	30.7212	120.511	浙江省	嘉兴市	桐乡市	30.7489	120.494	浙江省
688	2015-05-07	水果制品	甘肃省宁县新宁镇沙滩路15号	庆阳市赛鲜果蔬有限公司		合水县华联商贸有限公司	庆阳市	宁县	35.504	107.924	甘肃省	庆阳市	合水县	35.8253	108.026	甘肃省
689	2015-05-07	酒类	石河子市一四三团工业园51栋	石河子圣果生物科技有限公司	石河子市一四三团工业园51栋	石河子圣果生物科技有限公司	石河子市	石河子市	44.312	86.0869	新疆维吾尔自治区	石河子市	石河子市	44.2988	86.049	新疆维吾尔自治区
690	2015-05-08	酒类	江门市新会区双水镇邦龙村委会旧址	江门市新会区酷能饮料厂	广东省江门市新会双水镇邦龙村委会旧址	江门市新会区酷能饮料厂	江门市	新会区	22.3927	113.007	广东省	江门市	新会区	22.4651	113.038	广东省
691	2015-05-08	酒类	河源市紫金敬梓镇柑坑村	广东省紫金县黄龙实业发展有限公司	河源市紫金县敬梓镇柑坑村	广东省紫金县黄龙实业发展有限公司	河源市	紫金县	23.675	115.407	广东省	河源市	紫金县	23.6414	115.19	广东省
692	2015-05-08	食用油、油脂及其制品	湖北五峰土家族自治县渔洋关镇三房坪村一组	湖北五峰土家族自治县向氏油坊	三峡物流园C1-573、574号	宜昌市伍家岗区国庆粮行	宜昌市	五峰土家族自治县	30.1542	111.081	湖北省	宜昌市	伍家岗区	30.6507	111.367	湖北省
693	2015-05-08	餐饮食品	阿坝州小金县美兴镇新街	小金县八面王	阿坝州小金县美兴镇新街	小金县八面王	阿坝藏族羌族自治州	小金县	30.9803	102.364	四川省	阿坝藏族羌族自治州	小金县	31.0022	102.369	四川省
694	2015-05-08	酒类	湖北省武汉市东西湖柏泉农场	武汉东泉酒业有限责任公司	湖北省十堰市竹溪县城关镇红光村3组	竹溪县佳福园超市红光店	武汉市	东西湖区	30.7347	114.132	湖北省	十堰市	竹溪县	32.3241	109.722	湖北省
695	2015-05-08	水产制品	济南市高新区工业南路55号未来城13号楼1-303	济南宫祺商贸有限公司		东营银座商城有限公司广饶店	济南市	历下区	36.6942	117.14	山东省	东营市	广饶县	37.0584	118.421	山东省
696	2015-05-08	调味品	乌鲁木齐市仓房沟长胜大队一队一区	福建省古田县晓升食品有限责任公司新疆分公司		新疆爱家超市集团有限公司米东分公司	乌鲁木齐市	沙依巴克区	43.749	87.5455	新疆维吾尔自治区	乌鲁木齐市	沙依巴克区	43.8272	87.5961	新疆维吾尔自治区
697	2015-05-09	调味品	成都市温江区永盛镇红昌南街29号	成都名扬食品有限公司	桂花井镇交通街57号	桂花井镇徐彬饭店	成都市	温江区	30.6705	103.782	四川省	内江市	隆昌县	29.3895	105.063	四川省
698	2015-05-09	酒类	四川邛崃市	成都市凤池春酒业有限公司		德阳市区汇佳超市二店	成都市	邛崃市	30.4164	103.47	四川省	德阳市	旌阳区	31.1155	104.398	四川省
699	2015-05-09	酒类	襄阳市襄州区张湾镇航空路186号	襄阳华谷酒业有限公司		枣阳市兴隆天天乐超市	襄阳市	襄州区	32.0979	112.237	湖北省	襄阳市	枣阳市	32.0546	112.91	湖北省
700	2015-05-09	酒类	湖北省随州市经济技术开发区交通大道K065号	湖北巷子深酿酒有限责任公司		湖北巷子深酿酒有限责任公司	随州市	曾都区	31.6989	113.42	湖北省	铜川市	耀州区	34.9087	108.954	陕西省
701	2015-05-09	酒类	哈尔滨市道里区新农镇苏家屯	哈爾濱市天合酿酒廠		获嘉县亢村镇金都购物中心	哈尔滨市	道里区	45.6917	126.376	黑龙江省	新乡市	获嘉县	35.1477	113.734	河南省
702	2015-05-09	酒类	绵竹市什地镇	四川绵竹绵虹酒业有限公司		同仁家家乐购物广场	德阳市	绵竹市	31.3408	104.31	四川省	黄南藏族自治州	同仁县	35.5216	102.026	青海省
703	2015-05-10	酒类	贵州省六盘水市盘县乐民镇梓木嘎村二组	盘县乐民东映酒厂	贵州省六盘水市盘县乐民镇梓木嘎村二组	盘县乐民东映酒厂	六盘水市	盘县	25.5894	104.469	贵州省	六盘水市	盘县	25.7728	104.667	贵州省
704	2015-05-10	酒类	重庆市巫山县大昌镇光明村1组	巫山县三峡缘酒厂	重庆市巫山县大昌镇光明村1组	巫山县三峡缘酒厂	重庆市	巫山县	31.2725	109.823	重庆市	重庆市	巫山县	31.0805	109.886	重庆市
705	2015-05-10	酒类	湖北省襄阳市保康县城关镇	保康县老张酒厂	湖北省襄阳市保康县城关镇	保康县老张酒厂	襄阳市	保康县	31.8821	111.269	湖北省	襄阳市	保康县	31.8838	111.267	湖北省
706	2015-05-10	酒类	湖北省襄阳市保康县城关镇	保康县老张酒厂	湖北省襄阳市保康县城关镇	保康县老张酒厂	襄阳市	保康县	31.8821	111.269	湖北省	襄阳市	保康县	31.8838	111.267	湖北省
707	2015-05-10	酒类	通江县民胜街道	通江县民胜邹金刚酒厂	通江县民胜街道	通江县民胜邹金刚酒厂	巴中市	通江县	31.9177	107.252	四川省	巴中市	通江县	31.9177	107.252	四川省
708	2015-05-10	酒类	通江县瓦室街道	通江县瓦室陈远辉酒厂	通江县瓦室街道	通江县瓦室陈远辉酒厂	巴中市	通江县	32.007	107.335	四川省	巴中市	通江县	32.007	107.335	四川省
709	2015-05-10	可可及焙烤咖啡产品	济南市历城区南郊柳埠镇摩天岭工业区	济南野风酥食品有限公司		邹城九龙贵和购物广场有限公司峄山路店	济南市	历城区	36.4519	117.116	山东省	济宁市	邹城市	35.4103	116.971	山东省
710	2015-05-10	酒类	贵州省仁怀市茅台镇	贵州黔庄集团有限公司		滑县浩创世纪联华超市有限公司	遵义市	仁怀市	27.872	106.389	贵州省	安阳市	滑县	35.5832	114.528	河南省
711	2015-05-10	食用农产品	阳谷县西湖驻地	阳谷鑫源食品有限公司		鄂尔多斯市购物中心有限责任公司华研物流连锁超市	聊城市	阳谷县	36.1208	115.798	山东省	鄂尔多斯市	东胜区	39.7773	109.996	内蒙古自治区
712	2015-05-11	餐饮食品	广西南宁大学东路98号世贸西城广场A区5楼	深圳黄记煌餐饮管理有限公司南宁第二分店	大学东路98号世贸西城广场A区5楼	深圳黄记煌餐饮管理有限公司南宁第二分店	南宁市	西乡塘区	22.8382	108.297	广西壮族自治区	深圳市	宝安区	22.6084	114.053	广东省
713	2015-05-11	蜂产品	光泽县鸾凤乡中坊村和顺50号	光泽县杉城农民养蜂专业合作社		龙岩新华都购物广场有限公司连城北大店	南平市	光泽县	27.5407	117.391	福建省	龙岩市	连城县	25.7163	116.76	福建省
714	2015-05-11	酒类	陕西·西安·周至县楼观·三清	西安市豪龙酒业有限责任公司		西安市豪龙酒业有限责任公司	西安市	周至县	34.0693	108.334	陕西省	西安市	未央区	34.3473	108.946	陕西省
715	2015-05-12	冷冻饮品	广东省惠州市惠阳区淡水镇山子顶22号	广东惠州市惠阳区亚泰食品厂	汕尾市城区城苑街富华苑D栋106号	汕尾市城区颜兴冰室	惠州市	惠阳区	22.8235	114.48	广东省	汕尾市	城区	22.7819	115.369	广东省
716	2015-05-12	饮料	佛山市南海区大沥镇沥东江夏路段综合大楼第9层912房(进口商）	广东猫咖饮料食品有限公司（进口商）/原产国：泰国	长沙市开福区新港街道新港路30号长沙金霞保税物流中心综合办公楼2021房	长沙泽品进出口贸易有限公司	佛山市	南海区	23.056	113.138	广东省	长沙市	岳麓区	28.2349	112.945	湖南省
717	2015-05-12	冷冻饮品	广东省潮州市潮安区庵埠镇梅溪村上沟北片	潮州市潮安区金山珠宝食品有限公司	安徽省六安市木厂镇木厂街道	六安市金安区木厂镇好又多超市	潮州市	潮安县	23.4718	116.714	广东省	六安市	金安区	31.7786	116.512	安徽省
718	2015-05-12	酒类	辽宁省凤城市大梨树	凤城市大梨树华康科技有限公司	辽阳市太子河区王家镇王家村	太子河区晨光经销店	丹东市	凤城市	40.4083	123.972	辽宁省	辽阳市	太子河区	41.2592	123.189	辽宁省
719	2015-05-12	酒类	吉林省长春市榆树市五棵树镇东风大街909号	长春市（榆树）世宝酒业有限责任公司	吉林省长春市绿园区皓月大路星宇小区启明园1号楼116室	绿园区中斯便利店	长春市	榆树市	44.8153	126.165	吉林省	长春市	绿园区	43.8926	125.296	吉林省
720	2015-05-13	酒类	江门市新会区双水镇邦龙村委会旧址	江门市新会区酷能饮料厂	广东省江门市新会双水镇邦龙村委会旧址	江门市新会区酷能饮料厂	江门市	新会区	22.3927	113.007	广东省	江门市	新会区	22.4651	113.038	广东省
721	2015-05-13	酒类	梅州市兴宁县叶塘镇甘塘村开发区东7-12号	兴宁市甘塘酒业有限公司		兴宁市锦汉客味食品商店	梅州市	兴宁市	24.18	115.713	广东省	梅州市	兴宁市	24.1423	115.738	广东省
722	2015-05-13	酒类	绵竹市清华路	四川绵竹竹江春酒业有限公司		高港区好乐购超市	德阳市	绵竹市	31.3436	104.228	四川省	泰州市	高港区	32.3249	119.888	江苏省
723	2015-05-13	调味品	大同市花园屯乡前井村	山西省大同市田源酿造有限责任公司	山西大同迎宾东路73号云汽园7楼1.2层41-45	大同市城区盛世阳光土特产超市	大同市	新荣区	40.1591	113.353	山西省	大同市	城区	40.1025	113.297	山西省
724	2015-05-14	罐头	玉林市兴业县大平山镇雅桥村	玉林市鲜泉饮料食品有限公司	玉林市兴业县大平山镇雅桥村	玉林市鲜泉饮料食品有限公司	玉林市	兴业县	22.6787	110.009	广西壮族自治区	玉林市	玉州区	22.6598	110.188	广西壮族自治区
725	2015-05-14	饼干	漯河市召陵区老窝镇环南路	漯河市美馨食品有限公司	漯河市区光明路市场西157号	赵栓清	漯河市	召陵区	33.6564	114.212	河南省	驻马店市	驿城区	32.9795	114	河南省
726	2015-05-14	可可及焙烤咖啡产品	山东省临沂市沂水县沂博路中段736号	临沂杰士利食品有限公司		临沂杰士利食品有限公司	临沂市	沂水县	35.7996	118.634	山东省	临沂市	兰山区	35.1107	118.364	山东省
727	2015-05-14	调味品	吉林省松原市雅达虹工业集中区	松原市松滨老醋有限责任公司雅达虹分公司	二道区郁金花园9栋门市	二道区大繁华生鲜超市民丰店	松原市	宁江区	45.194	124.889	吉林省	长春市	二道区	43.8914	125.388	吉林省
728	2015-05-15	酒类	湛江市官渡工农路	湛江市坡头区长力酿酒厂		河源市广晟百货有限公司凯旋分店	湛江市	霞山区	21.1944	110.41	广东省	河源市	源城区	23.7545	114.711	广东省
729	2015-05-15	保健食品	江西省吉安市永丰县城北工业园	江西维莱营健高科有限公司	福建省顺昌县城关中山中路70号（原三八百货）一层1号间、2号	福建康佰家大药房连锁有限公司九四二店	吉安市	永丰县	27.3243	115.447	江西省	泉州市	永春县	25.3372	118.275	福建省
730	2015-05-15	酒类	贵州省六盘水市钟山区大道大河镇	贵州六盘水恩华酒厂有限责任公司		贵州华夏中璟数据农业电子商务有限公司	六盘水市	钟山区	26.6849	104.855	贵州省	贵阳市	云岩区	26.604	106.714	贵州省
731	2015-05-15	饼干	漯河市召陵区老窝镇环南路	漯河市美馨食品有限公司	河南省驻马店市驿城区宏源市场（华联C09号）	驻马店市驿城区陈毛旦副食店	漯河市	召陵区	33.6564	114.212	河南省	驻马店市	驿城区	32.9795	114	河南省
732	2015-05-15	酒类	国家级库尔勒经济技术开发区	新疆巴州金泉酒业有限公司		库尔勒北九龙商行	巴音郭楞蒙古自治州	库尔勒市	41.7176	86.2295	新疆维吾尔自治区	巴音郭楞蒙古自治州	库尔勒市	41.7324	86.1815	新疆维吾尔自治区
733	2015-05-16	薯类和膨化食品	河南商丘雕县产	雕县金汇源食品厂	四川省巴中市通江县铁佛	通江县易通商行	商丘市	梁园区	34.4202	115.662	河南省	巴中市	通江县	31.9177	107.252	四川省
734	2015-05-16	茶叶及相关制品	青岛市崂山区王哥庄街道青山社区	青岛祥瑞苑工贸有限公司	青岛市崂山区王哥庄街道青山社区	青岛祥瑞苑工贸有限公司	青岛市	崂山区	36.2773	120.647	山东省	青岛市	市南区	36.0722	120.389	山东省
735	2015-05-16	蜂产品	黑龙江省饶河县溪向镇正阳路	黑龙江饶荷蜂业有限公司	黑龙江省双鸭山市宝清县宝清镇百盟城市广场地下	宝清县家乐购商业有限责任公司吉泉分公司	双鸭山市	饶河县	47.1907	133.584	黑龙江省	双鸭山市	宝清县	46.3371	132.212	黑龙江省
736	2015-05-17	水果制品	元谋县黄瓜园镇海洛村委会大别村	元谋金孔雀食品有限公司	四川省乐山市马边县民建镇民政街94号	马边金雨超市	楚雄彝族自治州	元谋县	25.8229	101.877	云南省	乐山市	马边彝族自治县	28.8484	103.553	四川省
737	2015-05-18	蜂产品	广西柳州市君武路169号	广西田田蜜蜂园有限责任公司养蜂场		南宁市田元田蜂蜜店	柳州市	柳北区	24.4721	109.386	广西壮族自治区	南宁市	横县	22.9715	109.248	广西壮族自治区
738	2015-05-18	茶叶及相关制品	湖南省新化县梅苑开发区工业园内	湖南省新化县梅山峰茶业有限公司		新化县梅山峰茶业有限公司	娄底市	新化县	27.7411	111.334	湖南省	娄底市	新化县	27.7327	111.335	湖南省
739	2015-05-18	食用油、油脂及其制品	玉山县金山工业园科技园区	江西三清山绿色食品有限责任公司		玉山县大观园商贸有限公司	上饶市	玉山县	28.6877	118.252	江西省	上饶市	玉山县	28.6808	118.253	江西省
740	2015-05-18	粮食加工品	仁寿县黑龙滩镇大田村七组	仁寿县里仁粉丝厂		杭州生命世纪华联超市资中龙结连锁店	眉山市	仁寿县	30.1127	104.008	四川省	杭州市	江干区	30.2531	120.216	浙江省
741	2015-05-18	酒类	泸县牛滩镇	泸州原池酒厂		滑县华东商贸有限公司	泸州市	泸县	29.0635	105.344	四川省	安阳市	滑县	35.581	114.526	河南省
742	2015-05-18	酒类	烟台海阳方圆街道生产工业园	烟台市醴隆酒厂		烟台市醴隆酒厂	烟台市	海阳市	36.8177	121.208	山东省	烟台市	莱山区	37.47	121.454	山东省
743	2015-05-19	酒类	江苏省泗洪县双沟镇东大街88号	江苏双沟酿酒厂		福建大利家商贸有限公司	宿迁市	泗洪县	33.23	118.194	江苏省	福州市	鼓楼区	26.1063	119.302	福建省
744	2015-05-19	特殊膳食食品	漳州市常山华侨经济开发区富城工业区	漳州市方长宏食品有限公司		宁德市东侨经济开发区太风车母婴用品店	漳州市	云霄县	23.8648	117.28	福建省	宁德市	蕉城区	26.6669	119.549	福建省
745	2015-05-19	酒类	恩施市金龙大道酿酒工业园	湖北金茨泉酒业有限公司	湖北省恩施州华硒生态园3栋10号	湖北野三关酒业有限公司	恩施土家族苗族自治州	恩施市	30.3184	109.514	湖北省	恩施土家族苗族自治州	巴东县	30.636	110.337	湖北省
746	2015-05-19	粮食加工品	湖北省荆州市公安县斗湖堤镇曾埠头社区	湖北食为天农业发展有限公司	巴川街道办事处兴农街299号	王廷志（小作坊）	荆州市	公安县	30.032	112.259	湖北省	滨州市	滨城区	37.4015	118.028	山东省
747	2015-05-20	调味品	新乡市卫滨区产业集聚区	新乡市卫滨区古博浪沙调味品厂	河南省开封市禹王台区宏进农副产品批发市场C区10栋121号	一品香调味品商行	新乡市	卫滨区	35.3085	113.872	河南省	衢州市	柯城区	28.9546	118.89	浙江省
748	2015-05-20	调味品	新乡市卫滨区产业集聚区	新乡市卫滨区古博浪沙调味品厂		今日调味品商行	新乡市	卫滨区	35.3085	113.872	河南省	衢州市	柯城区	28.9546	118.89	浙江省
749	2015-05-20	酒类	湖北省荆州市监利县朱河镇细河村	监利县朱河镇张淼香酒坊	湖北省荆州市监利县朱河镇细河村	监利县朱河镇张淼香酒坊	荆州市	监利县	29.7114	113.126	湖北省	荆州市	监利县	29.7367	113.1	湖北省
750	2015-05-20	酒类	湖北省荆州市监利县朱河镇迎接村7组70号	监利县朱河镇陈亮酒坊	湖北省荆州市监利县朱河镇迎接村7组70号	监利县朱河镇陈亮酒坊	荆州市	监利县	29.7418	113.131	湖北省	荆州市	监利县	29.7367	113.1	湖北省
751	2015-05-20	炒货食品及坚果制品	揭西县凤江镇凤西村委古竹林	广东茂嘉庄食品有限公司		六安经济开发区世纪联华东二十铺连锁店	揭阳市	揭西县	23.4355	116.101	广东省	上海市	闵行区	31.1916	121.411	上海市
752	2015-05-20	粮食加工品	甘洛县新市坝镇新明村二组62号	甘洛县红岩湾湾建顺食品厂	四川省广元市苍溪县陵江镇西城市场	苍溪县陈氏海鲜店	凉山彝族自治州	甘洛县	28.9958	102.853	四川省	广元市	苍溪县	31.7387	105.941	四川省
753	2015-05-20	乳制品	内蒙古呼和浩特赛罕区河西公路3公里处	内蒙古双牛乳业有限责任公司		内蒙古维多利超市连锁有限公司金川店	呼和浩特市	赛罕区	40.7984	111.708	内蒙古自治区	呼和浩特市	新城区	40.8602	111.66	内蒙古自治区
754	2015-05-20	酒类	黑龙江省兴凯湖农场	黑龙江省兴凯湖宏达制酒厂		恒山区红枫商店	鸡西市	密山市	45.279	132.81	黑龙江省	鸡西市	恒山区	45.217	130.911	黑龙江省
755	2015-05-21	酒类	保靖县迁陵镇花井村蔡庄组	湖南省湘西保靖县土司王酒厂	湖南省保靖县迁陵镇花井村蔡庄组	保靖县土司王酒厂	湘西土家族苗族自治州	保靖县	28.7044	109.667	湖南省	湘西土家族苗族自治州	保靖县	28.706	109.666	湖南省
756	2015-05-21	调味品	四川岳池花园镇杨家坡	岳池县灵芝春酱油醋酿造厂	四川省广安市岳池县花园镇杨家坡村	岳池县灵芝春酱油醋酿造厂	广安市	岳池县	30.593	106.464	四川省	广安市	岳池县	30.5441	106.446	四川省
757	2015-05-21	薯类和膨化食品	西安市沣东新城高桥街办马务村	西安飞腾食品厂		宝鸡商场有限公司家美佳凤翔东湖店	西安市	未央区	34.2728	108.833	陕西省	宝鸡市	凤翔县	34.5276	107.407	陕西省
758	2015-05-21	餐饮食品	阿坝州茂县凤仪镇西羌大道	四川西羌家园酒店有限公司	阿坝州茂县凤仪镇西羌大道	四川西羌家园酒店有限公司	阿坝藏族羌族自治州	茂县	31.6883	103.852	四川省	阳泉市	城区	37.8668	113.585	山西省
759	2015-05-21	食用农产品	河北省石家庄市藁城区张家庄镇东蒲城村	石家庄市藁城区好弟兄食品有限公司	河北省石家庄市藁城区张家庄镇东蒲城村	石家庄市藁城区好弟兄食品有限公司	石家庄市	藁城市	38.2028	114.749	河北省	石家庄市	藁城市	38.0278	114.853	河北省
760	2015-05-22	酒类	四川省绵竹市富新镇高华村	四川绵竹天红酒业有限公司	绵竹市富新镇高华村	四川绵竹天红酒业有限公司	德阳市	绵竹市	31.3651	104.232	四川省	成都市	新都区	30.7333	104.274	四川省
761	2015-05-22	水果制品	安徽合肥市瑶海区大店工业园	安徽省来发食品贸易有限公司		绵阳市游仙区多乐多超市	合肥市	瑶海区	31.8765	117.414	安徽省	绵阳市	游仙区	31.4799	104.772	四川省
762	2015-05-24	食用油、油脂及其制品	中江县南华镇芙蓉路南段19号	四川德阳市年丰食品有限公司		自贡摩尔玛特贸易有限公司仁和店	德阳市	中江县	30.9959	104.728	四川省	自贡市	自流井区	29.3404	104.762	四川省
763	2015-05-24	调味品	江油市双河口镇蒲溪村五组	江油市蜀泉调味品厂	江油市双河口镇蒲溪村5组	江油市蜀泉调味品厂	绵阳市	江油市	31.8715	104.883	四川省	绵阳市	江油市	31.8689	104.883	四川省
764	2015-05-25	炒货食品及坚果制品	福州市仓山区盖山镇红星农场内	福建百联实业有限公司第一食品厂		佛山市润国商业有限公司	福州市	仓山区	26.0181	119.328	福建省	佛山市	禅城区	23.0278	113.129	广东省
765	2015-05-25	酒类	湖北省荆州市监利县朱河镇迎接村	监利县朱河镇胡海龙酒坊	湖北省荆州市监利县朱河镇迎接村	监利县朱河镇胡海龙酒坊	荆州市	监利县	29.7418	113.131	湖北省	荆州市	监利县	29.7367	113.1	湖北省
766	2015-05-25	茶叶及相关制品	湖北省赤壁市羊楼洞茶场十五连	湖北赤壁赵李桥茶业有限公司		咸安区白云山茶庄	咸宁市	赤壁市	29.679	113.826	湖北省	咸宁市	咸安区	29.8792	114.289	湖北省
767	2015-05-26	薯类和膨化食品	玉溪市红塔区高仓镇桃源1组红山	红塔区港东食品厂	东区华山综合市场西边26号	攀枝花东区恒丰食品销售部	玉溪市	红塔区	24.3239	102.525	云南省	攀枝花市	东区	26.588	101.726	四川省
768	2015-05-27	饮料	重庆市长电路9号	重庆市奇派食品饮料有限公司茶园分厂		安徽和家乐商业集团有限公司	重庆市	南岸区	29.4784	106.643	重庆市	阜阳市	颍州区	32.8901	115.839	安徽省
769	2015-05-28	可可及焙烤咖啡产品	桂林临桂会仙工业区	桂林市六顺食品有限公司		凭祥市惠宜百汇购物中心	桂林市	临桂县	25.0665	110.218	广西壮族自治区	崇左市	凭祥市	22.1002	106.774	广西壮族自治区
770	2015-05-28	酒类	成都市金堂县栖贤乡盐井沟	四川成都盐井酒业有限责任公司	自流井区舒坪镇居委会12组	自流井区舒坪镇晶鑫众超市	成都市	金堂县	30.9216	104.502	四川省	自贡市	自流井区	29.3051	104.729	四川省
771	2015-05-28	食用油、油脂及其制品	湖北省鄂州市鄂城新区文英桥	湖北省鄂州市茂蚨林油厂	鄂州市北门粮店综合楼底层自北向南第4间	鄂州市沿江大道李林粮油商行	鄂州市	鄂城区	30.4064	114.899	湖北省	鄂州市	鄂城区	30.3966	114.902	湖北省
772	2015-05-28	可可及焙烤咖啡产品	四川省绵阳市涪城区御中路15号	四川省绵阳市涪城区由申甲食品厂	四川省绵阳市涪城区御中路15号	四川省绵阳市涪城区由申甲食品厂	绵阳市	涪城区	31.4533	104.738	四川省	绵阳市	涪城区	31.4613	104.763	四川省
773	2015-05-28	薯类和膨化食品	新疆乌鲁木齐市沙依巴克区珠江路老年步行街7号	沙依巴克区珠江路沙巴食品厂		沙依巴克区珠江路沙巴食品厂	乌鲁木齐市	沙依巴克区	43.7773	87.6091	新疆维吾尔自治区	乌鲁木齐市	沙依巴克区	43.7773	87.6091	新疆维吾尔自治区
774	2015-05-29	可可及焙烤咖啡产品	威海市环翠区张村镇皂西台村	韩味源贸易有限公司（经销商）	湖南省	长沙市开福区王凌食品店	威海市	环翠区	37.4908	122.027	山东省	长沙市	开福区	28.2614	112.993	湖南省
775	2015-05-29	蜂产品	湖北省武汉市黄陂区天河街福寿里20号	武汉市田之源蜂业有限公司	湖北省武汉市新洲区阳逻街阳光大道431号	武汉市新洲区华威超市	武汉市	黄陂区	30.8081	114.231	湖北省	武汉市	新洲区	30.6693	114.575	湖北省
776	2015-05-29	蜂产品	湖北省武汉市黄陂区天河街福寿里20号	武汉市田之源蜂业有限公司	湖北省武汉市新洲区阳逻街阳光大道431号	武汉市新洲区华威超市	武汉市	黄陂区	30.8081	114.231	湖北省	武汉市	新洲区	30.6693	114.575	湖北省
777	2015-05-29	粮食加工品	重庆市江北区铁山坪街道马鞍山村鱼箭合作社	重庆好媳妇食品有限公司		洛阳丹尼斯量贩有限公司三门峡六峰分公司	重庆市	江北区	29.6171	106.665	重庆市	洛阳市	涧西区	34.6513	112.412	河南省
778	2015-05-29	可可及焙烤咖啡产品	郑州市新密来集镇翟坡村	郑州市金香园食品有限公司		郑州市乐购乐商业有限责任公司	郑州市	新密市	34.53	113.481	河南省	郑州市	荥阳市	34.7938	113.385	河南省
779	2015-05-30	特殊膳食食品	湖南省长沙市开福区捞刀河镇高源村	加比力(湖南)食品有限公司		北京屋贝宝商贸有限公司第九分公司	长沙市	开福区	28.3216	113.003	湖南省	北京市	朝阳区	39.9802	116.394	北京市
780	2015-05-30	饮料	新疆五家渠水务集团“500”供水二水厂	五家渠市博格达饮品有限责任公司		五家渠鑫源购物广场	五家渠市	五家渠市	44.1724	87.5499	新疆维吾尔自治区	五家渠市	五家渠市	44.1724	87.5499	新疆维吾尔自治区
781	2015-06-01	特殊膳食食品	樟树市洋湖乡洋湖工业园	江西正鸿实业有限公司	海南省海口市美兰区沿江三西路海口市教师进修学校电教综合楼	海南源安隆药品超市连锁有限公司海甸三西路超市	宜春市	樟树市	28.0251	115.505	江西省	海口市	美兰区	20.0564	110.345	海南省
782	2015-06-01	饮料	阳江市江城区沿江南路243号	阳东县粤宝矿泉水有限公司	阳江市江城区沿江南路243号	阳东县粤宝矿泉水有限公司	阳江市	江城区	21.843	111.957	广东省	阳江市	阳东县	21.9639	112.066	广东省
783	2015-06-01	特殊膳食食品	汕头市金平区金园工业区6C1C1片区C栋三四楼	汕头市天地和食品有限公司		中山市东升镇众万加百货商场	汕头市	金平区	23.4006	116.677	广东省	中山市	中山市市辖区	22.6051	113.313	广东省
784	2015-06-01	特殊膳食食品	汕头市金平区金园工业区6C1C1片区C栋三四楼	汕头市天地和食品有限公司		中山市东升镇众万加百货商场	汕头市	金平区	23.4006	116.677	广东省	中山市	中山市市辖区	22.6051	113.313	广东省
785	2015-06-01	粮食加工品	巫溪县尖山镇百步村7社	孟文海淀粉加工坊	巫溪县尖山镇百步村7社	孟文海淀粉加工坊	重庆市	巫溪县	31.423	108.951	重庆市	佛山市	顺德区	22.9932	113.231	广东省
786	2015-06-01	豆制品	贵州省六盘水市盘县盘江镇胜江村	盘县盘州特色食品厂	盘县盘州特色食品厂	盘县盘州特色食品厂	六盘水市	盘县	25.9069	104.52	贵州省	六盘水市	盘县	25.7728	104.667	贵州省
787	2015-06-01	饮料	湖南省娄底市万宝工业园区	湖南省娄底市万宝食品饮料有限公司		湖南亲情果食品饮料有限公司	娄底市	娄星区	27.7032	112.002	湖南省	长沙市	天心区	28.1183	112.99	湖南省
788	2015-06-01	食用农产品	澳门清平直街3号	澳门香记食品	湖南省	长沙市雨花区零食王国食品商行	澳门特别行政区	澳门半岛	22.198	113.549	澳门特别行政区	长沙市	雨花区	28.1308	113.02	湖南省
789	2015-06-01	蔬菜制品	南川区东城街道办事处北郊居委3组	何时勇	南川区东城街道办事处北郊居委3组	何时勇	重庆市	南川区	29.1578	107.116	重庆市	丽水市	松阳县	28.3782	119.232	浙江省
790	2015-06-01	酒类	宜都市枝城镇大堰堤村	宜都市吴新文酒厂	湖北省宜昌市宜都市枝城镇	宜都市枝城镇吴新文酒厂	宜昌市	宜都市	30.2611	111.497	湖北省	宜昌市	宜都市	30.2665	111.556	湖北省
791	2015-06-01	餐饮食品	丹巴县三岔河加油站对面（三岔河南路51号）	邛崃酒楼	丹巴县三岔河加油站对面（三岔河南路51号）	邛崃酒楼	甘孜藏族自治州	丹巴县	30.881	101.908	四川省	甘孜藏族自治州	丹巴县	30.881	101.908	四川省
792	2015-06-01	粮食加工品	郑州市荥阳万山路40号	郑州市邙山岭食品有限公司		郑州市乐购乐商业有限责任公司	郑州市	荥阳市	34.8049	113.392	河南省	郑州市	荥阳市	34.7938	113.385	河南省
793	2015-06-01	调味品	银川市兴庆区大新镇新水桥四队	银川市兴庆区伊薯食品加工厂	平罗县前进东路202号	平罗县天源好又多商贸有限公司	银川市	兴庆区	38.4709	106.345	宁夏回族自治区	石嘴山市	平罗县	38.9196	106.537	宁夏回族自治区
794	2015-06-01	食用油、油脂及其制品	白山市抚松县泉阳镇沿河街	白山市山本食品有限公司	白山市抚松县泉阳镇沿河街	白山市山本食品有限公司	白山市	抚松县	42.3584	127.546	吉林省	白山市	浑江区	41.9396	126.43	吉林省
795	2015-06-01	蔬菜制品	海拉尔区奋斗办富强村10-3号	呼伦贝尔市海拉尔区塔达食品加工有限公司		鄂温克旗巴彦托海镇阿力腾牛肉干特产店	呼伦贝尔市	海拉尔区	49.2036	119.774	内蒙古自治区	呼伦贝尔市	鄂温克族自治旗	49.1428	119.762	内蒙古自治区
796	2015-06-02	酒类	汕头市濠江区西墩大园工业区	汕头市濠江区瑞利酿酒厂		潮州市潮安区庵埠镇安利隆超市	汕头市	濠江区	23.2856	116.721	广东省	潮州市	潮安县	23.4775	116.689	广东省
797	2015-06-02	粮食加工品	珠海市拱北迎宾南路2188号	珠海市雅廷贸易有限公司（国内代理商）	湖南省	长沙市雨花区茗品日用品店	珠海市	香洲区	22.2389	113.559	广东省	长沙市	雨花区	28.1422	113.042	湖南省
798	2015-06-02	可可及焙烤咖啡产品	广东省江门市新会区大泽镇大泽村	江门市永兴隆食品有限公司		洪雅县联华超市	江门市	新会区	22.54	112.945	广东省	眉山市	洪雅县	29.9106	103.38	四川省
799	2015-06-02	食用农产品	隆昌县龙市镇公园路	龙市镇黄世琼	隆昌县龙市镇公园路	龙市镇黄世琼	内江市	隆昌县	29.3654	105.195	四川省	重庆市	合川区	30.2444	106.483	重庆市
800	2015-06-02	冷冻饮品	重庆市巴南区鱼洞窑坝32号	重庆健康食品有限公司	武胜县沿口镇汉初街	武胜县沿口九园冰糕厂	重庆市	巴南区	29.3917	106.519	重庆市	广安市	武胜县	30.3555	106.302	四川省
801	2015-06-02	蜂产品	浙江省江山市长台甲海安山底5号	浙江江山有蜂缘蜂业有限公司		特易购商业（上海）有限公司上南路分公司	衢州市	江山市	28.5467	118.701	浙江省	上海市	浦东新区	31.1614	121.508	上海市
802	2015-06-02	糖果制品	福建省南安市洪濑镇东溪工业区	福建泉州市茂源食品有限公司		商丘市宏佰百货有限公司	泉州市	南安市	25.07	118.528	福建省	商丘市	夏邑县	34.2415	116.144	河南省
803	2015-06-02	水果制品	青州市王坟镇鞠家河村	青州市超凡食品厂		安阳市北关区兰天食品城奥鑫干果蜜饯门市部	潍坊市	青州市	36.5692	118.454	山东省	安阳市	北关区	36.1293	114.354	河南省
804	2015-06-03	水果制品	北京西城区35号	北京興發逹食品有限公司（中国代理商）	湖南省	长沙市开福区子曰零食屋	北京市	西城区	39.9181	116.373	北京市	长沙市	开福区	28.2614	112.993	湖南省
805	2015-06-03	食用农产品	隆昌县迎祥镇	代礼奎卤菜摊	隆昌县迎祥镇	代礼奎卤菜摊	内江市	隆昌县	29.3679	105.253	四川省	内江市	隆昌县	29.3679	105.253	四川省
806	2015-06-03	粮食加工品	眉山市东坡区松江镇	眉山市东坡区川西食品厂		余刚	眉山市	东坡区	29.9826	103.795	四川省	绍兴市	诸暨市	29.5672	120.114	浙江省
807	2015-06-03	食用农产品	隆昌县迎祥镇	代礼奎卤菜摊	隆昌县迎祥镇	代礼奎卤菜摊	内江市	隆昌县	29.3679	105.253	四川省	遂宁市	船山区	30.4991	105.598	四川省
808	2015-06-03	饮料	缙云县三溪乡后吴村	浙江省缙云县仙都矿泉饮料有限公司		农工商超市（集团）有限公司平湖店	丽水市	缙云县	28.7061	120.286	浙江省	嘉兴市	平湖市	30.6822	121.023	浙江省
809	2015-06-03	炒货食品及坚果制品	罗江县围城路	德阳市罗江老灶煮食品厂	四川省德阳市庐山南路二段49号	德阳世纪联华超市有限公司	德阳市	罗江县	31.323	104.51	四川省	德阳市	旌阳区	31.1254	104.417	四川省
810	2015-06-03	调味品	高唐县清平镇杨庄西首	高唐县众和调味品有限公司	山东省聊城市高唐县清平镇杨庄村西首	高唐县众和调味品有限公司	聊城市	高唐县	36.7697	116.094	山东省	聊城市	高唐县	36.8516	116.236	山东省
811	2015-06-04	调味品	乐陵市孔镇尹家村	乐陵市永和食品有限公司		乐陵市永和食品有限公司	德州市	乐陵市	37.5326	117.124	山东省	德州市	乐陵市	37.7359	117.238	山东省
812	2015-06-05	酒类	温州市瓯海区泽雅镇戈恬村（泽雅工业区西侧）	温州市瓯海古泉酒厂	浙江省温州市瑞安县	瑞安市十源便利店	温州市	鹿城区	28.0363	120.493	浙江省	温州市	瑞安市	27.784	120.662	浙江省
813	2015-06-05	餐饮食品	什邡市马井镇正街88号	什邡市禾香源食品有限公司	浙江省宁波市宁海县跃龙街道	宁海县跃龙街道周记老成都川味馆	德阳市	什邡市	31.0679	104.146	四川省	宁波市	宁海县	29.2932	121.453	浙江省
814	2015-06-05	食用农产品	金华婺城区稚畈	金华市婺城区金龙肉食制品厂	浙江省金华市东阳吴宁西路38号	东阳市吴宁餐餐火腿商行	金华市	婺城区	29.0918	119.579	浙江省	金华市	东阳市	29.2959	120.248	浙江省
815	2015-06-05	炒货食品及坚果制品	乐山市五通桥区冠英镇徐坝村7组	乐山市五通桥区金海食品厂	乐山市五通桥区冠英镇徐坝村7组	乐山市五通桥区金海食品厂	乐山市	五通桥区	29.4469	103.782	四川省	乐山市	五通桥区	29.4132	103.824	四川省
816	2015-06-05	酒类	吉林省通化市辉南县抚民镇北关村	通化市得顺泉酒业有限公司		敦化市鑫汇万客隆食品超市	通化市	辉南县	42.5127	126.41	吉林省	延边朝鲜族自治州	敦化市	43.3783	128.239	吉林省
817	2015-06-06	水产制品	宁波市象山县鹤浦镇浦港西路182-1号	浙江元虎食品有限公司		象山吉婆婆农产品商行	宁波市	象山县	29.1571	121.903	浙江省	桂林市	象山区	25.2679	110.287	广西壮族自治区
818	2015-06-06	酒类	绵竹市富兴镇	国都窖酒业有限公司	贵州省黔西南州普安县盘水镇西街	普安县家家福超市	德阳市	绵竹市	31.3436	104.228	四川省	黔西南布依族苗族自治州	普安县	25.79	104.96	贵州省
819	2015-06-06	酒类	绵竹市富新镇	四川?绵竹绵鑫酒业有限公司		洛阳市洛龙区家家惠超市	德阳市	绵竹市	31.3766	104.272	四川省	洛阳市	洛龙区	34.6247	112.47	河南省
820	2015-06-06	炒货食品及坚果制品	哈尔滨市阿城区红星镇海兴村	黑龙江省绿巨人农产品开发有限公司		尚志市家得乐超市	哈尔滨市	阿城区	45.57	127.076	黑龙江省	哈尔滨市	尚志市	45.2155	128.015	黑龙江省
821	2015-06-07	可可及焙烤咖啡产品	云南省玉溪市北城镇荣昌街1-1号	玉溪市利源食品有限公司	仁和区同德镇同德街129号	攀枝花市仁和区同德盛源副食店	玉溪市	红塔区	24.4294	102.555	云南省	攀枝花市	仁和区	26.504	101.744	四川省
822	2015-06-08	酒类	黄平县浪洞镇平磨村	黄平县浪洞乡长瑞酒业专业合作社	贵州省黔东南州黄平县平磨村	黄平县浪洞乡长瑞酒业专业合作社（直销店）	黔东南苗族侗族自治州	黄平县	26.9113	107.924	贵州省	黔东南苗族侗族自治州	黄平县	27.0889	107.749	贵州省
823	2015-06-08	酒类	乐山市五通桥区冠英镇新街口	乐山市五通桥区小泉酒业有限公司（原冠英镇酒厂）	乐山市五通桥区冠英镇新街口	乐山市五通桥区小泉酒业有限公司	乐山市	五通桥区	29.4716	103.778	四川省	乐山市	五通桥区	29.4132	103.824	四川省
824	2015-06-08	食用油、油脂及其制品	湖北省鄂州市滨湖西路116号	湖北嘉禾粮油有限公司		鄂州市嘉祥万联实业有限公司	鄂州市	鄂城区	30.3729	114.883	湖北省	鄂州市	鄂城区	30.3966	114.902	湖北省
825	2015-06-08	薯类和膨化食品	德阳市旌阳区黄许镇锦河村三组	德阳市玉峰食品有限公司	攀枝花市金沙江大道东段3号	攀枝花市君德惠商贸有限责任公司	德阳市	旌阳区	31.2559	104.433	四川省	长春市	德惠市	44.5409	125.719	吉林省
826	2015-06-09	水果制品	台湾彰化县大村乡美港村中山路一段141巷2号	顺泰蜜饯食品股份有限公司	湖南省	长沙市雨花区悦番超市	花莲县	花莲市	23.9849	121.616	台湾省	长沙市	雨花区	28.1422	113.042	湖南省
827	2015-06-09	食用油、油脂及其制品	安徽省安庆市岳西县头陀镇西美村001号	岳西县乐诚农业发展有限公司	安徽省安庆市岳西县头陀镇西美村001号	岳西县乐诚农业发展有限公司	安庆市	岳西县	31.0811	116.368	安徽省	安庆市	岳西县	30.8552	116.367	安徽省
828	2015-06-10	酒类	重庆市奉节县朱衣镇双碾村一组	奉节县朱衣镇双碾酒类经营部	重庆市奉节县朱衣镇双碾村一组	奉节县朱衣镇双碾酒类经营部	重庆市	奉节县	31.03	109.343	重庆市	重庆市	奉节县	31.0302	109.381	重庆市
829	2015-06-10	酒类	四川绵竹市什地镇和平村	绵竹市严仙酒厂		绵竹市严仙酒厂	德阳市	绵竹市	31.3628	104.289	四川省	德阳市	绵竹市	31.4136	104.154	四川省
830	2015-06-10	饮料	青岛市胶州市里岔镇大草泊村	青岛青泉矿泉水实业有限公司	青岛市胶州市里岔镇大草泊村	青岛青泉矿泉水实业有限公司	青岛市	胶州市	36.1286	119.795	山东省	青岛市	市南区	36.0722	120.389	山东省
831	2015-06-10	水产制品	烟台市龙口开发区振兴路龙矿集团东	龙口市水龙食品有限公司	烟台市龙口开发区振兴路龙矿集团东	龙口市水龙食品有限公司	烟台市	龙口市	37.6654	120.348	山东省	烟台市	龙口市	37.6362	120.339	山东省
832	2015-06-10	食用油、油脂及其制品	阿拉尔市塔门镇（农一师八团）	阿拉尔市金象油脂有限公司		阿拉尔市金象油脂有限公司阿克苏市产品经销部	阿拉尔市	阿拉尔市	40.6013	80.8628	新疆维吾尔自治区	阿拉尔市	阿拉尔市	40.5533	81.2874	新疆维吾尔自治区
833	2015-06-10	淀粉及淀粉制品	托克逊县夏乡6大队2队	新民粉条加工厂	新疆吐鲁番市鄯善县鹏博时代商贸有限公司(菜市场内)	鄯善县小张调味品店	吐鲁番地区	托克逊县	42.7971	88.6816	新疆维吾尔自治区	吐鲁番地区	鄯善县	42.8748	90.2201	新疆维吾尔自治区
834	2015-06-10	调味品	新疆乌鲁木齐市米东区稻香北路（园艺村）	乌鲁木齐市米东区阿婆香酱醋厂	石河子市3小区北一路原红旗商场一层	石河子市红旗乐购超市	乌鲁木齐市	米东区	43.9987	87.6458	新疆维吾尔自治区	石河子市	石河子市	44.2993	86.0462	新疆维吾尔自治区
835	2015-06-10	酒类	黑龙江佳木斯汤原县工业园区	黑龙江汤原鹤溪泉酿酒厂		加格达奇区和盛隆超市	佳木斯市	汤原县	46.7353	129.912	黑龙江省	呼伦贝尔市	鄂伦春自治旗	50.4315	124.137	内蒙古自治区
836	2015-06-11	酒类	酉阳县麻旺镇清香村1组	李象龙	酉阳县麻旺镇清香村1组	李象龙	重庆市	酉阳土家族苗族自治县	28.918	108.956	重庆市	重庆市	酉阳土家族苗族自治县	28.847	108.775	重庆市
837	2015-06-11	饮料	焦作新区宁郭镇大驾村	河南省康福源中药生物科技有限公司		河南省康福源中药生物科技有限公司	焦作市	武陟县	35.1587	113.194	河南省	焦作市	武陟县	35.1548	113.198	河南省
838	2015-06-11	酒类	阿荣旗复兴镇南街	内蒙古呼伦贝尔市成吉思汗酒业有限公司		辉县市金港商贸有限公司	呼伦贝尔市	阿荣旗	48.2071	123.28	内蒙古自治区	新乡市	辉县市	35.468	113.812	河南省
839	2015-06-11	酒类	龙口市新家街道办事处后泊子村	龙口山海饮品科技有限公司	龙口市新家街道办事处后泊子村	龙口山海饮品科技有限公司	烟台市	龙口市	37.675	120.448	山东省	烟台市	龙口市	37.6526	120.485	山东省
840	2015-06-11	酒类	吉林省长春市榆树市五棵树镇	榆树市兴达酒业有限公司		吉林市船营区家之福副食超市	长春市	榆树市	44.8274	126.143	吉林省	吉林市	船营区	43.8598	126.578	吉林省
841	2015-06-12	可可及焙烤咖啡产品	桂林市中隐路甲山新村33号	桂林市糖酒副食品总公司永丰食品厂	南宁市民族大道中段49号	广西南宁梦之岛百货有限公司	桂林市	秀峰区	25.2822	110.268	广西壮族自治区	南宁市	青秀区	22.8235	108.376	广西壮族自治区
842	2015-06-12	酒类	重庆市合川区沙鱼镇双堡村12组	王泽明	重庆市合川区沙鱼镇双堡村12组	王泽明	重庆市	合川区	30.2394	106.353	重庆市	重庆市	合川区	30.2385	106.387	重庆市
843	2015-06-12	食用农产品	仁寿县兴盛乡家私产业园	四川省易新食品有限公司	四川省广元市剑阁县武连镇	剑阁县武连镇陈燕副食店	眉山市	仁寿县	30.2391	104.006	四川省	广元市	剑阁县	31.8862	105.266	四川省
844	2015-06-12	水果制品	新密市东柿路中段025号	郑州市金丰源食品有限公司	安徽省阜阳市颍州区清河东路新大陆小区15号	安徽中新高科产业有限公司阜阳市莲池连锁店	郑州市	新密市	34.5719	113.37	河南省	阜阳市	颍州区	32.8961	115.82	安徽省
845	2015-06-13	炒货食品及坚果制品	揭西县凤江镇凤西村赤坑工业区	揭西县兴盛食品有限公司		六安经济开发区双桥街道世纪华联连锁店	揭阳市	揭西县	23.4355	116.101	广东省	杭州市	江干区	30.281	120.207	浙江省
846	2015-06-13	可可及焙烤咖啡产品	河南省郑州市新郑市	周口市鑫之华食品有限公司新郑分公司		营山县世纪购物中心	郑州市	新郑市	34.4018	113.746	河南省	南充市	营山县	31.083	106.572	四川省
847	2015-06-13	蔬菜制品	山东省潍坊市寒亭区固堤街办南中债	潍坊市寒亭区连波酱菜	潍坊市奎文区南下河市场一厅63号	奎文区南下河市场保全酱菜店	潍坊市	寒亭区	36.8669	119.182	山东省	潍坊市	奎文区	36.702	119.15	山东省
848	2015-06-13	调味品	黑龙江省绥化市安达市万宝山镇所在地	安达市百味齐调味食品加工有限公司		虎林市诚意购物商城	绥化市	安达市	46.3994	125.214	黑龙江省	鸡西市	虎林市	45.7764	132.978	黑龙江省
849	2015-06-15	茶叶及相关制品	武夷山市兴田镇仙店村橄榄坑一号	武夷山名丛茶业有限公司		福建好福临商业管理有限公司马尾罗星分公司	南平市	武夷山市	27.5803	117.996	福建省	福州市	马尾区	25.9946	119.466	福建省
850	2015-06-15	冷冻饮品	浙江省金华市婺城区琅琊镇工业区	金华市婺城区夏丰冷冻食品厂	浙江省金华市婺城区琅琊镇高田塍村	金华市比奇乐棒冰厂（冷库）	金华市	婺城区	29.0106	119.506	浙江省	金华市	婺城区	29.0846	119.653	浙江省
851	2015-06-15	酒类	公安县夹竹园镇荆江大道62号	明贵酿酒	湖北省荆州市公安县夹竹园镇	明贵酿酒	荆州市	公安县	30.0667	112.223	湖北省	黄石市	大冶市	30.1017	114.986	湖北省
852	2015-06-15	酒类	公安县夹竹园镇荆江大道62号	明贵酿酒	湖北省荆州市公安县夹竹园镇	明贵酿酒	荆州市	公安县	30.0667	112.223	湖北省	黄石市	大冶市	30.1017	114.986	湖北省
853	2015-06-15	酒类	公安县夹竹园镇荆江大道62号	明贵酿酒	湖北省荆州市公安县夹竹园镇	明贵酿酒	荆州市	公安县	30.0667	112.223	湖北省	鄂州市	鄂城区	30.3966	114.902	湖北省
854	2015-06-15	薯类和膨化食品	四川省德阳市什邡市马井镇菠萝村	四川森竹源食品有限公司	四川省德阳市什邡市马井镇菠萝村	四川森竹源食品有限公司	德阳市	什邡市	31.0723	104.135	四川省	成都市	郫县	30.787	103.979	四川省
855	2015-06-15	炒货食品及坚果制品	安徽蚌埠	蚌埠市白根柱清真炒货厂	蚌埠市涂山东路1586号（兴业街555号宝龙城市广场2号楼2单元1层96号）	合肥百大集团蚌埠合家福百大超市有限责任公司宝龙店	蚌埠市	蚌山区	32.9215	117.396	安徽省	蚌埠市	五河县	32.9886	117.551	安徽省
856	2015-06-15	食用农产品	河北省秦皇岛市海港区秦皇岛市海港区河北大街302号	秦皇岛市张香商贸有限公司	河北省秦皇岛市海港区秦皇岛市海港区河北大街302号	秦皇岛市张香商贸有限公司	秦皇岛市	海港区	39.9363	119.598	河北省	秦皇岛市	海港区	39.9417	119.609	河北省
857	2015-06-15	食用农产品	山海关北后街付58号	秦皇岛市山海关吴杰英精肉制品有限公司	河北省秦皇岛市海港区文化路337号	海港区文化路吴记熟食店	秦皇岛市	山海关区	39.9844	119.782	河北省	秦皇岛市	海港区	39.9429	119.609	河北省
858	2015-06-15	食用农产品	山海关北后街付58号	秦皇岛市山海关吴杰英精肉制品有限公司	河北省秦皇岛市海港区文化路337号	海港区文化路吴记熟食店	秦皇岛市	山海关区	39.9844	119.782	河北省	秦皇岛市	海港区	39.9429	119.609	河北省
859	2015-06-15	食用油、油脂及其制品	吉林省长春市南关区中吉大厦	吉林省中吉食品集团有限公司		鞍山市金粮商贸有限公司	长春市	南关区	43.8836	125.338	吉林省	鞍山市	铁东区	41.1151	123.001	辽宁省
860	2015-06-16	酒类	安徽省涡阳县城关工业区8号	安徽迎客松酒业有限公司	蚌埠市高新区兴中路438号迎河碧水湾花园34B号楼商铺4号	蚌埠市高新区新珠城食品商行	亳州市	涡阳县	33.4986	116.222	安徽省	蚌埠市	禹会区	32.9161	117.326	安徽省
861	2015-06-16	蔬菜制品	潍坊市青州高柳镇冯家村	青州市湘辣居调味食品有限公司	潍坊市奎文区新华路与樱前街交叉口路东九龙大厦负一层	潍坊万家福百货大楼超级市场有限公司九龙山店	潍坊市	青州市	36.8757	118.52	山东省	潍坊市	奎文区	36.6911	119.165	山东省
862	2015-06-16	粮食加工品	南宫市高村镇古家村	南宫市佳庆淀粉制品有限公司	河北省邢台市南宫市高村镇古家村	南宫市佳庆淀粉制品有限公司	邢台市	南宫市	37.288	115.491	河北省	邢台市	南宫市	37.3641	115.415	河北省
863	2015-06-16	酒类	新疆博州温泉县博格达尔镇赛马场东侧（湖北援温工业园）	新疆昭君故里酒业有限公司	新疆博州博乐市新华路55号（J28-1-5-1）1幢1室（州党校门面）	博乐市疆派商行	博尔塔拉蒙古自治州	温泉县	44.9804	81.0372	新疆维吾尔自治区	博尔塔拉蒙古自治州	博乐市	44.86	82.058	新疆维吾尔自治区
864	2015-06-17	豆制品	凉山州会理县果园乡南郊村水路组	会理鑫鈅食品有限责任公司	凉山州会理县果园乡南郊村水路组	会理鑫鈅食品有限责任公司	凉山彝族自治州	会理县	26.6416	102.249	四川省	凉山彝族自治州	会理县	26.6612	102.251	四川省
865	2015-06-17	食用油、油脂及其制品	南昌市高新区天祥大道2799号佳海产业园82号	江西瑞宝油脂有限公司		沙市区西湖晶珍米业商行	南昌市	南昌县	28.7209	116.049	江西省	荆州市	沙市区	30.3166	112.262	湖北省
866	2015-06-17	食糖	芜湖市鸠江粮福行政村	芜湖天业炒货食品厂		芜湖天业炒货食品厂	芜湖市	鸠江区	31.3758	118.398	安徽省	芜湖市	鸠江区	31.3585	118.439	安徽省
867	2015-06-17	可可及焙烤咖啡产品	西安市莲湖区老糜桥付一号	陕西玉宁食品营销有限公司	陕西省宝鸡市太白县咀头镇东大街02号	太白县好友多连锁超市有限公司	西安市	莲湖区	34.271	108.95	陕西省	宝鸡市	太白县	34.0642	107.326	陕西省
868	2015-06-17	蛋制品	陕西省三原县鲁桥镇东里村	三原金辉食品有限公司	陕西省三原县鲁桥镇东里村	三原金辉食品有限公司	咸阳市	三原县	34.6766	108.954	陕西省	咸阳市	三原县	34.6231	108.947	陕西省
869	2015-06-17	食用农产品	吉林省磐石市东宁街	磐石市亨瑞德食品有限公司		公主岭市松龄有限责任公司自选超市	吉林市	磐石市	42.958	126.064	吉林省	四平市	公主岭市	43.5152	124.832	吉林省
870	2015-06-18	饼干	清远市高新区泰基工业城12号	广东趣园食品有限公司		深圳沃尔玛百货零售有限公司佛山桂城分店	清远市	清城区	23.5641	113.138	广东省	佛山市	南海区	23.0394	113.148	广东省
871	2015-06-18	酒类	贵州省仁怀市国酒北路198号	贵州中海钓台酒业股份有限公司	贵州省仁怀市国酒北路198号	贵州中海钓台酒业股份有限公司	遵义市	仁怀市	27.8428	106.437	贵州省	黔西南布依族苗族自治州	贞丰县	25.4827	105.516	贵州省
872	2015-06-18	炒货食品及坚果制品	九江市前进路360号	江西省王婆食品有限公司		九江市派拉蒙百货有限公司十里分店	九江市	修水县	29.0382	114.63	江西省	九江市	浔阳区	29.7258	115.988	江西省
873	2015-06-18	罐头	安徽省宣城市绩溪县长守镇梧川村	绩溪大会山农特产品开发有限公司	安徽省宣城市绩溪县长安乡梧川村	绩溪大会山农特产品开发有限公司	宣城市	绩溪县	30.1875	118.496	安徽省	宣城市	绩溪县	30.0733	118.585	安徽省
874	2015-06-18	酒类	四川省广汉市三水镇	四川省广汉市常乐春酒厂	广汉市三水场镇	四川省广汉市常乐春酒厂（普通合伙）	德阳市	广汉市	30.9334	104.343	四川省	德阳市	广汉市	30.9272	104.35	四川省
875	2015-06-18	酒类	安徽省亳州市涡阳县高炉镇	国营涡阳县高炉老酒厂		无为县无城家得福超市西大街店	亳州市	涡阳县	33.4887	116.33	安徽省	芜湖市	无为县	31.3045	117.919	安徽省
876	2015-06-18	糖果制品	成都市天府新区万安镇石桥村6组207号	成都市百川食品有限公司		广元市城区卢阿姨文具店	成都市	双流县	30.4956	104.122	四川省	广元市	利州区	32.4416	105.85	四川省
877	2015-06-18	调味品	渭南市蒲城罕井镇仁和村	蒲城县天运柿子醋业有限公司	渭南市蒲城罕井镇仁和村	蒲城县天运柿子醋业有限公司	渭南市	蒲城县	35.0925	109.534	陕西省	渭南市	蒲城县	34.9613	109.592	陕西省
878	2015-06-18	酒类	河南省周口市鹿邑县宋河镇	鹿邑县宋河大曲酒厂		鹤壁市淇滨区豫鹏量贩	周口市	鹿邑县	34.0518	115.618	河南省	鹤壁市	淇滨区	35.747	114.306	河南省
879	2015-06-18	食用油、油脂及其制品	棉纺织厂斜对面	和田市兴旺粮油加工厂	新疆和田市和墨路55号	和田市兴旺粮油有限责任公司	济南市	济阳县	36.9852	117.208	山东省	和田地区	和田市	37.1183	79.9202	新疆维吾尔自治区
880	2015-06-18	食用农产品	吉林省四平市梨树县经济开发区经济园	吉林斯麦尔食品有限公司	吉林省四平市铁西区金三角附近	四平市铁西区快乐小猪便利店	四平市	梨树县	43.3133	124.342	吉林省	四平市	铁西区	43.1526	124.352	吉林省
881	2015-06-20	酒类	岳池县镇裕镇裕石路212号	岳池县镇裕镇李小玲高粱白酒生产作坊	岳池县镇裕镇裕石路212号	岳池县镇裕镇李小玲高粱白酒生产作坊	广安市	岳池县	30.5516	106.173	四川省	广安市	岳池县	30.5516	106.173	四川省
882	2015-06-20	食用农产品	四川省阿坝藏族羌族自治州红原县邛溪镇	四川省红原御坊斋牦牛肉制品厂	红原邛溪镇阳嘎北街	红原御坊斋牦牛肉制品厂	阿坝藏族羌族自治州	红原县	32.804	102.555	四川省	阿坝藏族羌族自治州	红原县	32.7966	102.551	四川省
883	2015-06-20	蜂产品	枣庄高新区复元四路东侧	枣庄慧芝堂食品有限公司		泰安市岱岳区粥店真好酒水批发超市	枣庄市	薛城区	34.8324	117.366	山东省	泰安市	泰山区	36.1954	117.104	山东省
884	2015-06-20	特殊膳食食品	福建省福州市仓山盖山镇吴山村2号厂房二、三、四层	福建亚氏力儿食品有限公司		安图县明月镇特惠超市	福州市	仓山区	25.9981	119.313	福建省	延边朝鲜族自治州	安图县	43.1251	128.908	吉林省
885	2015-06-20	薯类和膨化食品	乌鲁木齐水磨沟区八道湾路395号	乌鲁木齐扎贺热商贸有限公司	新疆乌鲁木齐市水磨沟区八道湾路395号	乌鲁木齐扎贺热商贸有限公司	乌鲁木齐市	水磨沟区	43.8858	87.6594	新疆维吾尔自治区	乌鲁木齐市	水磨沟区	43.8308	87.6244	新疆维吾尔自治区
886	2015-06-20	薯类和膨化食品	乌鲁木齐水磨沟区八道湾路395号	乌鲁木齐扎贺热商贸有限公司	新疆乌鲁木齐市水磨沟区八道湾路395号	乌鲁木齐扎贺热商贸有限公司	乌鲁木齐市	水磨沟区	43.8858	87.6594	新疆维吾尔自治区	乌鲁木齐市	水磨沟区	43.8308	87.6244	新疆维吾尔自治区
887	2015-06-22	酒类	贵州省安顺市普定县马场镇马场村虎山林场	普定县绿风种养殖专业合作社	贵州省安顺市普定县马场镇马场村虎山林场	普定县绿风种养殖专业合作社	安顺市	普定县	26.3264	105.562	贵州省	安顺市	普定县	26.3082	105.748	贵州省
888	2015-06-22	炒货食品及坚果制品	湖北省汉川市城隍镇	汉川市鑫源食品加工厂		汉川市鑫源食品加工厂	孝感市	汉川市	30.6211	113.778	湖北省	孝感市	汉川市	30.6669	113.846	湖北省
889	2015-06-22	蜂产品	湖北省宜昌市兴山县南阳镇落步河村一组	湖北汉明妃农业开发有限公司		湖北雅斯连锁商业有限公司钟祥购物广场	宜昌市	兴山县	31.357	110.644	湖北省	荆门市	钟祥市	31.1731	112.592	湖北省
890	2015-06-22	薯类和膨化食品	成都市双流县彭镇罗汉村6组	双流三友顺风食品厂	四川省巴中市通江县铁佛	通江县易通商行	成都市	双流县	30.5959	103.898	四川省	巴中市	通江县	31.9177	107.252	四川省
891	2015-06-23	粮食加工品	湖南望城经济开发区泰嘉路48号	湖南东旺食品有限公司		安阳市亿家生活广场有限公司	长沙市	望城区	28.3423	112.838	湖南省	安阳市	文峰区	36.1059	114.4	河南省
892	2015-06-23	食用农产品	河北省秦皇岛市山海关区山海关水泉市场	山海关水泉市场星辰特色熟食店	河北省秦皇岛市山海关区山海关水泉市场	山海关水泉市场星辰特色熟食店	秦皇岛市	山海关区	40.0037	119.761	河北省	秦皇岛市	山海关区	40.0037	119.761	河北省
893	2015-06-23	食用农产品	河北省秦皇岛市山海关区水泉市场	山海关水泉市场肖记熟食	河北省秦皇岛市山海关区山海关水泉市场	山海关水泉市场肖记熟食	秦皇岛市	山海关区	40.0037	119.761	河北省	秦皇岛市	山海关区	40.0037	119.761	河北省
894	2015-06-23	食用农产品	河北省秦皇岛市山海关区水泉市场	山海关水泉市场肖记熟食	河北省秦皇岛市山海关区山海关水泉市场	山海关水泉市场肖记熟食	秦皇岛市	山海关区	40.0037	119.761	河北省	秦皇岛市	山海关区	40.0037	119.761	河北省
895	2015-06-24	可可及焙烤咖啡产品	河南.驻马店西平县331省道92公里处	西平庆乐园食品有限公司	河南省三门峡市义马市鸿庆路310国道东北角	义马市客都购物广场有限公司	驻马店市	西平县	33.3061	113.848	河南省	三门峡市	义马市	34.7479	111.881	河南省
896	2015-06-25	调味品	兰州市安宁区安宁堡上庄子104号	兰州穆青食品有限责任公司		绿色市场金枝干鲜调味品批发部	兰州市	安宁区	36.1333	103.689	甘肃省	荆门市	东宝区	31.0438	112.212	湖北省
897	2015-06-25	酒类	舒城县城关孔集舒三路	安徽龙舒酒业有限公司		庐江易联商贸有限公司	六安市	舒城县	31.4664	116.975	安徽省	合肥市	庐江县	31.2613	117.294	安徽省
898	2015-06-25	饮料	巴中江北白云台财苑街	巴中市泰鑫源纯净水有限公司	四川省巴中市巴州区江北白云台财苑街水厂办公楼	巴中市泰鑫源纯净水有限公司	巴中市	巴州区	31.8726	106.758	四川省	巴中市	巴州区	31.8729	106.752	四川省
899	2015-06-25	粮食加工品	宿州市经济开发区金江二路	安徽省来氏大地食品有限公司		安徽省来氏大地食品有限公司	宿州市	埇桥区	33.6125	117.038	安徽省	宿州市	埇桥区	33.6122	117.046	安徽省
900	2015-06-25	饮料	新郑市城关乡电厂南路西侧	河南郑州新郑汴京啤酒有限公司		郑州丹尼斯百货有限公司郑东二分公司	郑州市	新郑市	34.3962	113.686	河南省	郑州市	中原区	34.7645	113.635	河南省
901	2015-06-25	酒类	山西省吕梁市方山县马坊镇	山西老传统酒业有限公司	乌兰察布市集宁区卓资路南市政府东街怡润人杰源小区C座1栋	内蒙古德和商贸有限公司	吕梁市	方山县	38.0242	111.406	山西省	呼和浩特市	赛罕区	40.8232	111.773	内蒙古自治区
902	2015-06-26	可可及焙烤咖啡产品	新都区大丰南丰工业开发区（甫家村六社）	成都康达养生食品厂	四川省宜宾市翠屏区航天路与戎州路交界处	宜宾大润发商业有限公司	成都市	新都区	30.7526	104.072	四川省	宜宾市	翠屏区	28.758	104.649	四川省
903	2015-06-26	冷冻饮品	浙江省金华市婺城区琅琊镇工业区	金华市婺城区夏丰冷冻食品厂		金华市婺城区夏丰冷冻食品厂	金华市	婺城区	29.0106	119.506	浙江省	金华市	婺城区	29.0918	119.579	浙江省
904	2015-06-26	水果制品	杭州余杭区星桥街道星桥汤家	杭州亨仕利食品有限公司		杭州物美竟宁百货有限公司第一分公司	杭州市	余杭区	30.4013	120.265	浙江省	杭州市	上城区	30.2342	120.197	浙江省
905	2015-06-26	食用农产品	四川省绵阳市涪城区玉皇镇（场镇）	绵阳市云阳食品有限公司	绵阳市涪城区玉皇镇场镇	绵阳市云阳食品有限公司	绵阳市	涪城区	31.2964	104.716	四川省	绵阳市	涪城区	31.3023	104.715	四川省
906	2015-06-26	粮食加工品	尉氏县邢庄乡屈楼村	尉氏县鑫达食品厂		新郑市龙湖镇佳购购物广场	开封市	尉氏县	34.5069	114.208	河南省	郑州市	新郑市	34.6058	113.694	河南省
907	2015-06-26	粮食加工品	尉氏县邢庄乡屈楼村	尉氏县鑫达食品厂		郑州市二七区同兴多好又多超市	开封市	尉氏县	34.5069	114.208	河南省	郑州市	中原区	34.7312	113.581	河南省
908	2015-06-26	粮食加工品	湖南省平江县首家坪工业园311大队枫树村	平江县龙宇食品厂		郑州市好立方商贸有限公司	岳阳市	平江县	28.7323	113.595	湖南省	郑州市	中原区	34.7534	113.631	河南省
909	2015-06-27	蜂产品	绍兴柯桥区平水镇西溪路	浙江润露绿色食品有限公司		浙江供销超市有限公司柯桥店	绍兴市	绍兴县	29.9024	120.646	浙江省	绍兴市	绍兴县	30.079	120.452	浙江省
910	2015-06-27	调味品	吴家山台商投资区慈惠农场	武汉市东西湖金鸥味业食品厂		沙市区大发干活总汇	武汉市	东西湖区	30.6432	114.212	湖北省	荆州市	沙市区	30.3166	112.262	湖北省
911	2015-06-27	饮料	巴州区枣林镇七里碥村观音井	巴中市灵仙山泉水厂（普通合伙）	四川省巴中市巴州区枣林镇七里碥村	巴中市灵仙山泉水厂	巴中市	巴州区	31.9628	106.714	四川省	巴中市	巴州区	31.8729	106.752	四川省
912	2015-06-27	餐饮食品	黑龙江省哈尔滨市双城区希勤工业园	哈尔滨新阳农副产品加工有限公司		山东省泰安第一中学食堂	哈尔滨市	双城市	45.3881	126.32	黑龙江省	泰安市	泰山区	36.201	117.133	山东省
913	2015-06-28	酒类	习水县东皇镇西城区	贵州黔北民歌葡萄酒厂	习水县东皇镇西城区	贵州黔北民歌葡萄酒厂	遵义市	习水县	28.315	106.231	贵州省	贵阳市	云岩区	26.604	106.714	贵州省
914	2015-06-28	酒类	仁怀市茅台镇上坪村	贵州省仁怀市茅台镇天造酿酒有限公司		贵州省仁怀市茅台镇天造酿酒有限公司	遵义市	仁怀市	27.8596	106.358	贵州省	遵义市	仁怀市	27.872	106.389	贵州省
915	2015-06-28	蔬菜制品	四川安县界牌镇安绵大道北段	绵阳佳味食品有限责任公司	安县界牌镇安绵大道北段	绵阳佳味食品有限责任公司	绵阳市	安县	31.508	104.596	四川省	绵阳市	安县	31.5074	104.596	四川省
916	2015-06-28	粮食加工品	武陟县詹店镇老詹泗路	焦作市武陟县哈哈乐食品厂		南乐县小龙人文具百货门市	焦作市	武陟县	35.0399	113.597	河南省	濮阳市	南乐县	36.076	115.211	河南省
917	2015-06-29	调味品	四川省绵阳市安县界牌镇石安村10组	安县东娟调味食品厂		安县东娟调味食品厂	绵阳市	安县	31.5049	104.597	四川省	绵阳市	安县	31.5084	104.602	四川省
918	2015-06-29	食品添加剂	山东省滨州市惠民县高效经济区中惠大道8号	山东中惠生物科技股份有限公司		山东中惠生物科技股份有限公司	滨州市	惠民县	37.4958	117.517	山东省	青岛市	市北区	36.1128	120.382	山东省
919	2015-06-29	调味品	四川盐亭县两河镇泥堡村经济开发区	四川园香园味业有限公司		佳和商店	绵阳市	盐亭县	31.202	105.362	四川省	唐山市	遵化市	40.2155	117.969	河北省
920	2015-06-30	酒类	远安县鸣凤镇双泉村二组	李水兵	湖北省宜昌市远安县鸣凤镇鸣凤大道（西湖市场内）	李水兵	宜昌市	远安县	31.0415	111.674	湖北省	武汉市	武昌区	30.5516	114.348	湖北省
921	2015-06-30	饮料	巴州区仙人洞村一社	巴州区大自然水业	四川省巴中市巴州区仙人洞村一社	巴中市巴州区大自然水业	巴中市	巴州区	31.87	106.722	四川省	巴中市	巴州区	31.8577	106.776	四川省
922	2015-06-30	饮料	巴州区平梁开发区李家店仙人洞村一社	巴州区大自然水业有限公司出品	四川省巴中市巴州区仙人洞村一社	巴中市巴州区大自然水业	巴中市	巴州区	31.8854	106.709	四川省	巴中市	巴州区	31.8577	106.776	四川省
923	2015-06-30	特殊膳食食品	福建省福州市仓山盖山镇吴山村2号厂房二、三、四层	福建亚氏力儿食品有限公司		安图县明月镇特惠超市	福州市	仓山区	25.9981	119.313	福建省	延边朝鲜族自治州	安图县	43.1251	128.908	吉林省
924	2015-06-30	饮料	塔城市恰合吉	塔城永联饮料厂		额敏县宏信平价商店	塔城地区	塔城市	46.7543	82.9855	新疆维吾尔自治区	塔城地区	额敏县	46.5319	83.6334	新疆维吾尔自治区
925	2015-07-01	酒类	河西镇栗梨园	通海佳洲蓝莓专业合作社		江川区天天乐超市	天津市	蓟县	39.9143	117.387	天津市	玉溪市	江川县	24.2934	102.761	云南省
926	2015-07-01	调味品	九龙坡区华岩镇中梁村一社	重庆市天江食品有限责任公司	九龙坡区华岩镇中梁村一社	重庆市天江食品有限责任公司	重庆市	九龙坡区	29.487	106.421	重庆市	重庆市	长寿区	29.8542	107.09	重庆市
927	2015-07-01	炒货食品及坚果制品	浙江省义乌市经济开发区华菜工业园	义乌市同乐食品有限公司	贵池区江口办事处毓秀苑小区	贵池区三兄弟商贸中心	金华市	义乌市	29.3111	120.082	浙江省	池州市	贵池区	30.6939	117.574	安徽省
928	2015-07-01	蔬菜制品	重庆市南岸区长电路7号	重庆野山珍商贸有限公司（分装）		锦江麦德龙现购自运有限公司宜昌西陵商场	重庆市	南岸区	29.4789	106.644	重庆市	宜昌市	西陵区	30.7167	111.293	湖北省
929	2015-07-01	酒类	万州区观音岩山水综合楼	万州区观音岩土灶白酒经营部	万州区观音岩山水综合楼	万州区观音岩土灶白酒经营部	重庆市	万州区	30.7846	108.401	重庆市	重庆市	万州区	30.7846	108.401	重庆市
930	2015-07-01	炒货食品及坚果制品	龙岩市新罗区工业西路68号	龙岩好年景食品有限公司		江苏永辉超市有限公司盐城解放路分公司	龙岩市	新罗区	25.1319	117.008	福建省	无锡市	南长区	31.5556	120.316	江苏省
931	2015-07-01	水果制品	广东省潮安县庵埠复兴路1号	广东天马果饮品有限公司	梓潼县石牛庙镇场镇农贸综合市场一栋一层2号	梓潼县鸿运惠家超市	潮州市	潮安县	23.4576	116.699	广东省	绵阳市	梓潼县	31.6483	105.178	四川省
932	2015-07-01	豆制品	安徽省蒙城县开发区	蒙城宏健食品有限公司		蒙城宏健食品有限公司	亳州市	蒙城县	33.2717	116.572	安徽省	亳州市	蒙城县	33.2456	116.586	安徽省
933	2015-07-01	食用农产品	四川省若尔盖县藏医院旁	若尔盖县龙源商贸有限责任公司	（阿坝州）若尔盖县藏医院旁	若尔盖县龙源商贸有限责任公司	阿坝藏族羌族自治州	若尔盖县	33.5909	102.957	四川省	阿坝藏族羌族自治州	若尔盖县	33.5901	102.958	四川省
934	2015-07-01	酒类	山西绛县城东	山西东方神鹿实业有限公司	绛县城东	山西东方神鹿实业有限公司	运城市	绛县	35.4973	111.575	山西省	运城市	绛县	35.4908	111.623	山西省
935	2015-07-01	糖果制品	晋江市世纪大道青阳象山西区75号	福建省晋江市青阳维多利食品有限公司		南乐县世纪家家福超市	桂林市	象山区	25.2762	110.284	广西壮族自治区	濮阳市	南乐县	36.0828	115.212	河南省
936	2015-07-01	蔬菜制品	潍坊市青州市高柳镇辛岭村	青州市红升食品有限公司		潍坊市鑫盛达百货有限公司	潍坊市	青州市	36.8369	118.457	山东省	潍坊市	奎文区	36.7127	119.168	山东省
937	2015-07-02	酒类	湛江市官渡镇振兴路	湛江市山花酒厂		雷州市好又多购物广场有限公司	湛江市	坡头区	21.3864	110.449	广东省	湛江市	雷州市	20.9199	110.103	广东省
938	2015-07-02	饮料	江西省樟树市百佳花苑B区	江西一品药业有限公司		江西一品药业有限公司	宜春市	樟树市	28.054	115.545	江西省	宜春市	樟树市	28.0653	115.551	江西省
939	2015-07-02	酒类	湖北省荆州市监利县朱河镇李沟村	监利县朱河镇周永灿酒坊	湖北省荆州市监利县朱河镇李沟村	监利县朱河镇周永灿酒坊	荆州市	监利县	29.7492	113.092	湖北省	荆州市	监利县	29.7367	113.1	湖北省
940	2015-07-02	食用油、油脂及其制品	湖北当阳市半月镇中山路181号	湖北晶盛惠粮油股份有限公司	三峡物流园C1-0683、0684号	宜昌市伍家岗区燕东粮油商贸行	宜昌市	当阳市	30.6131	111.847	湖北省	宜昌市	伍家岗区	30.6507	111.367	湖北省
941	2015-07-02	饮料	绵阳市安县花荄镇8号路（工业园区内）	绵阳市金麦香食品有限责任公司	绵阳市安县花荄镇八号路（工业园区内）	绵阳市金麦香食品有限责任公司	绵阳市	安县	31.5547	104.57	四川省	绵阳市	安县	31.5446	104.557	四川省
942	2015-07-02	饮料	绵阳市安县花荄镇8号路（工业园区内）	绵阳市金麦香食品有限责任公司	绵阳市安县花荄镇八号路（工业园区内）	绵阳市金麦香食品有限责任公司	绵阳市	安县	31.5547	104.57	四川省	绵阳市	安县	31.5446	104.557	四川省
943	2015-07-02	饮料	绵阳市安县花荄镇8号路（工业园区内）	绵阳市金麦香食品有限责任公司	绵阳市安县花荄镇八号路（工业园区内）	绵阳市金麦香食品有限责任公司	绵阳市	安县	31.5547	104.57	四川省	绵阳市	安县	31.5446	104.557	四川省
944	2015-07-02	饮料	绵阳市安县花荄镇8号路（工业园区内）	绵阳市金麦香食品有限责任公司	绵阳市安县花荄镇八号路（工业园区内）	绵阳市金麦香食品有限责任公司	绵阳市	安县	31.5547	104.57	四川省	绵阳市	安县	31.5446	104.557	四川省
945	2015-07-02	饮料	绵阳市安县花荄镇8号路（工业园区内）	绵阳市金麦香食品有限责任公司	绵阳市安县花荄镇八号路（工业园区内）	绵阳市金麦香食品有限责任公司	绵阳市	安县	31.5547	104.57	四川省	绵阳市	安县	31.5446	104.557	四川省
946	2015-07-02	调味品	卢氏县产业聚集区	卢氏县女郎山调味品有限公司		周口一峰实业有限责任公司	三门峡市	卢氏县	34.0599	111.055	河南省	周口市	川汇区	33.6318	114.703	河南省
947	2015-07-02	水果制品	保定市满城区大册营镇上紫口村	保定市永鑫果脯厂		敦煌市果果小屋特产超市	保定市	满城县	39.0258	115.349	河北省	酒泉市	敦煌市	40.1479	94.6685	甘肃省
948	2015-07-02	水果制品	保定市满城区大册营镇上紫口村	保定市永鑫果脯厂		敦煌市果果小屋特产超市	保定市	满城县	39.0258	115.349	河北省	酒泉市	敦煌市	40.1479	94.6685	甘肃省
949	2015-07-02	酒类	葫芦岛市连山区高桥农牧场院内	葫芦岛市甜龙泉酒厂		葫芦岛市甜龙泉酒厂	葫芦岛市	连山区	40.894	121.013	辽宁省	葫芦岛市	连山区	40.7535	120.854	辽宁省
950	2015-07-03	酒类	湖北省武汉市蔡甸区蔡甸街河街118号	武汉市蔡甸区天添白酒经营部	湖北省武汉市蔡甸区蔡甸街河街118号	武汉市蔡甸区天添白酒经营部	武汉市	蔡甸区	30.5927	114.039	湖北省	武汉市	蔡甸区	30.5881	114.035	湖北省
951	2015-07-03	饮料	（湖北省）建始县业州镇朝阳工业园区	湖北花果山实业有限公司		湖北花果山实业有限公司	恩施土家族苗族自治州	建始县	30.6063	109.724	湖北省	恩施土家族苗族自治州	建始县	30.6069	109.734	湖北省
952	2015-07-03	调味品	巢湖市桥头经济园合马路55.6公里处	巢湖三口人家调味品酿造有限公司		宣城市文敏干鲜经营部	合肥市	巢湖市	31.6074	117.841	安徽省	宣城市	宣州区	30.9466	118.766	安徽省
953	2015-07-03	薯类和膨化食品	海宁市袁花镇红新工业园	浙江恒泰食品有限公司	浙江省杭州市萧山区萧绍路与通惠路叉扣（绿都泰富广场一、二、层）	上海嘉定乐购生活购物有限公司萧山分公司	嘉兴市	海宁市	30.4401	120.769	浙江省	上海市	嘉定区	31.3794	121.26	上海市
954	2015-07-03	薯类和膨化食品	菏泽市沙土镇	山东沙土食品工业有限公司		山东沙土食品工业有限公司	菏泽市	牡丹区	35.3225	115.769	山东省	菏泽市	牡丹区	35.2913	115.756	山东省
955	2015-07-04	蜂产品	伊犁霍城县朝阳南路中小企业创业园内	伊犁帕科地力清真食品加工有限公司	第四师六十一团团部	霍城县神州商行	伊犁哈萨克自治州	霍城县	44.0427	80.8795	新疆维吾尔自治区	伊犁哈萨克自治州	霍城县	44.0622	80.8853	新疆维吾尔自治区
956	2015-07-04	罐头	肇东市姜家镇	天顺食品有限公司		饶河县赵记兴旺干调店	绥化市	肇东市	46.0156	126.094	黑龙江省	双鸭山市	饶河县	46.8042	134.02	黑龙江省
957	2015-07-05	可可及焙烤咖啡产品	桂林市巫山路7号	桂林市晟盈食品有限责任公司		桂林市七星区申苏莲糖烟酒店	桂林市	秀峰区	25.2937	110.268	广西壮族自治区	桂林市	七星区	25.2586	110.325	广西壮族自治区
958	2015-07-05	茶叶及相关制品	张家界经济开发区15栋二层	张家界茗正缘顺茶厂		张家界市武陵源区金湘红茶叶店	张家界市	永定区	29.1228	110.486	湖南省	张家界市	武陵源区	29.3566	110.554	湖南省
959	2015-07-05	水产制品	宁波市象山县鹤浦镇浦港西路182-1号	浙江元虎食品有限公司		象山县特色农产品展示展销中心	宁波市	象山县	29.1571	121.903	浙江省	宁波市	象山县	29.4792	121.903	浙江省
960	2015-07-05	酒类	重庆市忠县双桂场	重庆市忠县腾达实业有限公司双桂酒厂	重庆市忠县双桂场	重庆市忠县腾达实业有限公司双桂酒厂	重庆市	忠县	30.2447	107.599	重庆市	重庆市	忠县	30.3053	108.045	重庆市
961	2015-07-05	酒类	湖北省武汉市江夏区湖泗街福桥街99号	武汉市江夏区湖南小曲酒作坊		武汉市江夏区湖南小曲酒作坊	武汉市	江夏区	30.0213	114.473	湖北省	武汉市	江夏区	30.3816	114.329	湖北省
962	2015-07-05	蔬菜制品	重庆市南岸区长电路7号	重庆野山珍商贸有限公司（分装）		锦江麦德龙现购自运有限公司宜昌西陵商场	重庆市	南岸区	29.4789	106.644	重庆市	宜昌市	西陵区	30.7167	111.293	湖北省
963	2015-07-05	饮料	巴中市巴州区鼎山镇龙头寨村	巴中市巴州区龙头寨山泉水厂	巴中市巴州区鼎山镇龙头寨村	巴中市巴州区龙头寨山泉水厂	巴中市	巴州区	31.6172	106.835	四川省	巴中市	巴州区	31.8577	106.776	四川省
964	2015-07-05	酒类	竹溪县新洲乡新发茶场3组	竹溪县新洲乡营盘大粬酒厂	湖北省十堰市竹溪县新洲乡新发茶场3组	竹溪县新洲乡营盘大粬酒厂	十堰市	竹溪县	32.1845	109.984	湖北省	十堰市	竹溪县	32.1845	109.984	湖北省
965	2015-07-06	水产制品	桃源县木塘垸乡桂洲村二组	桃源县郑矮子食品有限公司		深圳市龙华新区隆多福生活超市	常德市	桃源县	29.0411	111.57	湖南省	深圳市	宝安区	22.7054	113.842	广东省
966	2015-07-06	水产制品	桃源县木塘垸乡桂洲村二组	桃源县郑矮子食品有限公司		深圳市龙华新区隆多福生活超市	常德市	桃源县	29.0411	111.57	湖南省	深圳市	宝安区	22.7054	113.842	广东省
967	2015-07-06	水产制品	桃源县木塘垸乡桂洲村二组	桃源县郑矮子食品有限公司		深圳市龙华新区隆多福生活超市	常德市	桃源县	29.0411	111.57	湖南省	深圳市	宝安区	22.7054	113.842	广东省
968	2015-07-06	水产制品	宁波市鄞州金合北路155-15号	宁波亚达海味食品有限公司	浙江金华义乌市北苑街道望道路168号	浙江世纪联华超市有限公司义乌望道路店	宁波市	鄞州区	29.8242	121.555	浙江省	金华市	义乌市	29.318	120.059	浙江省
969	2015-07-06	罐头	原康镇南小庄村	林州市原康镇调味罐头厂		武陟县明军调料店	潍坊市	高密市	36.4474	119.699	山东省	焦作市	武陟县	35.1058	113.408	河南省
970	2015-07-06	蔬菜制品	张掖市甘州区张大公路12公里	张掖市京源商贸有限责任公司		张掖市京源商贸有限责任公司	张掖市	甘州区	38.9348	100.485	甘肃省	张掖市	甘州区	38.9321	100.456	甘肃省
971	2015-07-06	食用油、油脂及其制品	长春市宽城区兰家镇丛家村593公里处	长春市丰合植物油有限公司	吉林省长春市二道区东盛大街2988号	长春欧亚超市连锁经营有限公司东盛店	长春市	宽城区	44.0146	125.229	吉林省	长春市	宽城区	43.9482	125.309	吉林省
972	2015-07-07	饮料	广东省汕头市龙湖区14A工业区	汕头市祺晋食品有限公司		海丰县佳又美贸易有限公司东门店	汕头市	龙湖区	23.3778	116.724	广东省	汕尾市	海丰县	22.9727	115.329	广东省
973	2015-07-07	可可及焙烤咖啡产品	广东省开平市长沙巷口路18号	广东嘉士利食品集团有限公司		潮州市湘桥区辉之华百货自选商场	江门市	开平市	22.3825	112.704	广东省	潮州市	湘桥区	23.6807	116.634	广东省
974	2015-07-07	炒货食品及坚果制品	梁平县聚奎镇双河街30号	卿召秀炒货作坊	梁平县聚奎镇双河街30号	卿召秀炒货作坊	重庆市	梁平县	30.6644	107.725	重庆市	重庆市	渝北区	29.5858	106.517	重庆市
975	2015-07-07	酒类	嘉陵区文峰镇六村一组	南充市嘉陵区金凤高粱红酒厂	四川省南充市嘉陵区陈寿路71号	南充市嘉陵区世纪金凤白酒酒业有限公司	南充市	嘉陵区	30.7293	106.097	四川省	南充市	嘉陵区	30.7649	106.078	四川省
976	2015-07-07	酒类	吉林省磐石宝山经济开发区	磐石市华晟源酒业有限公司	集安市团结路688号（三区）	集安市乐万家超市	吉林市	磐石市	42.9518	126.067	吉林省	通化市	集安市	41.1313	126.2	吉林省
977	2015-07-08	乳制品	田阳县城东工业园东莞园	广西百色壮牛牧业有限公司		田阳县阳光缘奶吧	百色市	田阳县	23.7114	106.977	广西壮族自治区	百色市	田阳县	23.742	106.921	广西壮族自治区
978	2015-07-08	酒类	桂林市临桂桂康新城金水路	桂林市临桂桂康酒厂		临桂县百汇食品超市	桂林市	临桂县	25.2558	110.224	广西壮族自治区	桂林市	临桂县	25.3062	110.071	广西壮族自治区
979	2015-07-08	水果制品	平潭综合实验区澳前镇对台小额商品交易市场1号楼一层E1商铺	平潭台轩进出口有限公司（代理商）	湖南省	长沙市天心区食屋食品店	吐鲁番地区	吐鲁番市	43.1456	88.8807	新疆维吾尔自治区	长沙市	天心区	28.1182	112.997	湖南省
980	2015-07-08	可可及焙烤咖啡产品	四川省宜宾市长宁县长宁镇城北开发区	长宁县好家乡食品厂	四川省宜宾市长宁县长宁镇北开发区	长宁县好家乡食品厂	宜宾市	长宁县	28.5756	104.926	四川省	宜宾市	长宁县	28.5881	104.928	四川省
981	2015-07-08	豆制品	湖北省咸宁市通城县北港镇108号	通城县谦和祥豆豉制品厂	湖北省咸宁市通城县北港镇108号	通城县谦和祥豆豉制品厂	咸宁市	通城县	29.284	113.657	湖北省	咸宁市	通城县	29.2509	113.824	湖北省
982	2015-07-08	可可及焙烤咖啡产品	乐山市五通桥区竹根镇涌江路南段49号	乐山市五通桥区大拇指糕点屋		乐山市五通桥区大拇指糕点屋	乐山市	五通桥区	29.4071	103.825	四川省	乐山市	五通桥区	29.4071	103.825	四川省
983	2015-07-08	调味品	深圳市南山区蛇口太子路18号海景广场3楼F座(经销商)	深圳市一番食品有限公司(经销商)、原产国：日本		四川华润万家好来超市有限公司成都万象城分店	深圳市	南山区	22.4889	113.921	广东省	成都市	成华区	30.656	104.122	四川省
984	2015-07-08	水果制品	揭东县地都镇红岗村	揭东捷利食品有限公司		上海联华超市发展有限公司余姚路二店	揭阳市	揭东区	23.6068	116.362	广东省	上海市	静安区	31.2405	121.442	上海市
985	2015-07-08	可可及焙烤咖啡产品	绵阳市涪城区浸水工业园	绵阳市涪城区三合圆食品厂	绵阳市涪城区浸水工业园	绵阳市涪城区三合圆食品厂	绵阳市	涪城区	31.4613	104.763	四川省	绵阳市	涪城区	31.4613	104.763	四川省
986	2015-07-08	可可及焙烤咖啡产品	临颍县陈庄乡陈庄村	临颍县威旺食品有限公司		郑州市乐购乐商业有限责任公司	漯河市	临颍县	33.7586	114.072	河南省	郑州市	荥阳市	34.7938	113.385	河南省
987	2015-07-08	可可及焙烤咖啡产品	新密市中药材研究开发中心方山实验区方山路口	郑州美多琪食品有限公司		荥阳市天下乐购便利店	郑州市	新密市	34.5459	113.397	河南省	郑州市	荥阳市	34.7938	113.389	河南省
988	2015-07-08	调味品	乐陵市杨安镇三岔口	乐陵市永兴和食品有限公司		乐陵市永兴和食品有限公司	德州市	乐陵市	37.6564	117.174	山东省	德州市	乐陵市	37.7359	117.238	山东省
989	2015-07-08	调味品	内蒙古托克托县新营子镇缸房夭村	托克托县富迎来调味品专业合作社		内蒙古维利来商贸有限公司	呼和浩特市	托克托县	40.2542	111.382	内蒙古自治区	呼和浩特市	赛罕区	40.8232	111.773	内蒙古自治区
990	2015-07-08	罐头	新疆伊犁州伊宁县胡地亚于孜乡	伊犁乃甫阿乐食品有限公司	新疆伊犁州伊宁县胡地亚于孜乡盖买村	伊犁乃甫阿乐食品有限公司	伊犁哈萨克自治州	伊宁县	43.9306	81.4188	新疆维吾尔自治区	辽阳市	白塔区	41.2881	123.161	辽宁省
991	2015-07-09	饮料	邵阳市大祥区二纺机厂食堂内	邵阳市大祥区百乐饮料厂	邵阳市双清区湘运市场11栋7号	邵阳市双清区飞跃副食经营部	邵阳市	大祥区	27.2367	111.453	湖南省	邵阳市	双清区	27.2391	111.503	湖南省
992	2015-07-09	饮料	陕西省三原县清河食品工业园招商大道中段	生产者：陕西润欣康生物科技有限责任公司委托者：陕西红顶名医堂药业有限公司	西安市碑林区互助路66号1幢1单元11034号	陕西红顶名医堂药业有限公司	咸阳市	三原县	34.6231	108.947	陕西省	西安市	新城区	34.2758	108.96	陕西省
993	2015-07-09	可可及焙烤咖啡产品	洛阳市洛龙区楼村新华街	洛阳市洛龙区新乐食品厂		宜阳县非英特商贸有限公司	洛阳市	老城区	34.6855	112.495	河南省	洛阳市	宜阳县	34.541	112.179	河南省
994	2015-07-09	罐头	荣成市虎山镇南于家村	荣成市渔家乐食品厂	荣成市虎山镇南于家村	荣成市渔家乐食品厂	威海市	荣成市	36.9891	122.526	山东省	威海市	荣成市	37.4174	122.637	山东省
995	2015-07-09	粮食加工品	新都区斑竹园镇鸦雀口社区12组	新都区斑竹园镇正品王食品厂	乐山市市中区绵竹镇下河街88、86号	文三干杂	成都市	新都区	30.8045	104.061	四川省	大连市	沙河口区	38.9278	121.597	辽宁省
996	2015-07-10	可可及焙烤咖啡产品	出品商地址：巴马县寿乡大道688号；生产者厂址：柳江县第一工业开发区光辉路18号	出品商：巴马倚奇食品商行；生产者：柳州市德爱园贸易有限公司		广西联华超市股份有限公司天天见店	河池市	巴马瑶族自治县	24.151	107.252	广西壮族自治区	桂林市	平乐县	24.6393	110.649	广西壮族自治区
997	2015-07-10	食用农产品	仁寿县兴盛家私产业园	仁寿县好滋味食品有限责任公司	四川省眉山市仁寿县兴盛乡家私产业园	仁寿县好滋味食品有限责任公司	眉山市	仁寿县	30.0017	104.14	四川省	眉山市	仁寿县	30.0017	104.14	四川省
998	2015-07-10	薯类和膨化食品	四川省彭山县凤鸣镇易埝村四组	彭山顺友食品有限公司	眉山市彭山区凤鸣镇建民路	眉山市彭山区陈文副食店	眉山市	彭山县	30.2175	103.854	四川省	眉山市	彭山县	30.1989	103.88	四川省
999	2015-07-10	水果制品	广东省揭西县凤江镇东光阳厦工业区	揭西县凤江绿野食品厂		仪陇县金城镇启皇超市	揭阳市	揭西县	23.4475	116.13	广东省	南充市	仪陇县	31.5293	106.406	四川省
1000	2015-07-10	酒类	湖北省襄阳市樊城区牛首镇竹条粮管所门面	襄阳市樊城区老袁酒坊	湖北省襄阳市樊城区牛首镇竹条粮管所门面	襄阳市樊城区老袁酒坊	襄阳市	樊城区	32.0875	112.04	湖北省	襄阳市	樊城区	32.0506	112.143	湖北省
1001	2015-07-10	可可及焙烤咖啡产品	河北省邢台市宁晋县马房村	金日红食品厂	四川省广元市青川县沙洲镇	青川县沙洲镇放心饼屋	邢台市	宁晋县	37.5916	114.826	河北省	广元市	青川县	32.6784	105.491	四川省
1002	2015-07-10	可可及焙烤咖啡产品	洛阳市洛龙区楼村新华街	洛阳市洛龙区新乐食品厂		宜阳县非英特商贸有限公司	洛阳市	老城区	34.6855	112.495	河南省	洛阳市	宜阳县	34.541	112.179	河南省
1003	2015-07-10	饮料	孟州市四联工业区	孟州市康麦斯食品厂		孟州市康麦斯食品厂	焦作市	孟州市	34.9136	112.797	河南省	焦作市	孟州市	34.9136	112.797	河南省
1004	2015-07-10	蜂产品	江西省南昌市济阳东路湖坊工业园	南昌幸花园生态食品有限公司		菏泽市牡丹区伟磊超市	南昌市	青山湖区	28.6648	115.953	江西省	菏泽市	牡丹区	35.257	115.423	山东省
1005	2015-07-10	薯类和膨化食品	河南省郑州市新郑市龙湖镇马庄村	郑州市文文食品有限公司	辽宁省丹东市振安区临江后街116号辽东学院南校区	丹东市振安区鸭绿江街道办事处时代休闲购物广场	郑州市	新郑市	34.6199	113.694	河南省	丹东市	振安区	40.1668	124.439	辽宁省
1006	2015-07-10	可可及焙烤咖啡产品	新疆石河子市石河子镇山丹湖村	石河子市北泉镇思语面包房		石河子市北泉镇思语面包房	石河子市	石河子市	44.356	86.122	新疆维吾尔自治区	石河子市	石河子市	44.3352	85.9933	新疆维吾尔自治区
1007	2015-07-11	酒类	江门市蓬江区杜阮镇双楼管理区	江门市蓬江区恒生酒厂		东莞市明益商贸有限公司松山湖分公司	江门市	蓬江区	22.5896	113.096	广东省	东莞市	东莞市市辖区	22.9285	113.904	广东省
1008	2015-07-11	饮料	广东肇庆四会大沙村委会321国道侧001号	四会市益健食品饮料有限公司	广东肇庆四会大沙村委会321国道侧001号	四会市益健食品饮料有限公司	肇庆市	四会市	23.2533	112.761	广东省	肇庆市	四会市	23.2524	112.761	广东省
1009	2015-07-11	饮料	邵阳市大祥区二纺机厂食堂内	邵阳市大祥区百乐饮料厂	邵阳市双清区湘运市场11栋7号	邵阳市双清区飞跃副食经营部	邵阳市	大祥区	27.2367	111.453	湖南省	邵阳市	双清区	27.2391	111.503	湖南省
1010	2015-07-11	饮料	邵阳市大祥区二纺机厂食堂内	邵阳市大祥区百乐饮料厂	邵阳市双清区湘运市场11栋7号	邵阳市双清区飞跃副食经营部	邵阳市	大祥区	27.2367	111.453	湖南省	邵阳市	双清区	27.2391	111.503	湖南省
1011	2015-07-11	调味品	内江市东兴区田家镇田家文化阁	四川省内江市田家酿造厂	东兴区田家镇文化阁	内江市田家酿造厂	内江市	东兴区	29.6816	105.157	四川省	内江市	市中区	29.5836	105.067	四川省
1012	2015-07-11	调味品	绍兴市阮市镇董公开发区	绍兴市四方食品有限公司		绍兴市四方食品有限公司	绍兴市	诸暨市	29.8794	120.414	浙江省	绍兴市	诸暨市	29.9082	120.403	浙江省
1013	2015-07-11	薯类和膨化食品	成都市郫县安德中国川菜产业园区蜀韵路	成都宝来食品有限公司	郫县安德中国川菜产业化园区蜀韵路	成都宝来食品有限公司	成都市	郫县	30.8761	103.81	四川省	成都市	郫县	30.8699	103.825	四川省
1014	2015-07-11	饮料	西安市雁塔区曲江陆家寨北路	西安健民乳业有限公司	陕西省商洛市晨光路与名人街交叉口西南角	陕西华润万家生活超市有限公司商洛市名人街分公司	西安市	雁塔区	34.2284	109.018	陕西省	商洛市	商州区	33.8717	109.934	陕西省
1015	2015-07-11	可可及焙烤咖啡产品	福建省龙海市海澄埭新工业区	龙海市正丹福食品有限公司		洛阳市家家商贸有限公司	漳州市	龙海市	24.3993	117.891	福建省	洛阳市	洛龙区	34.6243	112.459	河南省
1016	2015-07-11	糕点	聊城市东昌府区湖西办事处辛庄村	聊城市东昌府区富利来食品有限公司	聊城市东昌府区新区办事处香江二期西经六街84号	聊城市东昌府区永恒食品商行	聊城市	东昌府区	36.4006	116.021	山东省	聊城市	东昌府区	36.4404	115.995	山东省
1017	2015-07-11	蔬菜制品	呼伦贝尔市鄂温克族自治旗巴彦托海经济技术开发区	鄂温克旗阿力腾天然食品商贸有限公司		鄂温克旗巴彦托海镇阿力腾牛肉干特产店	呼伦贝尔市	鄂温克族自治旗	49.153	119.761	内蒙古自治区	呼伦贝尔市	鄂温克族自治旗	49.1428	119.762	内蒙古自治区
1018	2015-07-12	水产制品	余庆县龙家镇光明村	贵州省余庆县龙家镇仙峰风味食品厂	余庆县敖溪镇官仓村	余庆县土司风味食品有限责任公司	遵义市	余庆县	27.4977	107.593	贵州省	遵义市	余庆县	27.5347	107.625	贵州省
1019	2015-07-12	调味品	兴文县古宋镇温水溪村二组	兴文县正兴源酿造厂		兴文县正兴源酿造厂	宜宾市	兴文县	28.298	105.239	四川省	宜宾市	兴文县	28.3109	105.238	四川省
1020	2015-07-12	食用农产品	常州市武进区遥观镇剑湖村开发区	常州市武进区遥观全兴包装食品厂		丹阳市皇塘镇皇怡副食品超市	常州市	武进区	31.712	120.049	江苏省	镇江市	丹阳市	31.7984	119.722	江苏省
1021	2015-07-12	调味品	平顶山市申韩路中段	平顶山市高新区香源酿造厂		确山县福旺旺商业有限公司福旺旺购物广场	平顶山市	新华区	33.7721	113.2	河南省	驻马店市	确山县	32.8081	114.037	河南省
1022	2015-07-13	可可及焙烤咖啡产品	湖南省长沙县高桥镇范林村兰冲组229号	长沙书锋食品有限公司	湖南省汨罗市屈原路第一中学校园内	汨罗市一中校园商店	长沙市	长沙县	28.4894	113.37	湖南省	岳阳市	汨罗市	28.8125	113.073	湖南省
1023	2015-07-13	餐饮食品	理塘县格聂西路102号	鑫淼火锅城	理塘县格聂西路102号	鑫淼火锅城	甘孜藏族自治州	理塘县	29.9992	100.273	四川省	通辽市	科尔沁左翼后旗	43.3844	123.569	内蒙古自治区
1024	2015-07-14	粮食加工品	台山庄区涧头镇驻地	枣庄市百草园食品有限公司	沿滩区卫坪镇板仓三期安置房	沿滩区卫坪镇新城福乐家超市	河源市	东源县	24.0794	114.676	广东省	自贡市	沿滩区	29.3079	104.845	四川省
1025	2015-07-14	蔬菜制品	四川省崇州市桤泉镇灵通村二组	成都三益农业开发有限公司		沃尔玛（四川）百货有限公司眉山杭州路分店	成都市	崇州市	30.5417	103.654	四川省	眉山市	东坡区	30.0653	103.842	四川省
1026	2015-07-14	可可及焙烤咖啡产品	四川省德阳市什邡市师古镇九里埂村	四川省什邡市天天香食品有限公司	四川省德阳市什邡市师古镇九里埂村	四川省什邡市天天香食品有限公司	德阳市	什邡市	31.1629	104.034	四川省	德阳市	什邡市	31.1329	104.174	四川省
1027	2015-07-14	水果制品	揭西县凤江镇碧潭工业区	广东星期八食品工业有限公司		徽县五洲购物广场	揭阳市	揭西县	23.4441	116.13	广东省	陇南市	徽县	33.7752	106.094	甘肃省
1028	2015-07-14	粮食加工品	河北省定兴县工业园区南环路西段	河北西麦食品有限公司		北京美廉美连锁商业有限公司学清路超市	保定市	定兴县	39.2694	115.814	河北省	北京市	东城区	39.9676	116.412	北京市
1029	2015-07-14	冷冻饮品	齐齐哈尔市南苑开发区开发路48号	齐齐哈尔市龙沙区圣德冰棍厂	黑龙江省齐齐哈尔市富拉尔基区长青乡前库勒村	富拉尔基莹莹食杂店	齐齐哈尔市	龙沙区	47.3213	123.952	黑龙江省	齐齐哈尔市	富拉尔基区	47.2155	123.637	黑龙江省
1030	2015-07-15	可可及焙烤咖啡产品	桂林灵川定江镇小合头村	桂林兰雨食品有限公司		阳朔县大西街购物广场分店	桂林市	灵川县	25.3604	110.29	广西壮族自治区	桂林市	阳朔县	24.7792	110.501	广西壮族自治区
1031	2015-07-15	酒类	湖南省石门县易家渡镇	石门县加福嘉养身食品厂	长沙市雨花区井湾子街道井圭路社区井湾路618号山水庭院21栋-203号	长沙市雨花区根源食品商行	常德市	石门县	29.6307	111.452	湖南省	长沙市	雨花区	28.1422	113.042	湖南省
1032	2015-07-15	茶叶及相关制品	浙江省丽水市松阳县古市镇振兴路2号	浙江香惠茶业有限公司	浙江丽水莲都宇雷北路185号	丽水大润发商业有限公司	丽水市	松阳县	28.5197	119.433	浙江省	丽水市	莲都区	28.4673	119.932	浙江省
1033	2015-07-15	酒类	重庆市大足区万古镇万兴社区三元大道16幢1层15号	陈云珍	重庆市大足区万古镇万兴社区三元大道16幢1层15号	陈云珍	重庆市	大足区	29.6874	105.95	重庆市	重庆市	大足区	29.7131	105.728	重庆市
1034	2015-07-15	食用油、油脂及其制品	安徽省安庆市太湖县晋熙镇高界路194号	太湖县花凉亭农林生态科技有限公司珠珊湖植物油坊	安徽省安庆市太湖县晋熙镇高界路194号	太湖县花凉亭农林生态科技有限公司珠珊湖植物油坊	安庆市	太湖县	30.4504	116.297	安徽省	安庆市	太湖县	30.4571	116.314	安徽省
1035	2015-07-15	酒类	绵竹市板桥镇康宁工业园区	四川绵竹汉上至尊酒业有限公司		四川绵竹汉上至尊酒业有限公司	德阳市	绵竹市	31.3077	104.175	四川省	德阳市	绵竹市	31.3436	104.228	四川省
1036	2015-07-15	饮料	阆中市文城镇大桥村	四川省阆中市虎溪水业	四川省南充市阆中市文成镇大桥村	阆中市虎溪饮水厂	南充市	阆中市	31.6228	106.035	四川省	南充市	阆中市	31.5641	106.012	四川省
1037	2015-07-15	炒货食品及坚果制品	原阳县韩董庄乡孔庄村	原阳县贝佳想食品有限公司		开封市八房井商贸有限公司	新乡市	原阳县	34.9829	113.752	河南省	开封市	开封市市辖区	34.8029	114.315	河南省
1038	2015-07-15	酒类	吉林省长春市绿园区迎宾路12号	吉林省长春市法兰红葡萄酒业有限公司		安阳市亿家生活广场有限公司	长春市	绿园区	43.9087	125.247	吉林省	安阳市	文峰区	36.1059	114.4	河南省
1039	2015-07-15	餐饮食品	浙江杭州萧山义蓬街道全民村	杭州萧山义蓬全民蔬菜加工厂	济南市槐荫区演马佳苑1号商铺101.201房间	济南市槐荫区龙海泉商务酒店	杭州市	萧山区	30.3059	120.512	浙江省	济南市	槐荫区	36.6576	116.907	山东省
1040	2015-07-15	酒类	莎车县卡拉库木工业园区（南区）	莎车县叶尔羌饮料食品厂		图木舒克市兰珠商店	喀什地区	莎车县	38.4202	77.2524	新疆维吾尔自治区	图木舒克市	图木舒克市	39.8712	79.0756	新疆维吾尔自治区
1041	2015-07-15	酒类	内蒙古杭锦后旗陕坝镇建设街39号	内蒙古御膳春酒业有限责任公司		五原县宏源超市	巴彦淖尔市	杭锦后旗	40.9004	107.167	内蒙古自治区	巴彦淖尔市	五原县	41.0945	108.273	内蒙古自治区
1042	2015-07-15	酒类	吉林省长春市	长春市圣泉春实业有限责任公司	白城市经济开发区吉鹤苑北群房2号	白城市经济开发区碧海食品超市	长春市	南关区	43.822	125.331	吉林省	白城市	洮北区	45.6255	122.846	吉林省
1043	2015-07-16	蔬菜制品	广东省清远市清新区太和镇环城路	清远根本农业科技扶贫有限公司	广东省清远市清新区太和镇环城路	清远根本农业科技扶贫有限公司	清远市	清新区	23.7495	113.019	广东省	清远市	清新区	23.7501	113.019	广东省
1044	2015-07-16	酒类	北京市西城区广安门车站东街16号（进口商）	MoreBeverages（生产商）；北京东豪恒兴商贸有限公司（进口商）；原产国：澳大利亚	郴州市北湖区郴桂路1号	郴州友谊阿波罗商业投资股份有限公司	北京市	西城区	39.8886	116.343	北京市	郴州市	永兴县	26.1252	113.126	湖南省
1045	2015-07-16	饮料	邵阳市大祥区二纺机厂食堂内	邵阳市大祥区百乐饮料厂	邵阳市双清区湘运市场11栋7号	邵阳市双清区飞跃副食经营部	邵阳市	大祥区	27.2367	111.453	湖南省	邵阳市	双清区	27.2391	111.503	湖南省
1046	2015-07-16	糖果制品	宜宾市临港经济技术开发区恒源中段4号	四川麦加乐食品有限责任公司		四川麦加乐食品有限责任公司	宜宾市	翠屏区	28.758	104.649	四川省	宜宾市	翠屏区	28.8057	104.716	四川省
1047	2015-07-16	酒类	浙江省嘉兴市乍浦镇出口加工区	嘉兴嘉利食品有限公司	浙江省嘉兴市乍浦嘉兴出口加工区南一支队八号标准厂房底层	嘉兴嘉利食品有限公司	嘉兴市	海宁市	30.5499	120.681	浙江省	嘉兴市	南湖区	30.751	120.764	浙江省
1048	2015-07-16	蜂产品	云阳县人和镇莲花社区红莲路100号	重庆蜂谷美地生态养蜂有限公司	云阳县人和镇莲花社区红莲路100号	重庆蜂谷美地生态养蜂有限公司	重庆市	云阳县	30.9805	108.646	重庆市	重庆市	云阳县	30.9805	108.646	重庆市
1049	2015-07-16	酒类	重庆市奉节县大树镇岩仙村4组	奉节县瞿塘春酒厂	重庆市奉节县大树镇岩仙村4组	奉节县瞿塘春酒厂	重庆市	奉节县	31.2162	109.375	重庆市	重庆市	奉节县	31.0246	109.47	重庆市
1050	2015-07-16	调味品	豫淮环湖路中段	山西清徐清华醋业技术酿造.泉鑫酿造有限公司出品	河南省漯河市郾城区孟庙镇刘庄村	郾城区平惠批发部	眉山市	东坡区	30.0526	103.841	四川省	漯河市	郾城区	33.5983	114.002	河南省
1051	2015-07-16	可可及焙烤咖啡产品	河南省正阳县工业区	河南桂香圆食品厂	河南省安阳市北关区兰天城食品城821号	安阳市北关区恒茂副食行	驻马店市	正阳县	32.6116	114.399	河南省	安阳市	北关区	36.1131	114.362	河南省
1052	2015-07-17	酒类	北京市西城区广安门车站东街16号（进口商）	MoreBeverages（生产商）；北京东豪恒兴商贸有限公司（进口商）；原产国：澳大利亚	郴州市北湖区郴桂路1号	郴州友谊阿波罗商业投资股份有限公司	北京市	西城区	39.8886	116.343	北京市	郴州市	永兴县	26.1252	113.126	湖南省
1053	2015-07-17	薯类和膨化食品	眉山市东坡区新民三组	眉山市东坡区诚诚食品厂		丹棱县仁美镇小林副食店	眉山市	东坡区	30.0483	103.839	四川省	眉山市	丹棱县	29.9837	103.445	四川省
1054	2015-07-17	酒类	四川省彭山县凤鸣镇平乐村二组	四川省彭山县太白酒厂	四川省眉山市彭山县凤鸣镇平乐村二组	四川省彭山县太白酒厂	眉山市	彭山县	30.1887	103.874	四川省	眉山市	彭山县	30.2545	103.866	四川省
1055	2015-07-17	食用农产品	广州市花都区炭步镇南街工业区	广州市通用食品有限公司	湖北省黄石市黄石大道736号	武汉中商平价超市连锁有限责任公司黄石文化宫店	广州市	花都区	23.335	113.115	广东省	武汉市	江岸区	30.5985	114.312	湖北省
1056	2015-07-17	薯类和膨化食品	郓城县黄堆集乡工业园区	郓城县田园食品有限公司		郓城县田园食品有限公司	菏泽市	郓城县	35.6059	115.95	山东省	菏泽市	郓城县	35.5489	116.081	山东省
1057	2015-07-17	水果制品	乌鲁木齐市沙依巴克区平顶山南街七巷2号	新疆鑫美食品有限公司		新疆友好（集团）股份有限公司昌吉友好时尚购物中心	乌鲁木齐市	沙依巴克区	43.8073	87.6047	新疆维吾尔自治区	昌吉回族自治州	昌吉市	44.0169	87.315	新疆维吾尔自治区
1058	2015-07-17	水果制品	乌鲁木齐市沙依巴克区平顶山南街七巷2号	新疆鑫美食品有限公司		新疆友好（集团）股份有限公司昌吉友好时尚购物中心	乌鲁木齐市	沙依巴克区	43.8073	87.6047	新疆维吾尔自治区	昌吉回族自治州	昌吉市	44.0169	87.315	新疆维吾尔自治区
1059	2015-07-17	食用油、油脂及其制品	吉林省松原市宁江区雅达虹工业集中区余杭路	松原市宁江区昌盛花生产销加工专业合作社	吉林省松原市前郭县乌兰大街	大商集团大庆百货大楼有限公司松原新玛特休闲购物广场	松原市	宁江区	45.194	124.889	吉林省	松原市	宁江区	45.1474	124.831	吉林省
1060	2015-07-18	酒类	海南省琼海市潭门镇凤头小学旁	琼海潭门健岛食品厂	海南省万宁市兴隆镇	万宁兴隆椰辉特产商行	琼海市	琼海市	19.2464	110.622	海南省	万宁市	万宁市	18.8001	110.399	海南省
1061	2015-07-18	水果制品	广州市白云区增槎路1007号金达食品城A168号	广州市香大食品有限公司	流沙南街道光草洋（即天天渔港17幢B西起第1间）	普宁市流沙梅香洋食品经营部	广州市	白云区	23.1825	113.232	广东省	揭阳市	普宁市	23.3032	116.179	广东省
1062	2015-07-18	可可及焙烤咖啡产品	胜利镇红星村五组（工业集中区）	峨眉山市港东嘉利饼干食品厂		峨眉山市港东嘉利饼干食品厂	自贡市	大安区	29.4204	104.796	四川省	乐山市	峨眉山市	29.607	103.492	四川省
1063	2015-07-18	可可及焙烤咖啡产品	胜利镇红星村五组（工业集中区）	峨眉山市港东嘉利饼干食品厂		峨眉山市港东嘉利饼干食品厂	自贡市	大安区	29.4204	104.796	四川省	乐山市	峨眉山市	29.607	103.492	四川省
1064	2015-07-18	食用油、油脂及其制品	黄山市祁门县祁红乡汊口工业园区	黄山市祁门县祁红特产制品厂	黄山市祁门县祁红乡汊口工业园区	黄山市祁门县祁红特产制品厂	黄山市	祁门县	29.6667	117.645	安徽省	黄山市	祁门县	29.8603	117.723	安徽省
1065	2015-07-18	酒类	武汉市硚口区长丰大道特8号	（湖北银莲湖酒业有限公司出品）武汉鹤都酒业有限公司		鄂州市有家商贸有限公司	武汉市	硚口区	30.6162	114.199	湖北省	鄂州市	鄂城区	30.3966	114.902	湖北省
1066	2015-07-18	水果制品	揭西县凤江镇凤西村委古竹林	广东茂嘉庄食品有限公司		绵阳市科学城今百福商贸有限公司布鲁斯店	揭阳市	揭西县	23.4355	116.101	广东省	绵阳市	游仙区	31.5111	104.759	四川省
1067	2015-07-18	食用油、油脂及其制品	安徽省马鞍山市和县西埠镇盛家口工业园	和县兴达麻油厂		和县兴达麻油厂	马鞍山市	和县	31.7748	118.298	安徽省	马鞍山市	和县	31.7674	118.193	安徽省
1068	2015-07-18	方便食品	菏泽市牡丹区吴店镇刘寨北路东粮所院内	菏泽市牡丹区佳旺食品有限公司	菏泽市牡丹区吴店镇刘寨北路东粮所院内	菏泽市牡丹区佳旺食品有限公司	菏泽市	牡丹区	35.3121	115.455	山东省	菏泽市	牡丹区	35.257	115.423	山东省
1069	2015-07-18	食用农产品	华安经济开发区九龙工业园	福建知福生态福业发展有限公司		烟台市家家悦超市有限公司福山一店	漳州市	芗城区	24.6728	117.628	福建省	烟台市	福山区	37.5	121.265	山东省
1070	2015-07-18	调味品	乐陵市杨安镇三岔口	乐陵市永兴和食品有限公司		乐陵市永兴和食品有限公司	德州市	乐陵市	37.6564	117.174	山东省	德州市	乐陵市	37.7359	117.238	山东省
1071	2015-07-18	酒类	吉林省长春市净月新湖镇林家村	长春市鸿泉酒业有限公司	吉林省吉林市舒兰市政府大街西侧金亿财富广场	吉林省佳乐加商贸有限公司	长春市	南关区	43.6358	125.485	吉林省	延边朝鲜族自治州	图们市	42.9789	129.854	吉林省
1072	2015-07-18	酒类	吉林省长春市净月新湖镇林家村	长春市鸿泉酒业有限公司	吉林省吉林市舒兰市政府大街西侧金亿财富广场	吉林省佳乐加商贸有限公司	长春市	南关区	43.6358	125.485	吉林省	延边朝鲜族自治州	图们市	42.9789	129.854	吉林省
1073	2015-07-18	酒类	新疆昌吉市滨湖镇友丰村二区葡萄基地	昌吉市华阳特酒业有限公司	新疆博州精河县八十三团沙城东路2号楼负一层	精河县八十三团通汇商行	昌吉回族自治州	昌吉市	44.2016	87.4651	新疆维吾尔自治区	博尔塔拉蒙古自治州	精河县	44.6066	82.9007	新疆维吾尔自治区
1074	2015-07-20	茶叶及相关制品	云南省西双版纳勐海县工业园区	勐海县班章老树茶厂		天虹商场股份有限公司南山常兴天虹商场	西双版纳傣族自治州	勐海县	21.9634	100.459	云南省	深圳市	南山区	22.5388	113.928	广东省
1075	2015-07-20	炒货食品及坚果制品	广东省鹤山市古劳镇三连工业区2区4号	鹤山市澳佳食品有限公司（分装）		佛山市南海大沥乐卖特百货商场	江门市	鹤山市	22.791	112.944	广东省	佛山市	南海区	23.0827	113.173	广东省
1076	2015-07-20	酒类	广西玉林市岭塘陈村凹足岭	广西玉林市海标酒业有限公司		广西联华超市股份有限公司拉堡分公司柳堡超市	玉林市	北流市	22.6196	110.437	广西壮族自治区	柳州市	鹿寨县	24.4865	109.983	广西壮族自治区
1077	2015-07-20	酒类	贵州省遵义市仁怀市国酒大道二号路	贵州省仁怀市怀宝酒业有限公司	贵州省遵义市仁怀市茅台镇国酒大道二号路	贵州省仁怀市怀宝酒业有限公司	遵义市	仁怀市	27.8097	106.419	贵州省	遵义市	仁怀市	27.7978	106.408	贵州省
1078	2015-07-20	饮料	四川省西昌市高枧乡（州林科所内）	四川西昌汇康乳业有限责任公司	四川省凉山彝族自治州西昌市高枧乡（州林科所内）	四川西昌汇康乳业有限责任公司	凉山彝族自治州	西昌市	27.8802	102.308	四川省	凉山彝族自治州	西昌市	27.8893	102.284	四川省
1079	2015-07-20	粮食加工品	郑州市二七区侯寨乡郭家咀	河南窦珂食品有限公司	河南省洛阳市西工区食品城3排1号	花城批发部	郑州市	二七区	34.6376	113.592	河南省	益阳市	桃江县	28.5281	112.14	湖南省
1080	2015-07-20	酒类	远安县花林寺镇花林二组	远安县醉泉酒厂	湖北省宜昌市远安县花林寺镇	远安县醉泉酒厂	宜昌市	远安县	31.007	111.628	湖北省	宜昌市	远安县	31.0666	111.647	湖北省
1081	2015-07-20	酒类	红安县民主街40号	红安县云台村酿酒坊	湖北省黄冈市红安县城关镇民主街40号	红安县云台村酿酒坊	黄冈市	红安县	31.2897	114.624	湖北省	黄冈市	红安县	31.252	114.617	湖北省
1082	2015-07-20	粮食加工品	长沙市雨花区黎托川河	长沙市雨花区自己人食品厂		理县聚百汇购物中心	长沙市	雨花区	28.1422	113.042	湖南省	阿坝藏族羌族自治州	理县	31.4425	103.172	四川省
1083	2015-07-20	调味品	四川省大竹县石河镇玉子铺村8组	四川大竹县紫澜酿造厂	四川省巴中市恩阳区渔溪镇街道	巴中市恩阳区渔溪镇何青副食	达州市	大竹县	30.8977	107.356	四川省	巴中市	巴州区	31.8175	106.485	四川省
1084	2015-07-20	酒类	绵竹市剑南镇春溢街	四川绵竹碧坛春酿酒有限公司	四川省德阳市绵竹市剑南镇春溢街	四川绵竹碧坛春酿酒有限公司	德阳市	绵竹市	31.3442	104.196	四川省	广元市	剑阁县	32.2095	105.574	四川省
1085	2015-07-20	蔬菜制品	临沂市罗庄区罗庄街道文化南路中段	临沂市罗庄区中达酱菜制品厂	临沂市罗庄区罗庄街道文化南路中段	临沂市罗庄区中达酱菜制品厂	临沂市	罗庄区	34.9661	118.293	山东省	临沂市	罗庄区	35.0025	118.292	山东省
1086	2015-07-20	酒类	河北省怀来县沙城镇	中国长城葡萄酒有限公司		济宁九龙贵和商贸集团有限公司贵和购物赛宝店	张家口市	怀来县	40.3912	115.513	河北省	济宁市	任城区	35.4385	116.602	山东省
1087	2015-07-20	调味品	曲阜市经济开发区西区长春路北侧	曲阜市孔膳坊食品有限公司		曲阜市孔膳坊食品有限公司	济宁市	曲阜市	35.616	116.977	山东省	济宁市	曲阜市	35.5874	116.993	山东省
1088	2015-07-20	蔬菜制品	潍坊市潍城区军埠口镇申家	潍坊齐香食品有限公司		胶州市和谐之家超市	潍坊市	潍城区	36.6395	119.097	山东省	青岛市	胶州市	36.2703	120.04	山东省
1089	2015-07-20	餐饮食品	东营市西城南一路中段	东营市特佳洁湿巾厂		东营开发区李记百味坊食府	东营市	东营区	37.4396	118.681	山东省	东营市	东营区	37.4295	118.684	山东省
1090	2015-07-20	方便食品	中国山东烟台牟平	烟台永卿斋蕈菌生物研发有限公司		烟台永卿斋蕈菌生物研发有限公司	烟台市	牟平区	37.3929	121.607	山东省	烟台市	莱山区	37.47	121.454	山东省
1091	2015-07-20	调味品	山东省德州市乐陵市孔镇镇尹家村	乐陵市三发调味品加工厂	山东省德州市乐陵市孔镇镇尹家村	乐陵市三发调味品加工厂	德州市	乐陵市	37.5326	117.124	山东省	德州市	乐陵市	37.7359	117.238	山东省
1092	2015-07-20	调味品	山东省乐陵市杨安镇高文曲	乐陵市振华饮食调味加工厂		乐陵市振华饮食调味加工厂	德州市	乐陵市	37.6188	117.143	山东省	德州市	乐陵市	37.7359	117.238	山东省
1093	2015-07-20	蜂产品	新疆库尔勒市阿提农场	巴州圣蜂蜂养殖有限公司	若羌县胜利路	若羌县鸿福超市	巴音郭楞蒙古自治州	库尔勒市	41.7324	86.1815	新疆维吾尔自治区	巴音郭楞蒙古自治州	若羌县	39.027	88.1753	新疆维吾尔自治区
1094	2015-07-20	蔬菜制品	肃州区上坝镇	酒泉市金宝菜业有限公司	肃州区上坝镇	酒泉市金宝菜业有限公司	酒泉市	肃州区	39.6015	98.7234	甘肃省	酒泉市	肃州区	39.7385	98.5007	甘肃省
1095	2015-07-21	餐饮食品	浙江省金华市河盘桥路330号	金华市婺城区腾嵘食品厂	浙江省金华市义乌市	浙江天恒国际大酒店有限公司	金华市	婺城区	29.0987	119.633	浙江省	金华市	义乌市	29.3305	120.063	浙江省
1096	2015-07-21	餐饮食品	福建省厦门市同安区新民镇梧侣村大店3号	厦门绿进食品有限公司	浙江省绍兴市越城区府山街道环城西路504号	绍兴越城区波影大酒店	厦门市	同安区	24.6976	118.132	福建省	绍兴市	越城区	29.9977	120.582	浙江省
1097	2015-07-21	饮料	浙江省绍兴市越城区皋埠镇银山路18号	绍兴市汤之源食品有限公司	浙江省绍兴市越城区皋埠镇银山路18号	绍兴市汤之源食品有限公司	绍兴市	越城区	30.0009	120.689	浙江省	绍兴市	越城区	30.0364	120.585	浙江省
1098	2015-07-21	食用油、油脂及其制品	安徽省青阳县东堡（省道103线190Km处）	中国安徽.青阳九华山小磨麻油厂		安庆市新皖韵食品有限公司红光大卖场	池州市	青阳县	30.5485	117.954	安徽省	安庆市	迎江区	30.531	117.064	安徽省
1099	2015-07-21	食用农产品	湖北省恩施州利川市凉务乡老河村一组	湖北省利川市土家牧业有限公司	湖北省恩施州东风大道256号	中百仓储恩施购物广场有限公司舞阳坝购物广场	恩施土家族苗族自治州	利川市	30.2698	108.913	湖北省	武汉市	江岸区	30.6499	114.3	湖北省
1100	2015-07-21	可可及焙烤咖啡产品	四川省德阳市天元开发区东海西路	德阳晨兴食品有限责任公司	四川省德阳市天元开发区东海西路	德阳晨兴食品有限责任公司	德阳市	旌阳区	31.1331	104.404	四川省	德阳市	旌阳区	31.1331	104.404	四川省
1101	2015-07-21	水产制品	大连市普湾新区三十里堡街道	大连尚晨食品有限公司		昆山润华商业有限公司锦州分公司	大连市	金州区	39.2798	121.805	辽宁省	苏州市	昆山市	31.3909	120.987	江苏省
1102	2015-07-21	粮食加工品	漯河市西郊大刘工业园区	漯河市响当当食品有限公司	河南省驻马店市乐山大道北段	驻马店市驿城区智茗文具店	漯河市	舞阳县	33.5392	113.704	河南省	驻马店市	驿城区	32.9795	114	河南省
1103	2015-07-21	蛋制品	乳山市夏村镇官庄村北	乳山市旺兴禽蛋厂	乳山市夏村镇官庄村北	乳山市旺兴禽蛋厂	威海市	乳山市	36.9076	121.495	山东省	威海市	乳山市	36.9252	121.546	山东省
1104	2015-07-22	酒类	北京市西城区广安门车站东街16号（进口商）	MoreBeverages（生产商）；北京东豪恒兴商贸有限公司（进口商）；原产国：澳大利亚	郴州市北湖区郴桂路1号	郴州友谊阿波罗商业投资股份有限公司	北京市	西城区	39.8886	116.343	北京市	郴州市	永兴县	26.1252	113.126	湖南省
1105	2015-07-22	酒类	长汀县腾飞工业区	福建汀江酒业有限公司		南平新华都购物广场有限公司建阳金茂店	龙岩市	长汀县	25.8473	116.368	福建省	南平市	建阳市	27.3375	118.128	福建省
1106	2015-07-22	薯类和膨化食品	河南商丘市睢县产业聚集区	成都市豁达食品厂	雅安市雨城区建新路170号	雅安市雨城区兴旺副食商店	商丘市	睢县	34.4516	115.078	河南省	雅安市	雨城区	30.0111	103.04	四川省
1107	2015-07-22	粮食加工品	重庆市开县汉丰街道安康社区月潭街北四路	开县祝记酱肉包子店	重庆市开县汉丰街道安康社区月潭街北四路	开县祝记酱肉包子店	重庆市	开县	31.1766	108.404	重庆市	重庆市	开县	31.2771	108.389	重庆市
1108	2015-07-22	罐头	黑龙江省林甸县三合乡政府所在地	大庆市北方食品有限公司		黑河市爱辉区华富量贩有限责任公司	大庆市	林甸县	47.2393	124.729	黑龙江省	黑河市	爱辉区	50.2546	127.507	黑龙江省
1109	2015-07-23	调味品	上海市松江工业区茸松路16号	上海味美思调味品有限公司	诸暨市暨阳街道暨阳路168号	华润万家生活超市（浙江）有限公司诸暨日森大厦生活超市	上海市	松江区	31.0225	121.262	上海市	绍兴市	诸暨市	29.7287	120.249	浙江省
1110	2015-07-23	饮料	四川绵阳市涪城区石洞乡文昌宫村八组	绵阳市康乐源食品有限责任公司	绵阳市涪城区石洞乡文昌宫村八组	绵阳市康乐源食品有限责任公司	绵阳市	涪城区	31.3237	104.692	四川省	绵阳市	涪城区	31.4737	104.686	四川省
1111	2015-07-23	淀粉及淀粉制品	汝州市庙下镇小寨工业园区	河南东都实业有限公司		城关区张苏滩蔬菜市场马菊珍粉条店	平顶山市	汝州市	34.2574	112.691	河南省	兰州市	城关区	36.06	103.883	甘肃省
1112	2015-07-23	淀粉及淀粉制品	汝州市庙下镇小寨工业园区	河南东都实业有限公司		城关区张苏滩蔬菜市场马小梅粉条经营部	平顶山市	汝州市	34.2574	112.691	河南省	兰州市	城关区	36.06	103.883	甘肃省
1113	2015-07-23	乳制品	内蒙古呼和浩特赛罕区河西公路3公里处	内蒙古双牛乳业有限责任公司		内蒙古维多利超市连锁有限公司金桥店	呼和浩特市	赛罕区	40.7984	111.708	内蒙古自治区	呼和浩特市	新城区	40.8602	111.66	内蒙古自治区
1114	2015-07-23	酒类	黑龙江省八五九农场	黑龙江省乌苏里江企业集团大板酒业有限公司		垦区红兴隆饶河农场万家生鲜超市	双鸭山市	饶河县	47.4325	134.061	黑龙江省	牡丹江市	东安区	44.5858	129.642	黑龙江省
1115	2015-07-23	饮料	中国黑龙江省哈尔滨市阿城区	哈尔滨插旗山矿泉水有限公司		哈尔滨市南岗区焱隆超市	哈尔滨市	阿城区	45.5543	126.964	黑龙江省	哈尔滨市	南岗区	45.7326	126.617	黑龙江省
1116	2015-07-24	特殊膳食食品	进口商地址：广州经济技术开发区东区联广路187号生产车间2-3楼	进口商：合生元（广州）健康产品有限公司原产国：美国		广州易初莲花连锁超市有限公司天河分公司	广州市	黄埔区	23.1262	113.531	广东省	广州市	天河区	23.1304	113.369	广东省
1117	2015-07-24	食用农产品	江西桑海经济技术开发区阳光大道1号	双汇集团南昌双汇食品有限公司	浙江省温州市瓯海区	温州市瓯海茶山延平副食品店	南昌市	新建县	28.9438	115.845	江西省	温州市	瓯海区	27.9898	120.686	浙江省
1118	2015-07-24	调味品	重庆市合川区古楼镇熊家街28号	陈世玉	重庆市合川区古楼镇熊家街28号	陈世玉	重庆市	合川区	30.1798	106.183	重庆市	重庆市	渝中区	29.569	106.558	重庆市
1119	2015-07-24	酒类	湖北省咸宁市咸安区横沟桥镇	湖北智敏农业有限公司		中百仓储咸宁购物广场有限公司	咸宁市	咸安区	29.9097	114.412	湖北省	咸宁市	咸安区	29.8341	114.345	湖北省
1120	2015-07-24	薯类和膨化食品	海宁市袁花镇红新工业园	浙江恒泰食品有限公司	浙江省杭州市萧山区萧绍路与通惠路叉扣（绿都泰富广场一、二、层）	上海嘉定乐购生活购物有限公司萧山分公司	嘉兴市	海宁市	30.4401	120.769	浙江省	上海市	嘉定区	31.3794	121.26	上海市
1121	2015-07-25	饮料	湛江市麻章开发区金兴街39号后面	湛江市麻章华之泉食品饮料厂	湛江市麻章开发区金兴街39号后面	湛江市麻章华之泉食品饮料厂	湛江市	麻章区	21.2864	110.323	广东省	湛江市	麻章区	21.2692	110.341	广东省
1122	2015-07-25	食用油、油脂及其制品	湖北省麻城市中馆驿镇仁和街42号	湖北麻城锦园粮油工业有限公司	湖北省黄冈市麻城市宋埠镇建设路财政商住楼二期一楼	麻城市宋埠今天超市	黄冈市	麻城市	31.1259	114.9	湖北省	黄冈市	麻城市	31.177	115.017	湖北省
1123	2015-07-25	食用油、油脂及其制品	湖北省黄冈市麻城市福田河镇	湖北金兰农业发展有限公司	湖北省黄冈市麻城市金桥大道	麻城市杜应征特产商行	黄冈市	麻城市	31.5136	115.121	湖北省	黄冈市	麻城市	31.177	115.017	湖北省
1124	2015-07-25	酒类	湖北省襄阳市南漳县武安镇小洲子村	南漳县谢来兵酒厂	湖北省襄阳市南漳县武安镇小洲子村	南漳县谢来兵酒厂	襄阳市	南漳县	31.6846	112.023	湖北省	襄阳市	南漳县	31.7811	111.845	湖北省
1125	2015-07-25	水果制品	潮安县庵埠梅溪工业区	潮安区庵埠立健食品厂		徽县世纪阳光商贸有限责任公司	潮州市	潮安县	23.4572	116.694	广东省	陇南市	徽县	33.7752	106.094	甘肃省
1126	2015-07-25	酒类	睢县城北工业园	睢县华路诗葡萄酒厂	酒泉市金塔县新华街193号	金塔县兴隆综合经销部	商丘市	睢县	34.4516	115.078	河南省	酒泉市	金塔县	39.99	98.9084	甘肃省
1127	2015-07-25	调味品	沈阳经济技术开发区彰驿站镇彰驿村	沈阳市纯卿食品厂		桓仁鹏利多超市有限公司	沈阳市	于洪区	41.6666	123.098	辽宁省	本溪市	桓仁满族自治县	41.2729	125.368	辽宁省
1128	2015-07-26	特殊膳食食品	进口商地址：广州经济技术开发区东区联广路187号生产车间2-3楼	进口商：合生元（广州）健康产品有限公司原产国：美国		广州易初莲花连锁超市有限公司天河分公司	广州市	黄埔区	23.1262	113.531	广东省	广州市	天河区	23.1304	113.369	广东省
1129	2015-07-26	蜂产品	福建省福州市闽侯县祥谦镇峡南村湾里5号	福州水仙园蜂业开发有限公司		福建康佰家大药房连锁有限公司八零一店	福州市	闽侯县	25.9602	119.407	福建省	泉州市	永春县	25.3372	118.275	福建省
1130	2015-07-26	蜂产品	长汀县大同镇郑坊村九曲养蜂基地	福建省长汀县闺之蜜蜂业专业合作社	长汀县大同镇郑坊村九曲养蜂基地	福建省长汀县闺之蜜蜂业专业合作社	龙岩市	长汀县	25.8886	116.352	福建省	龙岩市	长汀县	25.8392	116.364	福建省
1131	2015-07-26	粮食加工品	江津区先锋镇绣庄村二社	重庆市江津区桥业粮食加工厂（普通合伙）	江津区先锋镇绣庄村二社	重庆市江津区桥业粮食加工厂（普通合伙）	重庆市	江津区	29.2237	106.299	重庆市	重庆市	江津区	29.2959	106.266	重庆市
1132	2015-07-26	调味品	乐陵市孔镇镇张油坊村	乐陵市锦丰调味品加工厂		乐陵市锦丰调味品加工厂	德州市	乐陵市	37.6349	117.109	山东省	德州市	乐陵市	37.7359	117.238	山东省
1133	2015-07-27	炒货食品及坚果制品	江苏省常州市天宁区青龙街道桐家工业园6号	常州市贯通食品有限公司		六安经济开发区世纪联华东二十铺连锁店	常州市	天宁区	31.7954	120.041	江苏省	上海市	闵行区	31.1916	121.411	上海市
1134	2015-07-27	豆制品	绵阳市涪城区石塘镇古井村七组	绵阳市涪城区皓淞食品加工厂	绵阳市涪城区石塘镇古井村七组	绵阳市涪城区皓淞食品加工厂	绵阳市	涪城区	31.4332	104.689	四川省	绵阳市	涪城区	31.4613	104.763	四川省
1135	2015-07-28	酒类	兴业县卖酒镇通流村	广西兴业县宫岭神酒业有限公司		北流市新百皆百货超市	玉林市	兴业县	22.8359	110.015	广西壮族自治区	玉林市	北流市	22.714	110.361	广西壮族自治区
1136	2015-07-28	食用农产品	四川省阿坝藏族羌族自治州红原县邛溪镇	四川省红原御坊斋牦牛肉制品厂	红原邛溪镇阳嘎北街	红原御坊斋牦牛肉制品厂	阿坝藏族羌族自治州	红原县	32.804	102.555	四川省	阿坝藏族羌族自治州	红原县	32.7966	102.551	四川省
1137	2015-07-28	食用农产品	四川省阿坝藏族羌族自治州红原县邛溪镇	四川省红原御坊斋牦牛肉制品厂	红原邛溪镇阳嘎北街	红原御坊斋牦牛肉制品厂	阿坝藏族羌族自治州	红原县	32.804	102.555	四川省	阿坝藏族羌族自治州	红原县	32.7966	102.551	四川省
1138	2015-07-28	食用农产品	昌邑市北海路南首	昌邑市引如佳食品有限公司		冠县贾镇福星超市	潍坊市	昌邑市	36.9273	119.402	山东省	聊城市	冠县	36.5153	115.621	山东省
1139	2015-07-29	食用油、油脂及其制品	百色市城东工业园区	百色市建鑫植物油有限公司		南宁市背包客土特产店	百色市	右江区	23.9082	106.625	广西壮族自治区	南宁市	青秀区	22.8226	108.373	广西壮族自治区
1140	2015-07-29	餐饮食品	丹巴县团结街67号	江苏镇江锅盖面	丹巴县团结街67号	江苏镇江锅盖面	甘孜藏族自治州	丹巴县	30.8833	101.895	四川省	南京市	玄武区	32.0538	118.796	江苏省
1141	2015-07-29	饮料	青岛市胶州市胶西乡尹家沟村	青岛胶州虎泰矿泉水厂	青岛市胶州市胶西乡尹家沟村	青岛胶州虎泰矿泉水厂	青岛市	胶州市	36.2631	119.931	山东省	青岛市	胶州市	36.2703	120.04	山东省
1142	2015-07-30	可可及焙烤咖啡产品	桂平市糖厂路大起市场对面	广西桂平市思香圆食品厂		田阳县冠超市商贸有限公司	贵港市	桂平市	23.3716	110.081	广西壮族自治区	百色市	田阳县	23.742	106.921	广西壮族自治区
1143	2015-07-30	调味品	安徽省合肥市包河区国际五金城一期A区24幢4楼	合肥市润物工贸有限公司		合肥市润物工贸有限公司	合肥市	包河区	31.7993	117.317	安徽省	合肥市	蜀山区	31.8266	117.233	安徽省
1144	2015-07-30	酒类	内蒙古宁城县八里罕镇杨树林子村	宁城塞外罕庄酒业有限公司		克山县帝泰购物超市	赤峰市	宁城县	41.5014	118.762	内蒙古自治区	齐齐哈尔市	克山县	48.0432	125.881	黑龙江省
1145	2015-07-31	糕点	王沟镇田楼	丰县嘉利园食品厂	菏泽市定陶县东王店集西段路北	龚礼格（小苹果蛋糕房）	徐州市	丰县	34.6689	116.483	江苏省	北京市	石景山区	39.9387	116.19	北京市
1146	2015-08-01	酒类	湛江市坡头区官渡镇振兴路	湛江市坡头区群香酒业有限公司	湛江市坡头区官渡镇振兴路	湛江市坡头区群香酒业有限公司	湛江市	坡头区	21.3864	110.449	广东省	湛江市	坡头区	21.2504	110.463	广东省
1147	2015-08-01	酒类	湛江市坡头区官渡镇振兴路	湛江市坡头区群香酒业有限公司	湛江市坡头区官渡镇振兴路	湛江市坡头区群香酒业有限公司	湛江市	坡头区	21.3864	110.449	广东省	湛江市	坡头区	21.2504	110.463	广东省
1148	2015-08-01	薯类和膨化食品	仁寿县兴盛乡舒平村3组	仁寿县兴盛乡双双食品厂		加英小卖部	眉山市	仁寿县	30.2391	104.006	四川省	河池市	都安瑶族自治县	24.3609	108.044	广西壮族自治区
1149	2015-08-01	可可及焙烤咖啡产品	桂林灵川县定江镇三号工业园区	桂林桂品隆商贸有限公司（原桂林市桂隆食品有限公司）		龙胜站前百货购物中心	桂林市	灵川县	25.3432	110.311	广西壮族自治区	桂林市	龙胜各族自治县	25.8041	110.017	广西壮族自治区
1150	2015-08-01	水果制品	佛山市三水区乐平镇横山涡	广东姆明食品股份有限公司	妙高街道园丁路1号	杭州联华华商集团有限公司遂昌园丁路店	佛山市	三水区	23.3024	112.906	广东省	丽水市	遂昌县	28.5893	119.279	浙江省
1151	2015-08-01	糕点	浙江省金华市解放东路168号银泰天地（地下一层）底楼	浙江福泰隆连锁超市有限公司银泰店	八一北街回春路29号	金华市聚香园糕点房	金华市	婺城区	29.1101	119.66	浙江省	金华市	兰溪市	29.3674	119.81	浙江省
1152	2015-08-01	薯类和膨化食品	简阳市石桥镇回龙寺村二社	简阳市琪旺食品有限公司	绵阳市涪城区青义镇兴龙村	绵阳市涪城区日丰超市	资阳市	简阳市	30.4281	104.507	四川省	绵阳市	涪城区	31.5388	104.692	四川省
1153	2015-08-01	薯类和膨化食品	简阳市石桥镇回龙寺村二社	简阳市琪旺食品有限公司	江油市方水镇上街1号	江油市方水乡德胜让利超市	资阳市	简阳市	30.4281	104.507	四川省	绵阳市	江油市	31.5957	104.655	四川省
1154	2015-08-01	薯类和膨化食品	眉山市东坡区新民三组	眉山市东坡区诚诚食品厂	江油市含增镇场镇	江油市含增镇何记三和超市	眉山市	东坡区	30.0483	103.839	四川省	绵阳市	江油市	31.9761	105.077	四川省
1155	2015-08-01	薯类和膨化食品	眉山市东坡区新民三组	眉山市东坡区诚诚食品厂	江油市含增镇场镇	江油市含增镇何记三和超市	眉山市	东坡区	30.0483	103.839	四川省	绵阳市	江油市	31.9761	105.077	四川省
1156	2015-08-01	酒类	房县军店镇学府路24号	房县军店圣泉酿酒厂	湖北省十堰房县军店镇	房县军店圣泉酿酒厂	十堰市	房县	32.0622	110.63	湖北省	十堰市	房县	32.0617	110.747	湖北省
1157	2015-08-01	可可及焙烤咖啡产品	濮阳县庆祖镇庆北开发区	濮阳县龙凤食品有限公司	四川省广元市青川县竹园镇山珍市场	青川县竹园镇红达超市	濮阳市	濮阳县	35.5359	115.02	河南省	广元市	青川县	32.223	105.345	四川省
1158	2015-08-01	饮料	安徽省阜阳市颍东经济开发区富强路以南，振远路以东	阜阳市皖汇园食品有限公司		阜阳市皖汇园食品有限公司	阜阳市	颍东区	32.9659	115.902	安徽省	阜阳市	颍东区	32.9454	115.892	安徽省
1159	2015-08-01	蔬菜制品	安徽省宣城市广德县誓节镇七塔村姚湾	安徽老鸦山食品有限责任公司		安徽老鸦山食品有限责任公司	宣城市	广德县	30.8331	119.101	安徽省	亳州市	利辛县	33.1501	116.213	安徽省
1160	2015-08-01	罐头	安徽省宿州市砀山县曹庄镇	砀山县佳利多食品有限公司	安徽省宿州市三里湾办事处怀远南路168-3号	宿州市埇桥区芹芹日用百货店	宿州市	砀山县	34.4674	116.209	安徽省	宿州市	埇桥区	33.6461	116.983	安徽省
1161	2015-08-01	糖果制品	福建省南安市洪濑镇东溪工业区	福建泉州市茂源食品有限公司		商丘市宏佰百货有限公司	泉州市	南安市	25.07	118.528	福建省	商丘市	夏邑县	34.2415	116.144	河南省
1162	2015-08-01	粮食加工品	商丘市睢阳区珠江西路与振兴路交叉口	商丘市同福食品有限公司	河南省新密市农业路南段交通局门口	新密市农业路思达超市	商丘市	睢阳区	34.4068	115.656	河南省	郑州市	新密市	34.5428	113.391	河南省
1163	2015-08-01	可可及焙烤咖啡产品	洛阳市开元大道东	洛阳麦盛斋食品有限公司		洛阳市瀍河区马倩食品销售店	洛阳市	洛龙区	34.6238	112.454	河南省	洛阳市	瀍河回族区	34.6855	112.507	河南省
1164	2015-08-01	可可及焙烤咖啡产品	河南省驻马店市上蔡西工业园区	河南省驿都金鑫梅食品有限公司	河南省郑州市郑东新区崔庄社区21号楼一层	河南好又多商贸有限公司百福街分公司	驻马店市	上蔡县	33.2685	114.27	河南省	郑州市	金水区	34.761	113.743	河南省
1165	2015-08-01	饮料	河南新乡延津城东三公里	新乡市昊莱福饮品有限公司		新乡市昊莱福饮品有限公司	新乡市	延津县	35.1478	114.212	河南省	新乡市	红旗区	35.3096	113.934	河南省
1166	2015-08-01	餐饮食品	湖北省天门经济开发区工业园大桥路1号	武汉红日子食品有限公司	日照南路东侧16号	日照市东港区鑫电中式快餐店	天门市	天门市	30.6783	113.004	湖北省	日照市	东港区	35.431	119.469	山东省
1167	2015-08-01	保健食品	山东省泰安市高新技术开发区创业服务中心	泰安正信科技有限责任公司		泰安正信科技有限责任公司	泰安市	岱岳区	36.0965	117.098	山东省	泰安市	泰山区	36.2059	117.094	山东省
1168	2015-08-01	薯类和膨化食品	山东省沂水县沂博路	山东绿洲食品有限公司		山东绿洲食品有限公司	临沂市	沂水县	35.7996	118.634	山东省	滨州市	滨城区	37.377	118.022	山东省
1169	2015-08-01	食用农产品	汉川市新河镇江家村荷沙公路	武汉坊味食品发展有限公司	湖北省武汉市武昌区临江大道35号	北京华联综合超市股份有限公司武汉中华路分公司	孝感市	汉川市	30.6905	113.932	湖北省	北京市	东城区	39.9193	116.403	北京市
1170	2015-08-01	酒类	清水河县城关镇小庙子叉路西（内蒙古自治区呼和浩特市清水河县城关镇小庙子三叉路西北侧）	呼和浩特市亚蒙酒业有限责任公司	呼和浩特市	呼和浩特市亚蒙酒业有限责任公司	呼和浩特市	清水河县	39.9317	111.69	内蒙古自治区	呼和浩特市	清水河县	39.9278	111.66	内蒙古自治区
1171	2015-08-01	酒类	榆树市五棵树镇迎宾路865号	吉林省榆树市新泉池酒业有限责任公司		榆树市新泉池酒业有限责任公司	长春市	榆树市	44.7943	126.152	吉林省	长春市	榆树市	44.8454	126.54	吉林省
1172	2015-08-02	蜂产品	广东省潮安县东凤镇下张村平整五片	潮安县东凤镇楚烈养蜂场		潮州市潮安区金石镇金健日用品自选商场	潮州市	潮安县	23.5175	116.7	广东省	潮州市	潮安县	23.5318	116.628	广东省
1173	2015-08-02	蔬菜制品	慈溪市周巷镇海江村	慈溪市义四江北蔬菜加工厂		杭州余杭区良渚街道陈建秋食品商行	宁波市	慈溪市	30.2583	121.151	浙江省	杭州市	余杭区	30.3879	120.081	浙江省
1174	2015-08-02	可可及焙烤咖啡产品	四川省成都市龙泉驿区黄土镇三村村六组	成都市吉香僖食品有限公司	四川省成都市龙泉驿区黄土镇三村村六组	成都市吉香僖食品有限公司	成都市	龙泉驿区	30.6813	104.3	四川省	成都市	郫县	30.787	103.979	四川省
1175	2015-08-02	蔬菜制品	山东省临沂市河东区关阳王镇宋庄村	临沂大宋食品有限公司		定陶富锦副食超市	临沂市	河东区	35.1637	118.596	山东省	菏泽市	定陶县	35.0773	115.579	山东省
1176	2015-08-03	茶叶及相关制品	广州市天河区沙太路陶庄5号沙东轻工业大厦	广州市恒隆茶业发展有限公司（分装）		河源市世纪港湾实业有限公司	广州市	天河区	23.1682	113.327	广东省	河源市	源城区	23.7497	114.707	广东省
1177	2015-08-03	冷冻饮品	金华市婺城区蒋堂镇八一南街20号	金华市婺城区全家乐棒冰厂		金华市比奇乐棒冰厂（冰库）	金华市	婺城区	29.0522	119.468	浙江省	金华市	婺城区	29.0846	119.653	浙江省
1178	2015-08-03	茶叶及相关制品	重庆市江北区玉祥小区10号附1号至附13号	重庆和添茂农业发展有限公司	重庆市江北区玉祥小区10号附1号至附13号	重庆和添茂农业发展有限公司	重庆市	渝北区	29.5832	106.5	重庆市	重庆市	渝中区	29.569	106.558	重庆市
1179	2015-08-03	炒货食品及坚果制品	浙江省海宁市袁花镇红新路11号	浙江利江食品有限公司		宜昌时代购物广场有限公司时代超市	嘉兴市	海宁市	30.4394	120.77	浙江省	宜昌市	西陵区	30.7035	111.292	湖北省
1180	2015-08-03	可可及焙烤咖啡产品	咸阳市高新区西华路中段	咸阳市秦都区丰乐食品厂	渭南市临渭区华山大街东段	渭南市临渭区小军实惠超市	咸阳市	秦都区	34.3142	108.649	陕西省	渭南市	临渭区	34.511	109.455	陕西省
1181	2015-08-03	饮料	新郑市郭店镇高孟村	郑州市乐达食品有限公司	新郑市郭店镇高孟村	郑州市乐达食品有限公司	郑州市	新郑市	34.5395	113.704	河南省	郑州市	新郑市	34.5421	113.705	河南省
1182	2015-08-03	可可及焙烤咖啡产品	漯河市郾城区淞江路中段三环食品城	漯河市三乐美食品有限公司		河南德信泉商贸有限公司德信泉生活广场文化宫店	漯河市	郾城区	33.6003	114.049	河南省	郑州市	金水区	34.7778	113.673	河南省
1183	2015-08-03	酒类	陕西省铜川市宜君县宜阳街128号	陕西玉华酒业有限责任公司	陕西省铜川市宜君县宜阳街128号	陕西玉华酒业有限责任公司	铜川市	宜君县	35.408	109.126	陕西省	铜川市	宜君县	35.4176	109.137	陕西省
1184	2015-08-03	糕点	桃庄村东头工业园区	临沂市兰山区伊卡滋食品有限公司	日照市山海天路中段	日照市富恒商贸有限公司	安庆市	望江县	30.2235	116.734	安徽省	日照市	东港区	35.4228	119.533	山东省
1185	2015-08-04	调味品	浙江省金华市兰溪市兰江街道环城西路2388号	兰溪市百鲜园调味品有限公司	浙江省金华市兰溪市兰江街道环城西路2388号	兰溪市百鲜园调味品有限公司	金华市	兰溪市	29.1901	119.433	浙江省	金华市	兰溪市	29.214	119.467	浙江省
1186	2015-08-04	薯类和膨化食品	眉山市东坡区思蒙镇关帝村二组	四川省大若宇食品有限公司	梓潼县石牛庙永乐街68号	梓潼县石牛庙镇家玛特超市	眉山市	东坡区	29.9529	103.757	四川省	绵阳市	梓潼县	31.5686	105.08	四川省
1187	2015-08-04	调味品	西安市长安区斗门街办先锋村	西安豪威调味食品有限责任公司	西安市蓝田县汤峪镇高堡村农贸市场	蓝田县世纪亿都超市	西安市	长安区	34.2237	108.764	陕西省	西安市	蓝田县	34.1576	109.329	陕西省
1188	2015-08-05	水产制品	温州市龙湾区状元镇三郎桥村响山路55号	温州市龙湾状元好之味水产加工	浙江省鹿城区锦绣路南园大厦	杭州联华华商集团有限公司温州分公司	温州市	龙湾区	27.9625	120.74	浙江省	温州市	鹿城区	28.0011	120.706	浙江省
1189	2015-08-05	豆制品	重庆市九龙坡白市驿镇九里工业园	重庆名皇食品有限公司	重庆市九龙坡白市驿镇九里工业园	重庆名皇食品有限公司	重庆市	九龙坡区	29.5116	106.369	重庆市	重庆市	渝中区	29.569	106.558	重庆市
1190	2015-08-05	蔬菜制品	安徽省肥西县	安徽知香斋食品有限公司	沙坪坝区大水井1号九鼎红街	重庆永辉超市有限公司童家桥分公司	合肥市	肥西县	31.713	117.165	安徽省	重庆市	沙坪坝区	29.5881	106.453	重庆市
1191	2015-08-05	酒类	安徽省宣城市绩溪县临溪镇虎山头村	安徽省绩溪县吉盛酒业有限公司	安徽省宣城市绩溪县临溪镇虎头山村	安徽省绩溪县吉盛酒业有限公司	宣城市	绩溪县	30.0156	118.566	安徽省	宣城市	绩溪县	30.0733	118.585	安徽省
1192	2015-08-05	食用油、油脂及其制品	湖北省随县经济开发区	湖北天星粮油股份有限公司		武汉武商量贩连锁有限公司南湖量贩店	随州市	随县	31.86	113.306	湖北省	嘉兴市	南湖区	30.7515	120.79	浙江省
1193	2015-08-05	酒类	四川省德阳市中江县广福镇铜山村12社	中江县广福镇铜山酒厂	四川省德阳市中江县广福镇铜山村12社	中江县广福镇铜山酒厂	德阳市	中江县	30.7593	104.937	四川省	德阳市	中江县	30.7677	104.951	四川省
1194	2015-08-05	饮料	安徽省宣城市宣州工业园区建林路3号	宣城市好滋味食品有限公司	安徽省宣城市宣州工业园区建林路3号	宣城市好滋味食品有限公司	宣城市	宣州区	30.9405	118.852	安徽省	宣城市	宣州区	30.9405	118.852	安徽省
1195	2015-08-05	酒类	湖北省襄阳市襄城区卧龙镇街西村一组交易所0486号	襄阳市襄城区卧龙陈酿酒坊	湖北省襄阳市襄城区卧龙镇街西村一组交易所0486号	襄阳市襄城区卧龙陈酿酒坊	襄阳市	襄城区	32.0224	112.026	湖北省	襄阳市	襄城区	32.0162	112.141	湖北省
1196	2015-08-05	可可及焙烤咖啡产品	济源市北海大道东段182号	济源市飞龙食品有限公司		河南大张实业有限公司嵩县分公司	济源市	济源市	35.1015	112.618	河南省	洛阳市	嵩县	34.1407	112.092	河南省
1197	2015-08-05	饮料	西安市未央区丰产路35号	西安童皇食品有限责任公司	西安市莲湖区国亨市场A区3排45号	西安市莲湖区甜水食品商行	西安市	未央区	34.3458	108.884	陕西省	西安市	莲湖区	34.271	108.95	陕西省
1198	2015-08-05	薯类和膨化食品	郑州市双湖经济开发区中山路中段	泰美（郑州）食品有限公司	郑州市双湖经济开发区中山路中段	泰美（郑州）食品有限公司	郑州市	中原区	34.7534	113.631	河南省	郑州市	金水区	34.8124	113.703	河南省
1199	2015-08-05	饮料	新乡七里营南环工业区	新乡市健业食品饮料有限公司		新乡市健业食品饮料有限公司	新乡市	红旗区	35.3096	113.934	河南省	新乡市	红旗区	35.3096	113.934	河南省
1200	2015-08-05	餐饮食品	槐荫区吴家堡曹家圈	济南槐荫杜氏酱菜厂		山东洛北春集团有限公司洛北春大酒店	济南市	槐荫区	36.7031	116.917	山东省	德州市	临邑县	37.1947	116.882	山东省
1201	2015-08-05	酒类	江苏徐州市邳州市碾庄镇岱山街	江苏冰城啤酒有限公司	河南省商丘市商丘城乡一体化示范区白云市场三区294号	鑫源啤酒大全	徐州市	邳州市	34.3095	117.791	江苏省	石家庄市	新华区	38.0513	114.493	河北省
1202	2015-08-05	酒类	德惠市建设街	德惠市德北酿酒有限公司	扶余市三岔河镇通达街	扶余市三岔河镇万福莱超市	长春市	德惠市	44.5427	125.697	吉林省	松原市	扶余市	44.9789	126.038	吉林省
1203	2015-08-06	餐饮食品	攀枝花市西区河门口市场饮食区1-23号	攀枝花市西区泰禾小吃店	攀枝花市西区河门口市场饮食区1-23号	攀枝花市西区泰禾小吃店	攀枝花市	西区	26.5991	101.604	四川省	攀枝花市	东区	26.588	101.726	四川省
1204	2015-08-06	炒货食品及坚果制品	平邑县地方镇工业园	临沂市怡达食品有限公司	山东省临沂市平邑县地方镇工业园	临沂市怡达食品有限公司	临沂市	平邑县	35.3479	117.87	山东省	临沂市	兰山区	35.1107	118.364	山东省
1205	2015-08-06	食用农产品	山东省枣庄市文化西路19号	枣庄长城食品有限公司		济宁瑞尔福商贸有限公司运河城分公司	枣庄市	市中区	34.857	117.558	山东省	济宁市	市中区	35.4258	116.623	山东省
1206	2015-08-07	饮料	广西合浦工业园区中站项目集中区	广西合浦南国乳品厂		合浦南国乳品厂	焦作市	中站区	35.2426	113.189	河南省	北海市	合浦县	21.6312	109.223	广西壮族自治区
1207	2015-08-07	糕点	嘉兴市经开城南街道庆春路5号（嘉兴市秀城区海潮工艺针织厂内二幢二楼）	嘉兴市经开城南街道震泰源食品厂	浙江省宁波市北仑区白峰镇峰城路158、160、162、164、168-2号	吴兴华（宁波市北仑区白峰锦豪食食品超市）	嘉兴市	南湖区	30.7259	120.729	浙江省	宁波市	北仑区	29.9047	121.851	浙江省
1208	2015-08-07	酒类	亳州市古井镇	亳州市天源酒厂		亳州市天源酒厂	亳州市	谯城区	34.0181	115.688	安徽省	亳州市	谯城区	33.9976	115.679	安徽省
1209	2015-08-07	可可及焙烤咖啡产品	中国-许昌国家经济技术开发区瑞祥路西段	河南口乐福食品有限公司		许昌魏都豪鼎烟酒副食商行	许昌市	许昌县	34.0061	113.804	河南省	许昌市	魏都区	34.0309	113.83	河南省
1210	2015-08-07	餐饮食品	湖北省天门经济开发区工业园大桥路1号	武汉红日子食品有限公司	日照南路东侧16号	日照市东港区鑫电中式快餐店	天门市	天门市	30.6783	113.004	湖北省	日照市	东港区	35.431	119.469	山东省
1211	2015-08-07	饮料	林州市城郊乡上庄村	河南巴伦啤酒有限公司	河南省安阳市汤阴县宜沟镇人民路中段	汤阴县欧特福购物中心宜沟分店	安阳市	林州市	36.023	113.828	河南省	安阳市	汤阴县	35.9309	114.367	河南省
1212	2015-08-08	蔬菜制品	高要市蛟塘镇中学侧	高要市蛟塘天然果品厂	广东省肇庆市高要区蛟塘中学侧	高要市蛟塘天然果品厂	肇庆市	端州区	23.0826	112.462	广东省	肇庆市	端州区	23.0826	112.462	广东省
1213	2015-08-08	饮料	广东肇庆四会大沙村委会321国道侧001号	四会市益健食品饮料有限公司	广东肇庆四会大沙村委会321国道侧001号	四会市益健食品饮料有限公司	肇庆市	四会市	23.2533	112.761	广东省	肇庆市	四会市	23.2524	112.761	广东省
1214	2015-08-08	茶叶及相关制品	湖北省咸宁咸安区桂花镇柏墩街4号	湖北省咸宁市柏墩生甡川砖茶厂湖北省咸宁市柏庄茶业有限公司联合出品	湖北省咸宁市咸安区浮山双泉二组生甡川农家乐	咸宁市柏庄茶业有限公司	咸宁市	咸安区	29.7475	114.377	湖北省	咸宁市	咸安区	29.8471	114.329	湖北省
1215	2015-08-08	蔬菜制品	湖北省仙桃市西流河镇北口村六组	仙桃市西流河莲兴水产科技养殖专业合作社	湖北省仙桃市西流河镇北口村六组	仙桃市西流河莲兴水产科技养殖专业合作社	仙桃市	仙桃市	30.293	113.759	湖北省	仙桃市	仙桃市	30.2958	113.701	湖北省
1216	2015-08-08	饮料	巴中市巴州区兴文中山村九组	巴中市巴州区青松山泉水厂	四川省巴中市巴州区兴文镇中山村	巴中市青松水业有限公司	巴中市	巴州区	31.8584	106.894	四川省	巴中市	巴州区	31.8729	106.752	四川省
1217	2015-08-08	可可及焙烤咖啡产品	偃师市首阳山火车站南	偃师市永康食品厂		洛阳市瀍河区新红星超市	洛阳市	偃师市	34.7622	112.778	河南省	洛阳市	瀍河回族区	34.6855	112.507	河南省
1218	2015-08-08	可可及焙烤咖啡产品	漯河市郾城区淞江路中段三环食品城	漯河市三乐美食品有限公司		河南德信泉商贸有限公司德信泉生活广场文化宫店	漯河市	郾城区	33.6003	114.049	河南省	郑州市	金水区	34.7778	113.673	河南省
1219	2015-08-08	酒类	湖北省襄阳市襄城区盛丰路68号	纯粮酒坊（业主：胡员香）	湖北省襄阳市襄城区盛丰路68号	纯粮酒坊（业主：胡员香）	襄阳市	襄城区	32.0122	112.163	湖北省	忻州市	原平市	38.7221	112.718	山西省
1220	2015-08-08	食用农产品	黑龙江双城经济技术开发区新兴工业园区	哈尔滨大众肉联食品有限公司		葫芦岛宏运商厦有限公司翠海超市	哈尔滨市	南岗区	45.7479	126.67	黑龙江省	葫芦岛市	连山区	40.7638	120.864	辽宁省
1221	2015-08-08	酒类	乌市经济技术开发区大别山街515号	乌鲁木齐名庄葡萄酒业有限公司	新疆乌鲁木齐市水磨沟区七道湾北路1346号	水磨沟区七道湾路全家易购超市	天津市	滨海新区	39.0688	117.727	天津市	乌鲁木齐市	水磨沟区	43.8871	87.6486	新疆维吾尔自治区
1222	2015-08-08	酒类	梨树县梨树镇	吉林省吉盛涌鑫酿酒有限公司	吉林省白城市新华西大路11-3号楼一层北侧东数第22-24号车库	白城市朋来食品超市	四平市	梨树县	43.31	124.358	吉林省	白城市	洮北区	45.6255	122.846	吉林省
1223	2015-08-09	薯类和膨化食品	仁寿县兴盛乡舒平村3组	仁寿县兴盛乡双双食品厂	四川省凉山州木里县龙钦南街	四川省凉山州木里县龙钦南街	眉山市	仁寿县	30.2391	104.006	四川省	凉山彝族自治州	木里藏族自治县	27.9274	101.286	四川省
1224	2015-08-09	酒类	四川省泸州市龙马潭区特兴镇二街102号2幢	泸州五酿醇酒业有限公司	四川省泸州市龙马潭区特兴镇二街102号2幢	泸州五酿醇酒业有限公司	泸州市	龙马潭区	28.9389	105.53	四川省	泸州市	江阳区	28.8777	105.449	四川省
1225	2015-08-09	炒货食品及坚果制品	南京市栖霞区迈皋桥街道迈皋桥创业园15-3号	南京状元食品有限公司（分装商）		苏果超市（高淳）有限公司	南京市	栖霞区	32.1138	118.868	江苏省	南京市	高淳区	31.2457	118.86	江苏省
1226	2015-08-09	食用油、油脂及其制品	湖北省襄阳市襄城区钱营村岘山路118-6号	湖北九康粮油有限公司	枣阳市前进路新雅巷北端	枣阳市新合作宏刚商贸连锁有限公司购物中心店	襄阳市	襄城区	31.9751	112.17	湖北省	襄阳市	枣阳市	32.1347	112.778	湖北省
1227	2015-08-09	可可及焙烤咖啡产品	新郑市龙湖镇候庄村村西南	郑州市麦香村食品有限公司	河南省郑州市金水区玉凤路361号沈庄新城3号楼1号	河南南浦商贸有限公司	郑州市	新郑市	34.6199	113.694	河南省	黄南藏族自治州	河南蒙古族自治县	34.7404	101.622	青海省
1228	2015-08-09	蔬菜制品	日照市莒县城阳镇墩头村	莒县文心食品酿造有限公司		胶州市和谐之家超市	日照市	莒县	35.5967	118.849	山东省	青岛市	胶州市	36.2703	120.04	山东省
1229	2015-08-09	薯类和膨化食品	成都市新都区斑竹园镇红光村	成都市新都区赵老二食品厂	盐亭县富驿镇富驿路上段81号	老车站王伟副食	成都市	新都区	30.8048	104.055	四川省	丹东市	宽甸满族自治县	40.5692	124.858	辽宁省
1230	2015-08-10	茶叶及相关制品	深圳市龙岗区龙岗街道	深圳市天方茶业有限公司		汕尾岁宝百货有限公司	深圳市	龙岗区	22.7223	114.302	广东省	汕尾市	城区	22.7787	115.373	广东省
1231	2015-08-10	酒类	公安县夹竹园镇	志明酒坊	湖北省荆州市公安县夹竹园镇	志明酒坊	荆州市	公安县	30.0255	112.171	湖北省	贵港市	覃塘区	23.1247	109.433	广西壮族自治区
1232	2015-08-10	酒类	公安县夹竹园镇	志明酒坊	湖北省荆州市公安县夹竹园镇	志明酒坊	荆州市	公安县	30.0255	112.171	湖北省	贵港市	覃塘区	23.1247	109.433	广西壮族自治区
1233	2015-08-10	酒类	公安县夹竹园镇	志明酒坊	湖北省荆州市公安县夹竹园镇	志明酒坊	荆州市	公安县	30.0255	112.171	湖北省	贵港市	覃塘区	23.1247	109.433	广西壮族自治区
1234	2015-08-10	水果制品	长沙县黄兴镇仙人市29号	湖南长沙县黄兴镇旺果园食品厂		泸县第九中学超市	长沙市	长沙县	28.0949	113.17	湖南省	泸州市	泸县	29.0839	105.354	四川省
1235	2015-08-10	茶叶及相关制品	浙江省绍兴市嵊州市石瑛镇	嵊州市春风茶厂	浙江省绍兴市嵊州市石瑛镇	嵊州市春风茶厂	绍兴市	嵊州市	29.5673	120.837	浙江省	绍兴市	嵊州市	29.5673	120.837	浙江省
1236	2015-08-10	水果制品	铜梁县安居镇兴隆街	铜梁县哲民食品厂（小作坊）	铜梁县安居镇兴隆街	铜梁县哲民食品厂（小作坊）	重庆市	铜梁县	29.8463	105.885	重庆市	重庆市	铜梁县	29.8183	106.039	重庆市
1237	2015-08-10	粮食加工品	漯河市郾城区裴城镇三丁路口	河南鲲乐食品有限公司	雅安市名山区蒙阳镇平桥街193号	雅安市名山区杨霞副食经营部	漯河市	郾城区	33.6739	113.788	河南省	雅安市	名山区	30.0759	103.115	四川省
1238	2015-08-10	炒货食品及坚果制品	隆昌县普润乡大坟村四组	隆昌县新九园食品厂	隆昌县普润乡大坟村四组	新九园食品厂	内江市	隆昌县	29.4167	105.316	四川省	黄山市	黄山区	30.2736	118.223	安徽省
1239	2015-08-10	薯类和膨化食品	石桥镇石埝上街	简阳市高峰食品有限公司	绵阳市涪城区青义镇兴龙村	绵阳市涪城区日丰超市	镇江市	丹徒区	32.1497	119.746	江苏省	绵阳市	涪城区	31.5388	104.692	四川省
1240	2015-08-10	蔬菜制品	邢台市南和县三召乡西三召村北(邢临公路21.5公里处)	邢台市南益食品有限公司	郑州市新密市白寨镇中心大道西段	新密市白寨镇好宜佳超市	邢台市	南和县	36.9719	114.794	河北省	郑州市	新密市	34.6193	113.513	河南省
1241	2015-08-10	蔬菜制品	湖北省监利县三洲镇余湘路	湖北余湘食品有限公司		洛阳吉顺达商贸有限公司孟津分公司	荆州市	监利县	29.5503	112.951	湖北省	洛阳市	孟津县	34.8317	112.451	河南省
1242	2015-08-10	蔬菜制品	山东省齐河县大黄乡政府驻地园区路路北	齐河鑫味坊食品有限公司		即墨市都有利商场	德州市	齐河县	36.9837	116.771	山东省	青岛市	即墨市	36.4879	120.521	山东省
1243	2015-08-10	可可及焙烤咖啡产品	遵化市邦宽公路77公里处	河北康园香美客食品有限公司		唐山市路南区企新购物广场有限责任公司	唐山市	遵化市	40.1955	117.972	河北省	唐山市	路南区	39.6321	118.217	河北省
1244	2015-08-10	调味品	呼和浩特市赛罕区机场路南	呼和浩特市国香食品有限公司		内蒙古维利来商贸有限公司	呼和浩特市	赛罕区	40.8688	111.839	内蒙古自治区	呼和浩特市	赛罕区	40.8232	111.773	内蒙古自治区
1245	2015-08-10	酒类	乌鲁木齐市米东区柏杨河乡红柳村	乌鲁木齐伊州春酒厂		新市区宣仁墩街顺达薄利便利店	乌鲁木齐市	米东区	43.9604	87.8989	新疆维吾尔自治区	乌鲁木齐市	新市区	43.9202	87.5313	新疆维吾尔自治区
1246	2015-08-11	粮食加工品	新都区斑竹园镇鸦雀口社区12组	新都区斑竹园镇正品王食品厂		沐川县清翠食品店	成都市	新都区	30.8045	104.061	四川省	乐山市	沐川县	28.876	103.945	四川省
1247	2015-08-11	饮料	蓬溪县天福镇八村	蓬溪本强饮品有限公司	四川省遂宁市大英县蓬莱镇蓬莱山水159号	大英县蓬莱圣水源桶装水经营店	遂宁市	蓬溪县	30.7348	105.51	四川省	遂宁市	大英县	30.6008	105.243	四川省
1248	2015-08-11	饮料	四川省阿坝州理县朴头乡甲司口大峡谷	理县扎西绿宝水业有限公司	四川省阿坝州理县朴头乡甲司口	理县扎西绿宝水业有限公司	阿坝藏族羌族自治州	理县	31.4043	103.1	四川省	阿坝藏族羌族自治州	理县	31.4426	103.174	四川省
1249	2015-08-11	饮料	济源市梨林镇工业园区	济源市伊思源清真食品有限公司	济源市梨林镇梨林村工业大道西	济源市伊思源清真食品有限公司	济源市	济源市	35.1128	112.754	河南省	济源市	济源市	35.0729	112.609	河南省
1250	2015-08-11	饮料	延安市洛川县京兆乡北安善	洛川兰河饮品有限责任公司	延安市洛川县凤栖镇屯里村	洛川兰河饮品有限责任公司	延安市	洛川县	35.7072	109.407	陕西省	延安市	洛川县	35.7734	109.439	陕西省
1251	2015-08-11	粮食加工品	玉林玉州区城西街道庆丰社区沙粒坡1队	玉林市玉州区湘坤食品厂		南乐县红蜻蜓文具店	玉林市	玉州区	22.6446	110.132	广西壮族自治区	濮阳市	南乐县	36.076	115.211	河南省
1252	2015-08-11	餐饮食品	华容县新河乡沙口粮站	华容县怡丰菜业有限责任公司	临沂市河东区怡海国际沿街	河东区海声部落酒店	岳阳市	华容县	29.4565	112.494	湖南省	天津市	河东区	39.1266	117.262	天津市
1253	2015-08-11	粮食加工品	德惠市米沙子镇	长春市優記食品有限公司		公主岭市松龄有限责任公司自选超市	长春市	德惠市	44.5272	125.735	吉林省	四平市	公主岭市	43.5152	124.832	吉林省
1254	2015-08-12	餐饮食品	广东省江门市江海区东海路48号中环广场三楼	江门市新侨都餐饮服务有限公司	广东省江门市江海区东海路48号中环广场三楼	江门市新侨都餐饮服务有限公司	江门市	江海区	22.5739	113.11	广东省	江门市	蓬江区	22.5846	113.089	广东省
1255	2015-08-12	炒货食品及坚果制品	浙江省海宁市袁花镇红新路11号	浙江利江食品有限公司		三江购物俱乐部股份有限公司宁波翠柏分公司	嘉兴市	海宁市	30.4394	120.77	浙江省	宁波市	海曙区	29.8809	121.549	浙江省
1256	2015-08-12	食用油、油脂及其制品	安徽省池州市东至县胜利镇楼阁村	池州金地植物油有限责任公司	安徽省池州市东至县胜利镇楼阁村	池州金地植物油有限责任公司	池州市	东至县	30.432	117.017	安徽省	池州市	贵池区	30.6709	117.498	安徽省
1257	2015-08-12	食用农产品	巴中市巴州区宕梁办事处插旗山村九社	四川岳老大食品有限责任公司		四川岳老大食品有限责任公司	巴中市	巴州区	31.8587	106.783	四川省	成都市	青羊区	30.6799	104.075	四川省
1258	2015-08-12	可可及焙烤咖啡产品	成都市新都区军屯镇新冠大道1号	成都市新都区冠生园食品有限责任公司		中江洋洋百货有限公司	成都市	新都区	30.8954	104.153	四川省	德阳市	中江县	31.0386	104.684	四川省
1259	2015-08-12	调味品	绵阳市游仙区忠兴镇环镇公路	绵阳市游仙区光荣调味品酿造厂	绵阳市游仙区忠兴镇环镇公路	绵阳市游仙区光荣调味品酿造厂	绵阳市	游仙区	31.6312	104.886	四川省	绵阳市	游仙区	31.4799	104.772	四川省
1260	2015-08-12	饮料	阜阳市颍泉区阜阳工业园区	阜阳市卡斯利食品有限公司	阜阳市颍泉区阜阳工业园区	阜阳市卡斯利食品有限公司	阜阳市	颍泉区	32.9357	115.803	安徽省	阜阳市	颍州区	32.8961	115.82	安徽省
1261	2015-08-12	调味品	叶沙路城区段北侧	平顶山京江酿造有限公司	河南省南阳市社旗县桥头镇桥头街	社旗县万佳福百货副食有限公司桥头分公司	阳泉市	城区	37.8579	113.613	山西省	南阳市	社旗县	33.0622	112.954	河南省
1262	2015-08-12	食用农产品	大洼县大洼镇新园社区	盘锦金社裕农食品有限公司		大商投资管理有限公司盘锦分公司	盘锦市	大洼县	41.0017	122.078	辽宁省	盘锦市	兴隆台区	41.1412	122.073	辽宁省
1263	2015-08-13	水果制品	石家庄市栾城县温家庄村	河北升旭食品有限公司	邢台市威县贺钊乡西贺钊村	贺凤素门市	石家庄市	栾城县	37.8871	114.749	河北省	重庆市	南川区	29.1644	107.094	重庆市
1264	2015-08-13	水果制品	上海嘉定区陈宝路58号3	上海治明实业发展有限公司		四川德惠商业股份有限公司蓬溪德惠超市	上海市	嘉定区	31.3577	121.337	上海市	遂宁市	蓬溪县	30.7708	105.711	四川省
1265	2015-08-13	酒类	阿坝州理县绿色经济集中区	阿坝高原绿谷食品有限公司		阿坝高原绿谷食品有限公司	阿坝藏族羌族自治州	马尔康县	31.9055	102.231	四川省	阿坝藏族羌族自治州	马尔康县	31.9055	102.231	四川省
1266	2015-08-13	饮料	阜阳市颍泉区工业园繁华路南侧50米	阜阳市启明食品有限公司	阜阳市颍泉区工业园繁华路南侧50米	阜阳市启明食品有限公司	阜阳市	颍泉区	32.9481	115.802	安徽省	阜阳市	颍州区	32.8961	115.82	安徽省
1267	2015-08-13	蔬菜制品	潍坊市寒亭区寒亭街办寒亭二村	潍坊欣林食品有限公司		潍坊欣林食品有限公司	潍坊市	寒亭区	36.7846	119.222	山东省	潍坊市	奎文区	36.7127	119.168	山东省
1268	2015-08-13	调味品	清原县清原镇腰站街	抚顺东霞调味品有限责任公司		铁岭兴隆百货有限公司城南分公司	抚顺市	清原满族自治县	42.0959	124.924	辽宁省	铁岭市	银州区	42.299	123.849	辽宁省
1269	2015-08-14	调味品	广东省普宁市里湖镇仙埔工业区	普宁市利龙达食品有限公司	潮州市潮安区东凤镇府前路中段	潮州市潮安区东凤镇李福平食品店	揭阳市	普宁市	23.3633	116.05	广东省	潮州市	潮安县	23.5053	116.701	广东省
1270	2015-08-14	可可及焙烤咖啡产品	广西金城江区东江长排	金城江四知堂健民食品厂		柳州市燕芳小食品销售部	河池市	金城江区	24.6957	108.044	广西壮族自治区	柳州市	城中区	24.332	109.434	广西壮族自治区
1271	2015-08-14	酒类	重庆市巴南区南彭南环路3号1幢	重庆凡夫俗品食品有限公司		重庆凡夫俗品食品有限公司	重庆市	巴南区	29.3496	106.662	重庆市	重庆市	渝中区	29.569	106.558	重庆市
1272	2015-08-14	水果制品	广东省普宁市梅塘镇涂洋工业区	普宁市梅珍塘珍和味食品厂		绵阳市涪城区兴和琳琅超市御营店	揭阳市	普宁市	23.3615	116.09	广东省	绵阳市	涪城区	31.4581	104.748	四川省
1273	2015-08-14	酒类	荥阳市宴曲段北侧	河南省荥阳市郑仕酒业食品有限公司		荥阳市建业商贸有限公司成皋路分公司	郑州市	荥阳市	34.7938	113.389	河南省	郑州市	荥阳市	34.6377	113.276	河南省
1274	2015-08-14	食用农产品	华蓥市天池镇繁荣综合农贸市场	王建国	华蓥市天池镇繁荣综合农贸市场	王建国	广安市	华蓥市	30.4166	106.868	四川省	潍坊市	临朐县	36.5191	118.549	山东省
1275	2015-08-15	蜂产品	莆田市涵江区涵华东路958号	福建莆田涵江蜂产品开发中心		莆田市涵江区惠民量贩购物广场（林柄店）	莆田市	涵江区	25.4664	119.133	福建省	莆田市	涵江区	25.4723	119.143	福建省
1276	2015-08-15	酒类	衢州市柯城区石梁镇石梁村莲花台	浙江五龙神酒业有限公司	石梁镇石梁村莲花台	浙江五龙神酒业有限公司	衢州市	柯城区	29.0258	118.799	浙江省	金华市	义乌市	29.3431	120.08	浙江省
1277	2015-08-15	粮食加工品	蓬溪县群利镇印心村七社	蓬溪县丰源大米加工厂		蓬溪县丰源大米加工厂	遂宁市	蓬溪县	30.3965	105.998	四川省	遂宁市	蓬溪县	30.7638	105.713	四川省
1278	2015-08-15	粮食加工品	甘孜县生康乡粮站	甘孜县粮油收储公司	甘孜县生康乡粮站	甘孜县粮油收储公司	甘孜藏族自治州	甘孜县	31.6291	99.8853	四川省	甘孜藏族自治州	甘孜县	31.629	99.9992	四川省
1279	2015-08-15	饮料	信阳平桥区城阳城址保护区	信阳市清源水厂	信阳平桥区城阳城址保护区	信阳市清源水厂	信阳市	平桥区	32.3699	114.067	河南省	信阳市	平桥区	32.153	114.097	河南省
1280	2015-08-15	饮料	西安市雁塔区曲江陆家寨北路	西安健民乳业有限公司		陕西永辉超市有限公司西安西部大道分公司	西安市	雁塔区	34.2284	109.018	陕西省	西安市	雁塔区	34.1767	108.9	陕西省
1281	2015-08-15	糖果制品	郯城县港上镇一村	郯城金盛源食品有限公司	郯城县港上镇一村	郯城金盛源食品有限公司	临沂市	郯城县	34.6192	118.374	山东省	临沂市	郯城县	34.6192	118.374	山东省
1282	2015-08-15	可可及焙烤咖啡产品	郑州荥阳市建设路晏曲段北侧	郑州麦尚食品有限公司	河南省郑州市郑东新区宏图街21号院1幢1-2层附1号	郑州市郑东新区志超购物超市	郑州市	荥阳市	34.8085	113.432	河南省	郑州市	金水区	34.8191	113.803	河南省
1283	2015-08-15	炒货食品及坚果制品	广东省茂名市茂港区东区第五小区皮鞋城10号	茂名市绿绿食品有限公司		梁山水泊商场迎宾店	茂名市	茂港区	21.5794	110.986	广东省	济宁市	梁山县	35.8218	116.106	山东省
1284	2015-08-15	糖果制品	广东省潮州市潮安区庵埠镇霞露工业区	广东利强食品实业有限公司	山东省	沂源县南麻宝旺食品经营部	潮州市	潮安县	23.4775	116.689	广东省	淄博市	沂源县	36.1909	118.177	山东省
1285	2015-08-15	酒类	湖北省襄阳市襄城区盛丰路	红高粱酒坊		红高粱酒坊	襄阳市	襄城区	32.0107	112.161	湖北省	保定市	涿州市	39.4985	115.987	河北省
1286	2015-08-15	炒货食品及坚果制品	内蒙古自治区包头市奶业公司	包头市周老三蒙特香炒货厂		包头市美特好连锁超市有限责任公司青山分公司	包头市	九原区	40.5624	109.828	内蒙古自治区	包头市	青山区	40.6495	109.907	内蒙古自治区
1287	2015-08-16	茶叶及相关制品	湖南省安化县梅城望城村	安化连心岭茶业有限公司	安化县梅城镇望城村四组	安化连心岭茶业有限公司	益阳市	安化县	28.1534	111.655	湖南省	益阳市	安化县	28.3801	111.219	湖南省
1288	2015-08-16	茶叶及相关制品	湖北省咸宁市崇阳县铜钟乡铜钟村四组111号	湖北一盅春茶业科技有限公司	湖北省咸宁市崇阳县铜钟乡铜钟村四组111号	湖北一盅春茶业科技有限公司	咸宁市	崇阳县	29.4737	114.113	湖北省	武汉市	武昌区	30.5516	114.348	湖北省
1289	2015-08-16	酒类	安徽省寿县保义镇街道	寿县古越黄酒饮品有限公司	安徽省寿县保义镇街道	寿县古越黄酒饮品有限公司	六安市	寿县	32.2543	116.767	安徽省	六安市	寿县	32.5615	116.806	安徽省
1290	2015-08-16	可可及焙烤咖啡产品	陕西省西安市沣渭新区斗门街道花园村	西安市旺得利食品有限公司		西安市莲湖区星利食品批发部	西安市	未央区	34.2833	108.829	陕西省	西安市	莲湖区	34.271	108.95	陕西省
1291	2015-08-16	调味品	孟州市武桥华鑫路18号	孟州市牛王山醋业有限公司	新乡市原阳县葛埠口乡黑羊山村	原阳县葛埠口乡九佰购物广场	焦作市	孟州市	34.9136	112.797	河南省	新乡市	原阳县	35.0702	113.924	河南省
1292	2015-08-17	茶叶及相关制品	广州市白云区增槎路1007号金达食品城A168号	广州市香大食品有限公司		广州市白云区松洲圣之爵咖啡食品经营部	广州市	白云区	23.1825	113.232	广东省	广州市	白云区	23.1607	113.229	广东省
1293	2015-08-17	炒货食品及坚果制品	中山市黄圃镇新明南路135号	中山市黄圃镇新荣果仁糖果食品厂		广州市白云区新市悦街坊便利店	中山市	中山市市辖区	22.704	113.341	广东省	广州市	花都区	23.4156	113.166	广东省
1294	2015-08-17	餐饮食品	米易县攀莲镇桥东街16号	米易县檀祝平小吃店	米易县攀莲镇桥东街16号	米易县檀祝平小吃店	攀枝花市	米易县	26.8911	102.117	四川省	攀枝花市	米易县	26.897	102.116	四川省
1295	2015-08-17	食用农产品	湖北省恩施市后山湾111号	湖北省思乐牧业集团有限公司		宣恩县新景添购物广场有限责任公司	恩施土家族苗族自治州	恩施市	30.279	109.483	湖北省	恩施土家族苗族自治州	宣恩县	29.9968	109.491	湖北省
1296	2015-08-17	粮食加工品	鄢陵县望田镇黄家村	鄢陵味博食品有限公司	雅安市名山区蒙阳镇平桥街193号	雅安市名山区杨霞副食经营部	许昌市	鄢陵县	33.9244	114.154	河南省	雅安市	名山区	30.0759	103.115	四川省
1297	2015-08-17	可可及焙烤咖啡产品	安徽省亳州市谯城区牛集镇蒋楼	亳州鸿瑞食品有限公司	安徽省亳州市谯城区牛集镇蒋楼	亳州鸿瑞食品有限公司	亳州市	谯城区	33.9003	115.634	安徽省	亳州市	谯城区	33.8506	115.784	安徽省
1298	2015-08-17	可可及焙烤咖啡产品	河津市樊村镇韩家院村	山西省河津市新耿食品厂	山西省运城市河津市樊村	河津市新耿食品厂	运城市	河津市	35.7264	110.739	山西省	运城市	河津市	35.6019	110.719	山西省
1299	2015-08-17	水果制品	烟台市栖霞市经济开发区（C区）	味之缘（烟台）食品有限责任公司		味之缘（烟台）食品有限责任公司	烟台市	栖霞市	37.3414	120.856	山东省	烟台市	招远市	37.3646	120.406	山东省
1300	2015-08-17	酒类	青海省互助县威远镇西大街6号	青海互助青稞酒股份有限公司	青海省西宁市城中区石坡街16-19号	北京华联综合超市股份有限公司青海第一分公司	海东地区	互助土族自治县	36.8441	101.957	青海省	北京市	朝阳区	39.9802	116.394	北京市
1301	2015-08-17	食用农产品	大洼县大洼镇新园社区	盘锦金社裕农食品有限公司		大商投资管理有限公司盘锦分公司	盘锦市	大洼县	41.0017	122.078	辽宁省	盘锦市	兴隆台区	41.1412	122.073	辽宁省
1302	2015-08-18	粮食加工品	温州市苍南县灵溪镇坝头107-2号	苍南海壹食品有限公司	温州市苍南县灵溪镇坝头107-2号	苍南海壹食品有限公司	温州市	苍南县	27.4899	120.319	浙江省	佛山市	南海区	23.035	113.149	广东省
1303	2015-08-18	酒类	浙江青田油竹街道芝竹街下25、27号(进口商)	维亚纳王子酒庄（生产商）；浙江欧莱进出口有限公司（进口商）；原产国：西班牙	长沙市开福区新港街道新港路30号长沙金霞保税物流中心综合办公楼5015房	湖南侨品进出口贸易有限公司	丽水市	青田县	28.0994	120.326	浙江省	长沙市	天心区	28.1183	112.99	湖南省
1304	2015-08-18	粮食加工品	河南省开封市兰考县爪营工业园区	兰考县星河食品有限公司	雅安市雨城区沿江东路111号	雅安市雨城区雅雅文具店	开封市	兰考县	34.9223	114.903	河南省	雅安市	雨城区	30.0111	103.04	四川省
1305	2015-08-18	炒货食品及坚果制品	慈溪周巷镇新缪路村东缪路265号	慈溪市周巷镇绿色炒货厂		绍兴市柯桥区柯桥冯鑫梁食品批发部	宁波市	慈溪市	30.2018	121.113	浙江省	绍兴市	绍兴县	30.079	120.452	浙江省
1306	2015-08-18	食用油、油脂及其制品	安徽省安庆市大观区海口镇河口村	安庆市纯真植物油有限公司	安徽省安庆市大观区海口镇河口村	安庆市纯真植物油有限公司	安庆市	大观区	30.5121	117.004	安徽省	安庆市	迎江区	30.531	117.064	安徽省
1307	2015-08-18	炒货食品及坚果制品	扬州市广陵区食品工业园鼎兴路32号	古田县兴业食用菌有限公司扬州分公司		江苏乐天玛特商业有限公司南通北阁店	扬州市	广陵区	32.3573	119.463	江苏省	南通市	崇川区	32.0016	120.904	江苏省
1308	2015-08-18	酒类	安徽省滁州市天长经济开发区	中国滁州.天长市醉翁亭酒业有限公司		全椒县汇景大酒店有限公司	滁州市	天长市	32.6905	118.969	安徽省	滁州市	全椒县	32.0919	118.281	安徽省
1309	2015-08-18	蔬菜制品	兰陵县向城镇后姚村	兰陵县成大食品有限公司	山东省	蒋春霞	临沂市	苍山县	34.8366	117.943	山东省	临沂市	苍山县	34.8636	118.077	山东省
1310	2015-08-18	可可及焙烤咖啡产品	河南省安阳市殷都区北蒙办事处东大姓村	安阳鑫泰食品有限公司		安阳市新企龙商贸有限责任公司上海华联超市世纪名城店	安阳市	殷都区	36.1741	114.32	河南省	安阳市	殷都区	36.1056	114.335	河南省
1311	2015-08-18	餐饮食品	济南市市中区陡沟街道办事处大庙屯村	济南市中盛香怡源调味品酿造厂		临邑第五中学食堂	济南市	市中区	36.6097	116.901	山东省	德州市	临邑县	37.1849	116.862	山东省
1312	2015-08-18	调味品	河北省安国市张家营工业区	保定太和调味品制造有限公司	沧州市运河区四合菜市场	沧州市运河区玉杰调料门市部	保定市	安国市	38.4248	115.333	河北省	沧州市	运河区	38.3165	116.839	河北省
1313	2015-08-18	水产制品	辽宁省兴城市龙兴路	兴城市金诺海产品有限公司		兴城市领鲜海产品超市	葫芦岛市	兴城市	40.6312	120.781	辽宁省	葫芦岛市	兴城市	40.6172	120.795	辽宁省
1314	2015-08-18	调味品	双鸭山宝清县八五三农场制材厂东	黑龙江农垦雁窝岛集团清河酱醋厂	宝清县宝清镇中央大街275号	宝清县琦兴生活用品超市	双鸭山市	宝清县	46.3327	132.204	黑龙江省	双鸭山市	宝清县	46.3327	132.204	黑龙江省
1315	2015-08-19	可可及焙烤咖啡产品	四川省广汉市长春路三段	福建漳州市嘉利来食品有限公司广汉分公司		福建漳州市嘉利来食品有限公司广汉分公司	德阳市	广汉市	31.008	104.289	四川省	漳州市	芗城区	24.5189	117.654	福建省
1316	2015-08-19	可可及焙烤咖啡产品	雅安市雨城区西大街178号	四川省雅安市雨城区金岚岚面包房	四川省雅安市雨城区西大街178号	雅安市雨城区金岚岚面包房	雅安市	雨城区	29.995	103	四川省	雅安市	雨城区	29.995	103	四川省
1317	2015-08-19	酒类	安徽省亳州市涡阳县高炉镇	涡阳县高炉一酒厂		广德千万家商贸有限公司	亳州市	涡阳县	33.4887	116.33	安徽省	宣城市	广德县	30.8837	119.427	安徽省
1318	2015-08-19	酒类	安徽省亳州市涡阳县高炉镇	涡阳县高炉一酒厂		广德千万家商贸有限公司	亳州市	涡阳县	33.4887	116.33	安徽省	宣城市	广德县	30.8837	119.427	安徽省
1319	2015-08-19	水果制品	潮州市潮安区庵埠镇文里崎桥工业区	潮州市潮安区华纳食品有限公司		阳谷宝福邻购物中心有限公司	潮州市	潮安县	23.4775	116.689	广东省	聊城市	阳谷县	36.1239	115.798	山东省
1320	2015-08-19	蔬菜制品	临沂市河东区郑旺镇谭庄村	临沂市河东区聚味源食品厂		泰安市泰山区方国粮油店	临沂市	河东区	35.1664	118.61	山东省	泰安市	泰山区	36.1994	117.141	山东省
1321	2015-08-19	酒类	山东省临沂市平邑县仲村镇开发区	山东金六粮酒业有限公司	山东省临沂市平邑县仲村镇开发区	山东金六粮酒业有限公司	临沂市	平邑县	35.6444	117.643	山东省	济南市	历下区	36.6749	117.027	山东省
1322	2015-08-19	蔬菜制品	高台县合黎乡六三村	高台县康源蔬菜专业合作社	高台县合黎乡六三村	高台县康源蔬菜专业合作社	张掖市	高台县	39.4033	99.8421	甘肃省	张掖市	高台县	39.3836	99.8258	甘肃省
1323	2015-08-19	水果制品	新疆阿克苏地区柯坪县团结路2号	柯坪县果品加工销售公司	新疆阿克苏地区柯坪县团结路2号	柯坪县果品加工销售公司	阿克苏地区	柯坪县	40.5035	79.0594	新疆维吾尔自治区	阿克苏地区	柯坪县	40.5035	79.0594	新疆维吾尔自治区
1324	2015-08-20	可可及焙烤咖啡产品	南宁市江南区沙井镇南乡村13组一街1号铁路南边	南宁市福财食品有限公司		百色市右江区金福百货批零店	南宁市	江南区	22.8212	108.256	广西壮族自治区	百色市	右江区	23.9071	106.626	广西壮族自治区
1325	2015-08-20	食用农产品	衢州市江山市新塘边镇下社坂6号	江山市丙真食品有限公司	衢州市江山市新塘边镇下社坂6号	江山市丙真食品有限公司	衢州市	江山市	28.6084	118.452	浙江省	衢州市	江山市	28.7476	118.635	浙江省
1326	2015-08-20	粮食加工品	沙坪坝区梨树湾	重庆市笑凡食品经营部	沙坪坝区梨树湾	重庆市笑凡食品经营部	重庆市	沙坪坝区	29.5526	106.44	重庆市	重庆市	渝中区	29.569	106.558	重庆市
1327	2015-08-20	茶叶及相关制品	绍兴市上虞区汤浦镇霞越村下漳	上虞市汤浦精制茶厂		上虞市汤浦精制茶厂	绍兴市	上虞市	29.8795	120.778	浙江省	绍兴市	上虞市	29.8656	120.794	浙江省
1328	2015-08-20	酒类	大竹县庙坝工业园区）	大竹县双河白酒厂	大竹县老场村3组（大竹县庙坝镇工业园区）	大竹县双河白酒厂	达州市	大竹县	30.627	107.374	四川省	达州市	大竹县	30.7421	107.212	四川省
1329	2015-08-20	酒类	湖北省宜昌市夷陵区龙泉镇龙镇社区三组市场内	宜昌市夷陵区饶公酒坊	湖北省宜昌市夷陵区龙泉镇龙镇社区三组市场内	宜昌市夷陵区饶公酒坊	宜昌市	夷陵区	30.7658	111.506	湖北省	宜昌市	夷陵区	30.7748	111.333	湖北省
1330	2015-08-20	酒类	四川省南充市西充县洗笔路101号	四川川沱酒业有限公司	西充县晋城镇安汉大道北一段41号	西充县众里寻味菌汤馆	南充市	西充县	30.9943	105.893	四川省	南充市	西充县	31.0007	105.908	四川省
1331	2015-08-20	酒类	云阳县江口镇柏坪村1组	云阳县江口镇沈明白酒坊	云阳县江口镇柏坪村1组	云阳县江口镇沈明白酒坊	重庆市	云阳县	31.3046	108.81	重庆市	重庆市	云阳县	31.2275	108.804	重庆市
1332	2015-08-20	饮料	绵阳市涪城区石塘镇红星村六组	绵阳甫泰商贸有限公司	绵阳市剑南路西段16号	绵阳甫泰商贸有限公司	绵阳市	涪城区	31.4469	104.775	四川省	绵阳市	涪城区	31.4737	104.686	四川省
1333	2015-08-20	酒类	公安县夹竹园镇荆江大道	鄂南酒坊	湖北省荆州市公安县夹竹园镇	鄂南酒坊	荆州市	公安县	30.0666	112.233	湖北省	六安市	霍邱县	32.3097	116.096	安徽省
1334	2015-08-20	酒类	公安县夹竹园镇荆江大道	鄂南酒坊	湖北省荆州市公安县夹竹园镇	鄂南酒坊	荆州市	公安县	30.0666	112.233	湖北省	六安市	霍邱县	32.3097	116.096	安徽省
1335	2015-08-20	酒类	公安县夹竹园镇荆江大道	鄂南酒坊	湖北省荆州市公安县夹竹园镇	鄂南酒坊	荆州市	公安县	30.0666	112.233	湖北省	六安市	霍邱县	32.3097	116.096	安徽省
1336	2015-08-20	食用油、油脂及其制品	周口市建设路中段	同山小磨香油		川汇区世纪华联连锁超市	周口市	郸城县	33.6504	115.206	河南省	周口市	川汇区	33.653	114.658	河南省
1337	2015-08-20	粮食加工品	四川省宜宾市江安县江安镇竹海路东郊工业园区	四川省鑫宇食品有限公司		山西大麻大辣餐饮管理有限公司	宜宾市	江安县	28.7318	105.08	四川省	太原市	杏花岭区	37.8798	112.569	山西省
1338	2015-08-20	食用农产品	赤峰市喀喇沁旗小牛群镇农畜产品加工园区	内蒙古蒙拓食品有限公司	辽宁省沈阳市铁西区建设西路5号	沈阳润平商业有限公司	赤峰市	喀喇沁旗	41.9979	118.444	内蒙古自治区	沈阳市	东陵区	41.7209	123.456	辽宁省
1339	2015-08-20	可可及焙烤咖啡产品	吉林市高新区长光路	吉林市福鼎馨食品有限公司		吉林乐天超市有限公司吉林市船营店	吉林市	丰满区	43.8133	126.554	吉林省	吉林市	船营区	43.8399	126.548	吉林省
1340	2015-08-21	水产制品	北海市海角路51号	北海市科先达商贸有限责任公司		广西富鹏商贸有限责任公司仟仟万家钦州购物中心	北海市	海城区	21.4851	109.109	广西壮族自治区	钦州市	钦南区	21.9816	108.635	广西壮族自治区
1341	2015-08-21	饮料	怀化市河西盈口乡凤坪村	怀化市津冠食品饮料厂	怀化市河西盈口乡凤坪村一组	怀化市河西津冠食品饮料厂	怀化市	鹤城区	27.5241	109.934	湖南省	怀化市	鹤城区	27.5752	110.009	湖南省
1342	2015-08-21	饮料	浏阳市沙市镇永社路8号	浏阳市金源食品厂	浏阳市沙市镇永社路8号徐学文私房	浏阳市金源食品厂	长沙市	浏阳市	28.2853	113.431	湖南省	长沙市	浏阳市	28.1698	113.649	湖南省
1343	2015-08-21	调味品	甘肃省兰州市七里河区彭家坪镇龚家湾村刘家堡1号	兰州尤苏福清真食品有限公司	青海省海南州兴海县子科滩镇城关东大街	兴海县大帐房副食品配送中心	兰州市	七里河区	36.0489	103.745	甘肃省	海南藏族自治州	兴海县	35.5946	99.9944	青海省
1344	2015-08-22	罐头	广东省徐闻县曲界镇风山村路口	广东省徐闻县乐扬食品科技开发有限公司		广州市海珠区正上食品贸易部	湛江市	徐闻县	20.5524	110.324	广东省	广州市	海珠区	23.089	113.324	广东省
1345	2015-08-22	蜂产品	广东省潮安县东凤镇下张村平整五片	潮安县东凤镇楚烈养蜂场		潮州市潮安区金石镇金健日用品自选商场	潮州市	潮安县	23.5175	116.7	广东省	潮州市	潮安县	23.5318	116.628	广东省
1346	2015-08-22	冷冻饮品	潮安县庵埠保陇工业区	潮安县娃宝食品有限公司	潮州市福安路后沟村九米路口铺面	潮州市湘桥区辉之华百货自选商行	潮州市	潮安县	23.4572	116.694	广东省	潮州市	湘桥区	23.6807	116.634	广东省
1347	2015-08-22	餐饮食品	嘉陵区南荣路二段62、64号	南充市嘉陵区十里香老火锅店	嘉陵区南荣路二段62、64号	南充市嘉陵区十里香老火锅店	南充市	嘉陵区	30.7612	106.065	四川省	南充市	嘉陵区	30.7649	106.078	四川省
1348	2015-08-22	可可及焙烤咖啡产品	河南省许昌市七里店（许禹路西段南侧）	许昌市胖东来商贸集团有限公司食品分公司		许昌市胖东来商贸集团有限公司生活广场	许昌市	魏都区	34.0396	113.783	河南省	许昌市	许昌县	34.0126	113.852	河南省
1349	2015-08-22	可可及焙烤咖啡产品	临渭区渭兰路东侧韩马沟	渭南市临渭区德荣食品厂	渭南市临渭区华山大街东段	渭南市临渭区小军实惠超市	渭南市	临渭区	34.4645	109.497	陕西省	渭南市	临渭区	34.511	109.455	陕西省
1350	2015-08-22	餐饮食品	河南安阳	安阳内黄豆制品		菏泽市高新区吕都饭店	安阳市	文峰区	36.1059	114.4	河南省	菏泽市	牡丹区	35.2394	115.488	山东省
1351	2015-08-22	调味品	阳信县阳信镇北香坊	滨州市阳信梨花台酿造厂	山西太原万柏林河西农产品市场三棚外西4号	太原市万柏林区秀河副食经销部	滨州市	阳信县	37.6526	117.596	山东省	太原市	万柏林区	37.865	112.523	山西省
1352	2015-08-22	可可及焙烤咖啡产品	河南郑州市二七区铁三官庙	郑州市豪鑫食品厂	河南省三门峡市湖滨区黄河路宏远市场111号	宏亮商店	郑州市	中原区	34.7534	113.631	河南省	保定市	定兴县	39.228	115.685	河北省
1353	2015-08-22	豆制品	枣庄市山亭区城头镇西城头村	枣庄市兴奥食品有限公司		康平县康平镇大东方生活超市	枣庄市	山亭区	35.1492	117.318	山东省	沈阳市	康平县	42.7485	123.377	辽宁省
1354	2015-08-22	调味品	鹤岗市兴安区峻德路69委	鹤岗市兴安区华维酿造食品厂		黑龙江宝泉岭农垦苗家调料批发店	鹤岗市	兴安区	47.2163	130.235	黑龙江省	鹤岗市	东山区	47.4092	130.514	黑龙江省
1355	2015-08-23	水产制品	宁波市江北区庄桥镇马径穆家123号	宁波市江北区潮龙海味有限公司		台州市三和连锁超市有限公司地下超市分公司	宁波市	江北区	29.9372	121.578	浙江省	台州市	温岭市	28.3652	121.383	浙江省
1356	2015-08-23	可可及焙烤咖啡产品	湖南省平江县三阳乡	平江县新林食品有限公司	常德市桃源县青林回族维吾尔族乡督粮冲村九组（青林乡中学校内）	桃源县青林乡通学商店	岳阳市	平江县	28.6996	113.596	湖南省	常德市	桃源县	28.9087	111.495	湖南省
1357	2015-08-23	酒类	内江市中区沱江乡新街	内江市中区诗成食品经营部	内江市中区沱江乡新街	内江市中区诗成食品经营部	内江市	市中区	29.4609	105.026	四川省	内江市	市中区	29.5859	105.065	四川省
1358	2015-08-23	食用油、油脂及其制品	达州市通川区蒲家镇朱仙村	达州市巨龙油脂有限公司	达州市通川区蒲家镇朱仙村	达州市巨龙油脂有限公司	达州市	达县	31.3774	107.53	四川省	达州市	达县	31.3668	107.527	四川省
1359	2015-08-23	酒类	内蒙古赤峰市宁城县八里罕镇杨树林子村（酒业园区内）	内蒙古·宁城牧牛酒业有限公司	长葛市区建设路北段	长葛市赵硕副食店	赤峰市	宁城县	41.5014	118.762	内蒙古自治区	许昌市	长葛市	34.223	113.774	河南省
1360	2015-08-23	可可及焙烤咖啡产品	郑州市高新技术产业开发区枫林路27号	郑州香雪儿食品有限公司	河南省郑州市金水区玉凤路16号升龙凤凰城B区南楼006号	郑州市金水区快乐锦鲤坊面包房	郑州市	中原区	34.7534	113.631	河南省	郑州市	金水区	34.7754	113.669	河南省
1361	2015-08-23	饮料	新乡市新秀公路100号（大块镇政府东200米）	新乡市吴铮饮料食品有限公司		新乡市吴铮饮料食品有限公司	新乡市	凤泉区	35.3708	113.812	河南省	新乡市	凤泉区	35.3921	113.915	河南省
1362	2015-08-23	饮料	山西省交口县桃红坡镇	山西维仕杰食品饮料有限责任公司		山西山姆士超市有限公司	吕梁市	交口县	36.9921	111.486	山西省	太原市	小店区	37.8158	112.552	山西省
1363	2015-08-23	酒类	若羌县铁干里克乡托格拉克勒克村	新疆若羌枣乡源果业开发有限公司	新疆巴音郭楞蒙古自治州若羌县团结路民政局楼下	若羌县康乐商店	巴音郭楞蒙古自治州	若羌县	39.0594	88.1767	新疆维吾尔自治区	巴音郭楞蒙古自治州	若羌县	39.029	88.1753	新疆维吾尔自治区
1364	2015-08-23	炒货食品及坚果制品	北京市大兴区黄村镇太福庄村村委会北100米	北京米老大食品有限公司		北京市鑫海利源商贸中心	北京市	大兴区	39.7187	116.295	北京市	北京市	东城区	39.9109	116.413	北京市
1365	2015-08-23	水产制品	大连市长海县小长山乡回龙村西沟屯	大连渔大叔海洋食品有限公司		大商集团有限公司大连商场	大连市	长海县	39.24	122.69	辽宁省	抚顺市	清原满族自治县	42.1075	124.935	辽宁省
1366	2015-08-24	冷冻饮品	潮安县庵埠保陇工业区	潮安县娃宝食品有限公司	潮州市福安路后沟村九米路口铺面	潮州市湘桥区辉之华百货自选商行	潮州市	潮安县	23.4572	116.694	广东省	潮州市	湘桥区	23.6807	116.634	广东省
1367	2015-08-24	糕点	宁波市江北甬江梅堰路459-1号	宁波市甬江利民食品加工厂	浙江省宁波市宁海县跃龙街道人民大道36号	曾珍洪（宁海县曾珍洪副食品店）	宁波市	江北区	29.9237	121.602	浙江省	宁波市	宁海县	29.2943	121.436	浙江省
1368	2015-08-24	糖果制品	重庆市沙坪坝区井口镇双碑村马桑岚垭经济合作社山坪塘	重庆市沙坪坝区互旺食品有限公司	重庆市沙坪坝区井口镇双碑村马桑岚垭经济合作社山坪塘	重庆市沙坪坝区互旺食品有限公司	重庆市	沙坪坝区	29.6109	106.45	重庆市	重庆市	沙坪坝区	29.5472	106.464	重庆市
1369	2015-08-24	饮料	广安市岳池县工业园区兴园路十号	广安京辉食品有限公司	四川省广安市岳池县九龙镇工业园区兴园路十号	广安京辉食品有限公司	广安市	岳池县	30.5259	106.457	四川省	广安市	广安区	30.4798	106.649	四川省
1370	2015-08-24	饮料	新郑市郭店镇高孟村	郑州市乐达食品有限公司	新郑市郭店镇高孟村	郑州市乐达食品有限公司	郑州市	新郑市	34.5395	113.704	河南省	郑州市	新郑市	34.5421	113.705	河南省
1371	2015-08-25	炒货食品及坚果制品	广州市花都区花山镇两龙村	广州市花都宝龙食品有限公司		广东华南通商贸发展有限公司南海大沥分公司	广州市	花都区	23.4607	113.286	广东省	佛山市	南海区	23.1158	113.129	广东省
1372	2015-08-25	酒类	阳春市岗美镇新埠村委会	阳春市春阳露酒厂		广州市荔湾区宜购超市	阳江市	阳春市	21.9762	111.801	广东省	广州市	荔湾区	23.1318	113.251	广东省
1373	2015-08-25	水果制品	被委托生产商地址：广东省鹤山市古劳镇三连工业区2区4号	被委托生产商：鹤山市澳佳食品有限公司（分装）	普宁市广达工业城（广达东路西侧）	广东美佳乐购物广场有限公司广达分公司	江门市	鹤山市	22.791	112.944	广东省	广州市	花都区	23.3759	113.117	广东省
1374	2015-08-25	饮料	广安市前锋区代市镇渠江大道	广安云霄水业有限公司	四川省广安市前锋区代市镇渠江大道	广安云霄水业有限公司	广安市	广安区	30.5256	106.829	四川省	漳州市	云霄县	23.9641	117.346	福建省
1375	2015-08-25	饮料	邵阳市大祥区二纺机厂食堂内	邵阳市大祥区百乐饮料厂	邵阳市双清区湘运市场11栋7号	邵阳市双清区飞跃副食经营部	邵阳市	大祥区	27.2367	111.453	湖南省	邵阳市	双清区	27.2391	111.503	湖南省
1376	2015-08-25	水产制品	浙江省乐清市虹桥镇上候宅村	乐清市佐配食品开发有限公司	温州市乐清市虹桥镇上候宅村	乐清市佐配食品开发有限公司	温州市	乐清市	28.1809	121.062	浙江省	温州市	乐清市	28.1182	120.993	浙江省
1377	2015-08-25	特殊膳食食品	中国代理商地址：广州高新技术产业开发区科学城科珠路232号1栋402房	中国代理商：广州爱适贝贸易有限公司原产国：美国		重庆华润万家生活超市有限公司观音桥店	广州市	萝岗区	23.1763	113.445	广东省	重庆市	渝中区	29.5592	106.511	重庆市
1378	2015-08-25	炒货食品及坚果制品	浙江省海宁市袁花镇红新路11号	浙江利江食品有限公司		三江购物俱乐部股份有限公司宁波翠柏分公司	嘉兴市	海宁市	30.4394	120.77	浙江省	宁波市	海曙区	29.8809	121.549	浙江省
1379	2015-08-25	食用油、油脂及其制品	黄冈市黄州区赤壁二路6号	黄冈市兄弟粮油食品有限责任公司		王秀文（个体经营）	黄冈市	黄州区	30.4731	114.906	湖北省	黄冈市	黄州区	30.4594	114.878	湖北省
1380	2015-08-25	食用油、油脂及其制品	达州市通川区蒲家镇朱仙村	达州市巨龙油脂有限公司	达州市通川区蒲家镇朱仙村	达州市巨龙油脂有限公司	达州市	达县	31.3774	107.53	四川省	达州市	达县	31.3668	107.527	四川省
1381	2015-08-25	水果制品	广东省潮安县庵埠文里崎桥工业区	潮安县奇尔食品有限公司	江油市方水镇上街1号	江油市方水乡德胜让利超市	潮州市	潮安县	23.4572	116.694	广东省	绵阳市	江油市	31.5957	104.655	四川省
1382	2015-08-25	粮食加工品	胜利西路工业园开发区	安徽明珠调味食品有限公司	安徽省亳州市涡阳县工业园B区	安徽明珠调味食品有限公司	南京市	江宁区	31.9528	118.811	江苏省	亳州市	涡阳县	33.5126	116.191	安徽省
1383	2015-08-25	饮料	安徽省亳州市谯城区民政路	亳州市金龙泉饮品厂	安徽省亳州市谯城区民政路	亳州市金龙泉饮品厂	亳州市	谯城区	33.8652	115.78	安徽省	亳州市	谯城区	33.8506	115.784	安徽省
1384	2015-08-25	饮料	安徽省亳州市谯城区汤陵办事处	亳州市久江饮品有限公司	安徽省亳州市谯城区汤陵办事处	亳州市久江饮品有限公司	亳州市	谯城区	33.8827	115.785	安徽省	亳州市	谯城区	33.8506	115.784	安徽省
1385	2015-08-25	薯类和膨化食品	枣庄市山亭区西集镇汽配工业园	枣庄市鑫天食品有限公司		枣庄市鑫天食品有限公司	枣庄市	山亭区	34.953	117.443	山东省	枣庄市	薛城区	34.816	117.331	山东省
1386	2015-08-25	方便食品	东阿县大桥镇驻地	山东东阿生力源阿胶生物工程有限公司		山东东阿生力源阿胶生物工程有限公司	聊城市	东阿县	36.3153	116.339	山东省	聊城市	东阿县	36.3475	116.264	山东省
1387	2015-08-25	可可及焙烤咖啡产品	小店区刘家堡乡西里解村渠南	山西迪莉莎斯食品有限公司	山西省太原市迎泽区太榆路2号	山西美特好连锁超市股份有限公司	太原市	小店区	37.6475	112.463	山西省	太原市	杏花岭区	37.8798	112.569	山西省
1388	2015-08-25	酒类	彰武县兴工路10号	辽宁皇家牧场酒业有限公司		彰武县客普阳光超市	阜新市	彰武县	42.4316	122.568	辽宁省	阜新市	彰武县	42.3927	122.545	辽宁省
1389	2015-08-26	粮食加工品	眉山市丹棱县丹棱镇唐河场镇	丹棱县四福食品有限公司	四川省乐山市马边县民建镇滨河东路117号	马边永丰超市	眉山市	丹棱县	30.0308	103.507	四川省	乐山市	马边彝族自治县	28.8417	103.552	四川省
1390	2015-08-26	水产制品	宁波市象山县鹤浦镇浦港西路182-1号	浙江元虎食品有限公司		象山县特色农产品展示展销中心	宁波市	象山县	29.1571	121.903	浙江省	宁波市	象山县	29.4792	121.903	浙江省
1391	2015-08-26	粮食加工品	南岸区金竹村高东寺组	吕长银	南岸区金竹村高东寺组	吕长银	重庆市	南岸区	29.4966	106.601	重庆市	重庆市	渝中区	29.569	106.558	重庆市
1392	2015-08-26	粮食加工品	南岸区金竹村高东寺组	吕长银	南岸区金竹村高东寺组	吕长银	重庆市	南岸区	29.4966	106.601	重庆市	重庆市	渝中区	29.569	106.558	重庆市
1393	2015-08-26	粮食加工品	宁波市鄞州区同谷路528号1号楼	宁波市素莲食品有限公司	宁波市鄞州区同谷路528号1号楼	宁波市素莲食品有限公司	宁波市	鄞州区	29.8045	121.521	浙江省	宁波市	鄞州区	29.7999	121.52	浙江省
1394	2015-08-26	炒货食品及坚果制品	杭州临安市河桥镇朱秀村	标称：杭州临安杭派食品有限公司		武汉市硚口区丁琼副食商行	杭州市	临安市	30.1343	119.249	浙江省	武汉市	硚口区	30.5876	114.221	湖北省
1395	2015-08-26	粮食加工品	蓬溪县群利镇印心村七社	蓬溪县丰源大米加工厂		蓬溪县丰源大米加工厂	遂宁市	蓬溪县	30.3965	105.998	四川省	遂宁市	蓬溪县	30.7638	105.713	四川省
1396	2015-08-26	可可及焙烤咖啡产品	莲安县相如镇建设路97号	蓬安县华氏蛋糕四店	莲安县相如镇建设路97号	蓬安县华氏蛋糕四店	南充市	蓬安县	31.0325	106.418	四川省	南充市	蓬安县	31.0343	106.419	四川省
1397	2015-08-26	蔬菜制品	安徽省六安市霍山县磨子潭镇宋家河村	霍山县茗雨商贸有限公司	安徽省六安市霍山县磨子潭镇宋家河村	霍山县茗雨商贸有限公司	六安市	霍山县	31.2188	116.285	安徽省	六安市	霍山县	31.3986	116.34	安徽省
1398	2015-08-26	饮料	安徽省蚌埠市怀远县龙亢农场产业园	安徽省毅志食品有限公司		安徽省毅志食品有限公司	蚌埠市	怀远县	33.1113	116.88	安徽省	合肥市	包河区	31.7343	117.331	安徽省
1399	2015-08-26	粮食加工品	漯河市金山路南段	漯河市新卫龙食品有限公司		漯河千盛购物广场有限公司	漯河市	郾城区	33.5877	114.023	河南省	漯河市	郾城区	33.5877	114.023	河南省
1400	2015-08-26	可可及焙烤咖啡产品	义马市千秋路中段	义马市千秋雅香楼面包加工坊	义马市千秋路中段	义马市千秋雅香楼面包加工坊	三门峡市	义马市	34.7539	111.88	河南省	三门峡市	义马市	34.753	111.881	河南省
1401	2015-08-26	蔬菜制品	张掖市甘州区东北郊工业园区	甘肃甘绿脱水蔬菜有限责任公司	张掖市甘州区东北郊工业园区	甘肃甘绿脱水蔬菜有限责任公司	张掖市	甘州区	38.9769	100.524	甘肃省	兰州市	城关区	36.0655	103.832	甘肃省
1402	2015-08-26	水产制品	葫芦岛市连山区近郊乡锦东村	葫芦岛金顺帆食品有限公司		兴城市华商城市生活广场有限公司	葫芦岛市	连山区	40.7706	120.881	辽宁省	葫芦岛市	兴城市	40.6166	120.765	辽宁省
1403	2015-08-27	蜂产品	广西柳州市君武路169号	广西田田蜜蜂园有限责任公司养蜂场		南宁市田元田蜂蜜店	柳州市	柳北区	24.4721	109.386	广西壮族自治区	南宁市	横县	22.9715	109.248	广西壮族自治区
1404	2015-08-27	炒货食品及坚果制品	东莞市虎门镇北栅工业区	东莞市真滋味食品有限公司（分装）		东莞市国贸超级市场有限公司常平百花时代广场分店	东莞市	东莞市市辖区	22.8182	113.697	广东省	东莞市	东莞市市辖区	22.9807	114.001	广东省
1405	2015-08-27	可可及焙烤咖啡产品	广汉市高坪镇金九村16组	四川好加好食品厂		四川好加好食品厂	德阳市	广汉市	31.0427	104.235	四川省	成都市	邛崃市	30.4145	103.465	四川省
1406	2015-08-27	饮料	新郑市郭店镇高孟村	郑州市乐达食品有限公司	新郑市郭店镇高孟村	郑州市乐达食品有限公司	郑州市	新郑市	34.5395	113.704	河南省	郑州市	新郑市	34.5421	113.705	河南省
1407	2015-08-27	可可及焙烤咖啡产品	河南省郑州市金水区玉凤路361号沈庄新城3号楼1号	河南南浦商贸有限公司	河南省郑州市金水区玉凤路361号沈庄新城3号楼1号	河南南浦商贸有限公司	郑州市	金水区	34.7609	113.719	河南省	黄南藏族自治州	河南蒙古族自治县	34.7404	101.622	青海省
1408	2015-08-27	可可及焙烤咖啡产品	河南省郑州市金水区玉凤路361号沈庄新城3号楼1号	河南南浦商贸有限公司	河南省郑州市金水区玉凤路361号沈庄新城3号楼1号	河南南浦商贸有限公司	郑州市	金水区	34.7609	113.719	河南省	黄南藏族自治州	河南蒙古族自治县	34.7404	101.622	青海省
1409	2015-08-27	粮食加工品	吕梁市离石区吴城镇（吴城高速口东200米）	吕梁市东裕农副产品贸易有限公司		吕梁市东裕农副产品贸易有限公司	吕梁市	离石区	37.4364	111.48	山西省	吕梁市	离石区	37.5245	111.15	山西省
1410	2015-08-28	酒类	湖北省孝感市孝昌开发区工业园	湖北金汉醇酒业有限公司		荆门市东方百货大厦沙洋购物广场长林店	孝感市	孝昌县	31.2645	114.004	湖北省	荆门市	沙洋县	30.7064	112.576	湖北省
1411	2015-08-28	豆制品	四川省广元市经开区火车南站市场	广元市经济开发区双汇鲜肉特约经销店	四川省广元市经开区火车南站市场	广元市经济开发区双汇鲜肉特约经销店	广元市	利州区	32.4416	105.85	四川省	广元市	利州区	32.4416	105.85	四川省
1412	2015-08-28	可可及焙烤咖啡产品	西安莲湖区光明巷39号	西安全盛斋清真食品有限责任公司		西安秋林商贸有限责任公司吉祥商厦	西安市	莲湖区	34.2709	108.945	陕西省	西安市	雁塔区	34.2292	108.938	陕西省
1413	2015-08-28	食用油、油脂及其制品	山西省襄汾县赵康镇南史村	山西省襄汾县晋润食品有限公司	山西省临汾市襄汾县赵康镇南史威村	襄汾县晋润食品有限公司	临汾市	襄汾县	35.7393	111.25	山西省	临汾市	襄汾县	35.8821	111.449	山西省
1414	2015-08-28	蔬菜制品	潍坊市青州高柳镇冯家村	青州市湘辣居调味食品有限公司		胶州市和谐之家超市	潍坊市	青州市	36.8757	118.52	山东省	青岛市	胶州市	36.2703	120.04	山东省
1415	2015-08-28	酒类	吉林省德惠市布海镇	吉林省德东酒业有限责任公司	吉林省德惠市中央公馆地下商场一层市医院对过	长春满客隆连锁超市有限公司中央公馆连锁店	长春市	德惠市	44.3957	125.766	吉林省	长春市	德惠市	44.547	125.694	吉林省
1416	2015-08-29	薯类和膨化食品	台中市西屯区重庆路341号	台湾好味良御食品有限公司	湖南省	长沙县星沙零食国王食品商行	吉林市	船营区	43.8614	126.577	吉林省	长沙市	长沙县	28.2433	113.087	湖南省
1417	2015-08-29	酒类	新堤新洪路	洪湖市新堤高粱酒坊	湖北省荆州市洪湖市新堤镇新堤新洪路	洪湖市新堤高粱酒坊	宁波市	镇海区	29.9914	121.656	浙江省	荆州市	洪湖市	29.8076	113.465	湖北省
1418	2015-08-29	水产制品	山东省日照市山东路133号	日照市海乐滋海洋食品有限公司	日照市海滨三路三十号	日照市友谊商店有限公司	日照市	东港区	35.4392	119.432	山东省	日照市	东港区	35.4004	119.507	山东省
1419	2015-08-30	豆制品	眉山市东坡区湖滨路南二段58号	眉山市东坡区渔舟唱晚火锅酒楼	眉山市东坡区湖滨路南二段58号	眉山市东坡区渔舟唱晚火锅酒楼	眉山市	东坡区	30.0627	103.858	四川省	眉山市	东坡区	30.0663	103.859	四川省
1420	2015-08-30	蔬菜制品	委托方：福建省晋江市安海浦边工业区受委托方:安徽省宿州市经济技术开发区金海路28号	委托方：晋江鲜之惠食品有限公司受委托方：宿州市海波副食品有限公司		恩施州慧达丰商贸有限公司	宿州市	埇桥区	33.6184	117.007	安徽省	恩施土家族苗族自治州	恩施市	30.2779	109.495	湖北省
1421	2015-08-30	酒类	湖北省襄阳市南漳县武安镇小洲子村	南漳县谢来兵酒厂	湖北省襄阳市南漳县武安镇小洲子村	南漳县谢来兵酒厂	襄阳市	南漳县	31.6846	112.023	湖北省	襄阳市	南漳县	31.7811	111.845	湖北省
1422	2015-08-30	酒类	丹江口市六里坪镇财神庙村一组	丹江口市六里坪吴群雄酒坊	湖北省十堰市丹江口市六里坪镇财神庙村一组	丹江口市六里坪吴群雄酒坊	十堰市	丹江口市	32.5407	110.987	湖北省	十堰市	丹江口市	32.5476	110.969	湖北省
1423	2015-08-30	可可及焙烤咖啡产品	河南省许昌市南环路南侧	许昌经济开发区新南方食品厂		许昌九弟商贸有限公司第四分公司	许昌市	许昌县	33.9866	113.845	河南省	许昌市	魏都区	34.0414	113.858	河南省
1424	2015-08-30	蔬菜制品	博野县南小王食品工业园	博野县康源酱菜厂		河南德信泉商贸有限公司德信泉生活广场馨苑店	保定市	博野县	38.4634	115.47	河北省	郑州市	金水区	34.7778	113.673	河南省
1425	2015-08-30	糕点	山东省济南市市中区党家办事处魏家工业园	济南雅奇客食品有限公司		山东华润万家生活超市有限公司济南阳光新路分店	济南市	市中区	36.6576	117.004	山东省	济南市	市中区	36.6455	116.989	山东省
1426	2015-08-30	炒货食品及坚果制品	长春市绿园经济开发区医药食品工业园区兴盛路	长春市兴盛食品有限公司	吉林省珲春市沿河西街1463号(现代百货一楼）	珲春亿发商贸有限公司五分店	长春市	绿园区	43.8448	125.23	吉林省	延边朝鲜族自治州	珲春市	42.8685	130.373	吉林省
1427	2015-08-30	炒货食品及坚果制品	长春市绿园经济开发区医药食品工业园区兴盛路	长春市兴盛食品有限公司		四平欧亚商贸有限公司	长春市	绿园区	43.8448	125.23	吉林省	四平市	铁东区	43.1749	124.392	吉林省
1428	2015-08-30	酒类	黑龙江省同江市西区沿江路	同江市黑瞎岛酿酒有限公司	黑龙江省佳木斯市同江市西区沿江路	同江市黑瞎岛酿酒有限公司	佳木斯市	同江市	47.6608	132.487	黑龙江省	佳木斯市	同江市	47.648	132.518	黑龙江省
1429	2015-08-31	薯类和膨化食品	厦门市思明区湖滨南路76号1714室	厦门茵福莱进出口有限公司（进口商）	湖南省	长沙市雨花区一休哥食品商行	厦门市	思明区	24.4746	118.097	福建省	长沙市	雨花区	28.1422	113.042	湖南省
1430	2015-08-31	豆制品	四川省眉山市东坡区	游静13778810291	眉山市东坡区杭州南路	东坡区红鼎捞火锅店	眉山市	东坡区	30.0483	103.839	四川省	眉山市	东坡区	30.0483	103.839	四川省
1431	2015-08-31	粮食加工品	河南省新郑市梨河镇韩城路	郑州市小鹏食品有限公司	平桥街137号	名山区恒佳文具经营部	郑州市	新郑市	34.3434	113.752	河南省	雅安市	名山区	30.0759	103.115	四川省
1432	2015-08-31	水产制品	浙江省宁波奉化市高田工业园区	奉化市兴洋水产食品有限公司	杭州市下城区庆春路863号1-5层	杭州联华华商集团有限公司世纪联华超市有限公司	宁波市	奉化市	29.6171	121.377	浙江省	杭州市	拱墅区	30.3368	120.106	浙江省
1433	2015-08-31	饮料	山东省泰安市泰山区邱家店镇工业园	泰安市泰山区特丽食品饮料厂		泰安市泰山区特丽食品饮料厂	泰安市	泰山区	36.1548	117.28	山东省	泰安市	泰山区	36.1994	117.141	山东省
1434	2015-08-31	饮料	山东省泰安市泰山区邱家店镇工业园	泰安市泰山区特丽食品饮料厂		泰安市泰山区特丽食品饮料厂	泰安市	泰山区	36.1548	117.28	山东省	泰安市	泰山区	36.1994	117.141	山东省
1435	2015-08-31	淀粉及淀粉制品	甘肃省定西市安定区南川经济开发区新大路	定西恒源粉制品有限公司	宁夏吴忠同心豫海南街	同心县生海超市	定西市	安定区	35.5663	104.64	甘肃省	吴忠市	同心县	36.9861	105.917	宁夏回族自治区
1436	2015-09-01	炒货食品及坚果制品	广东省佛山市三水区大塘镇制造业基地大布沙1号	佛山市三水文利源食品厂		佛山市润国商业有限公司	佛山市	三水区	23.4367	112.923	广东省	佛山市	禅城区	23.0278	113.129	广东省
1437	2015-09-01	特殊膳食食品	广东省汕头市龙湖区鸥下工业区北面楼六楼之一	广东德胜海营养品有限公司	广东省汕头市龙湖区鸥下工业区北面楼六楼之一	广东德胜海营养品有限公司	汕头市	龙湖区	23.4128	116.718	广东省	广州市	花都区	23.3731	113.232	广东省
1438	2015-09-01	酒类	毕节市威宁彝族回族苗族自治县迤那镇五里村	威宁县迤那镇五星酒厂	毕节市威宁彝族回族苗族自治县迤那镇五里村	威宁县迤那镇五星酒厂	毕节市	威宁彝族回族苗族自治县	27.0826	103.901	贵州省	毕节市	威宁彝族回族苗族自治县	27.0826	103.901	贵州省
1439	2015-09-01	饮料	湖南省隆回县桃洪镇澄水工业园	隆回县怡源饮料厂	湖南省隆回县桃洪镇澄水工业园	隆回县怡源饮料厂	邵阳市	隆回县	27.1532	111.073	湖南省	邵阳市	隆回县	27.1337	111.009	湖南省
1440	2015-09-01	饮料	江西省上饶市鄱阳县珠湖乡东红村	鄱阳县正旺饮料有限公司	江西省上饶市鄱阳县珠湖乡东红村	鄱阳县正旺饮料有限公司	上饶市	鄱阳县	29.1938	116.727	江西省	上饶市	鄱阳县	29.0115	116.711	江西省
1441	2015-09-01	酒类	湖北省荆州市监利县桥市镇先锋路	监利县桥市镇李延波酒坊	湖北省荆州市监利县桥市镇先锋路	监利县桥市镇李延波酒坊	荆州市	监利县	29.7045	113.218	湖北省	荆州市	监利县	29.7045	113.218	湖北省
1442	2015-09-01	豆制品	眉山市青神县	田豆腐13980376663	眉山市青神县青城镇青衣大道康苑世纪城3号楼A区4楼1号	青神县初静中餐厅	眉山市	青神县	29.8371	103.854	四川省	眉山市	青神县	29.8371	103.854	四川省
1443	2015-09-01	食用农产品	湖北省恩施市后山湾111号	湖北省思乐牧业集团有限公司		宣恩县新景添购物广场有限公司	恩施土家族苗族自治州	恩施市	30.279	109.483	湖北省	恩施土家族苗族自治州	宣恩县	29.9968	109.491	湖北省
1444	2015-09-01	粮食加工品	汝州市纸坊乡张楼村	汝州市润丰食品有限公司	雅安市雨城区康藏路市场西区64、65号	雅安市雨城区佳佳食品店	平顶山市	汝州市	34.1447	112.982	河南省	雅安市	雨城区	30.0111	103.04	四川省
1445	2015-09-01	蜂产品	安徽省芜湖市天门山西路94号	芜湖华莲蜂园有限责任公司		黄山市黄山区天润发超市有限公司	芜湖市	镜湖区	31.3741	118.363	安徽省	黄山市	黄山区	30.2787	118.148	安徽省
1446	2015-09-01	酒类	利川市老桥头（西门）	谭升华	利川市老桥头（西门）	谭升华	恩施土家族苗族自治州	利川市	30.2972	108.942	湖北省	恩施土家族苗族自治州	利川市	30.2878	108.965	湖北省
1447	2015-09-01	调味品	武汉市东西湖区慈惠墩胡家台	武汉慈惠酱品调味料有限公司		沙市区大发干活总汇	武汉市	东西湖区	30.6024	114.136	湖北省	荆州市	沙市区	30.3166	112.262	湖北省
1448	2015-09-01	调味品	宜昌市渭河路12-1号	宜昌溢美堂调味品有限公司		宜昌国贸大厦集团有限公司骄阳大厦店	宜昌市	西陵区	30.7392	111.321	湖北省	宜昌市	西陵区	30.708	111.303	湖北省
1449	2015-09-01	酒类	湖北省宜昌市西陵区樵湖一路5号	刘爱明	湖北省宜昌市西陵区樵湖一路5号	宜昌市西陵区刘氏纯粮酒坊	宜昌市	西陵区	30.7269	111.296	湖北省	宜昌市	西陵区	30.7167	111.293	湖北省
1450	2015-09-01	蔬菜制品	成都市青白江区城厢镇十八弯村18组	成都天天绿食品有限责任公司	四川省遂宁市射洪县太和镇人民市场8幢16号	射洪县李腊肉食品销售部	成都市	青白江区	30.8666	104.353	四川省	遂宁市	射洪县	30.8771	105.395	四川省
1451	2015-09-01	饮料	上海市闵行区老沪闵路1482号2楼D-1室	经销商：上海霏庭贸易有限公司原产国：英国		上海永辉超市有限公司鲁班路分公司	上海市	徐汇区	31.1193	121.442	上海市	上海市	浦东新区	31.1141	121.582	上海市
1452	2015-09-01	酒类	重庆市云阳县宝坪镇永高村10组	云阳县张家湾酒厂	重庆市云阳县宝坪镇永高村10组	云阳县张家湾酒厂	重庆市	云阳县	30.9049	108.853	重庆市	重庆市	云阳县	31.198	108.983	重庆市
1453	2015-09-01	薯类和膨化食品	四川省广汉市南丰镇阳关村六社	广汉市海龙王食品厂	富驿路下段64号	盐亭县富驿镇好一家超市	德阳市	广汉市	31.0173	104.268	四川省	绵阳市	盐亭县	31.3097	105.547	四川省
1454	2015-09-01	薯类和膨化食品	成都市天府新区万安镇石桥村6组207号	成都市百川食品有限公司	涪城区南河路15号附7号	绵阳城区腾达文化用品店	成都市	双流县	30.4956	104.122	四川省	绵阳市	涪城区	31.4737	104.686	四川省
1455	2015-09-01	水果制品	揭西县凤江镇凤西村委古竹林	广东茂嘉庄食品有限公司		绵阳市科学城今百福商贸有限公司布鲁斯店	揭阳市	揭西县	23.4355	116.101	广东省	绵阳市	游仙区	31.5111	104.759	四川省
1456	2015-09-01	水果制品	揭西县凤江镇凤西村委古竹林	广东茂嘉庄食品有限公司	江油市彰明场镇	江油市彰明东门口超市	揭阳市	揭西县	23.4355	116.101	广东省	绵阳市	江油市	31.722	104.735	四川省
1457	2015-09-01	食用农产品	安徽省界首市西城汪庄行政村尹楼自然村	安徽省宏亮食品有限公司	安徽省界首市西城汪庄行政村尹楼自然村	安徽省宏亮食品有限公司	阜阳市	界首市	33.2638	115.418	安徽省	合肥市	包河区	31.7343	117.331	安徽省
1458	2015-09-01	酒类	江苏省南通市如东县新店镇	江苏宝宝集团公司		江苏宝宝集团公司	南通市	如东县	32.2775	120.936	江苏省	南通市	如东县	32.275	120.934	江苏省
1459	2015-09-01	饮料	安徽省阜阳市阜南县鹿城镇府前路赵庄	阜南县兴隆饮料厂	安徽省阜阳市阜南县鹿城镇府前路赵庄	阜南县兴隆饮料厂	阜阳市	阜南县	32.6607	115.615	安徽省	阜阳市	阜南县	32.6641	115.603	安徽省
1460	2015-09-01	可可及焙烤咖啡产品	枣庄市市中区孟元镇孟元村新枣路	枣庄市欣百客食品有限公司		枣庄市欣百客食品有限公司	枣庄市	市中区	34.87	117.563	山东省	枣庄市	薛城区	34.816	117.331	山东省
1461	2015-09-01	饮料	枣庄高新区张范镇北于村	枣庄尚正实业有限公司		枣庄尚正实业有限公司	枣庄市	薛城区	34.818	117.348	山东省	枣庄市	市中区	34.8406	117.521	山东省
1462	2015-09-01	可可及焙烤咖啡产品	山西省运城市盐湖区解州镇政府东	运城市盐湖区昌圣祥面食专业合作社		运城市盐湖区昌圣祥面食专业合作社	运城市	盐湖区	34.9141	110.891	山西省	运城市	盐湖区	34.9143	110.892	山西省
1463	2015-09-01	餐饮食品	成武天宫工业开发区	山东成武鸿昌粉条厂	学院中路	滕州尚贤中学	菏泽市	成武县	34.9586	115.897	山东省	枣庄市	滕州市	35.1083	117.171	山东省
1464	2015-09-01	可可及焙烤咖啡产品	河津市樊村镇韩家院村	山西省河津市新耿食品厂	山西省运城市河津市樊村	河津市新耿食品厂	运城市	河津市	35.7264	110.739	山西省	运城市	河津市	35.6019	110.719	山西省
1465	2015-09-01	酒类	湖北省襄阳市襄城区盛丰路68号	纯粮酒坊（业主：胡员香）	湖北省襄阳市襄城区盛丰路68号	纯粮酒坊（业主：胡员香）	襄阳市	襄城区	32.0122	112.163	湖北省	忻州市	原平市	38.7221	112.718	山西省
1466	2015-09-01	调味品	甘肃省酒泉市肃州区总寨工业园区	酒泉市百盛源食品有限责任公司		酒泉市每一口食品有限责任公司销售部	酒泉市	肃州区	39.7512	98.5143	甘肃省	酒泉市	敦煌市	40.1484	94.6718	甘肃省
1467	2015-09-01	调味品	内江市隆昌县春光村	四川省隆昌县利民食品厂	隆昌县圣灯镇乐只中心旁	隆成饭店	内江市	隆昌县	29.3593	105.29	四川省	辽阳市	白塔区	41.2782	123.179	辽宁省
1468	2015-09-01	酒类	新疆石河子市西郊望月坪小区（石大教学实验场）	石河子市二龙泉酿酒厂	新疆石河子市西郊望月坪小区（石大教学实验场）	石河子市二龙泉酿酒厂	石河子市	石河子市	44.2836	85.9885	新疆维吾尔自治区	石河子市	石河子市	44.3295	86.0078	新疆维吾尔自治区
1469	2015-09-01	调味品	莱城区牛泉镇	莱芜市杞参调味品加工厂		镇赉县物尔美超市有限公司	莱芜市	莱城区	36.1525	117.526	山东省	白城市	镇赉县	45.8538	123.212	吉林省
1470	2015-09-01	调味品	黑龙江省伊春市铁力市桃山良种场	铁力市大洋食品酿造有限公司	黑龙江省伊春市铁力市铁力镇商城一楼	铁力市正阳商城洪英食杂店	伊春市	铁力市	46.9929	128.038	黑龙江省	伊春市	铁力市	46.9929	128.038	黑龙江省
1471	2015-09-02	粮食加工品	贵港市港南区八塘镇溢村华南学校东面	贵港市海良商贸有限公司	钦州市灵山县灵城镇丰江西路	灵山县灵城镇肖丽平价商场	贵港市	港南区	23.0297	109.698	广西壮族自治区	钦州市	灵山县	22.4235	109.302	广西壮族自治区
1472	2015-09-02	粮食加工品	成武县天宫工业开发区	山东成武县鸿昌粉条厂		沃尔玛深国投百货有限公司南宁朝阳路分店	菏泽市	成武县	34.9586	115.897	山东省	南宁市	兴宁区	22.8203	108.329	广西壮族自治区
1473	2015-09-02	可可及焙烤咖啡产品	玉林市城西街道莲塘村风门13号	玉林市金麦园食品有限公司		百色市右江区迎春百胜饼店	玉林市	玉州区	22.6477	110.125	广西壮族自治区	百色市	右江区	23.9071	106.626	广西壮族自治区
1474	2015-09-02	酒类	福建省长乐市江田镇石门工业区	福州长乐市江枫酿酒厂		福建闽清天都购物广场	福州市	长乐市	25.8084	119.542	福建省	福州市	闽清县	26.2247	118.866	福建省
1475	2015-09-02	食用农产品	武义百花山工业区兰花路9号	金华市雪航食品有限公司	浙江省金华市武义壶山街道城东路109号	武义县壶山兰英副食品商行	金华市	武义县	28.9473	119.847	浙江省	金华市	武义县	28.9034	119.808	浙江省
1476	2015-09-02	酒类	五峰土家族自治县五峰镇香东村九组	五峰土家族自治县山城酒坊	湖北省宜昌市五峰土家族自治县五峰镇香东村九组	五峰土家族自治县山城酒坊	宜昌市	五峰土家族自治县	30.2099	110.682	湖北省	宜昌市	五峰土家族自治县	30.1712	111.053	湖北省
1477	2015-09-02	酒类	蓬溪县赤城镇下河街99号	蓬溪县赤城镇李氏高粱烤酒坊	蓬溪县赤城镇下河街99号	蓬溪县赤城镇李氏高粱烤酒坊	遂宁市	蓬溪县	30.7817	105.714	四川省	遂宁市	蓬溪县	30.7751	105.718	四川省
1478	2015-09-02	调味品	安徽省宿州市埇桥区支河乡湾里村	宿州市埇桥区四世源调味品厂	安徽省宿州市埇桥区支河乡湾里村	宿州市埇桥区四世源调味品厂	宿州市	埇桥区	33.9185	117.181	安徽省	宿州市	埇桥区	33.6461	116.983	安徽省
1479	2015-09-02	饮料	西安市周至尚村街	陕西省西安市振兴饮料厂	西安市莲湖区国亨市场A区4排50号	西安市莲湖区智多食品批发部	西安市	周至县	34.1602	108.48	陕西省	西安市	莲湖区	34.271	108.95	陕西省
1480	2015-09-02	餐饮食品	济南槐荫区吴家堡曹家圈	济南槐荫杜氏酱菜丁		济南泉盈酒店有限公司	济南市	槐荫区	36.7031	116.917	山东省	济南市	历下区	36.6566	117.126	山东省
1481	2015-09-02	蔬菜制品	槐荫区吴家堡曹家圈	济南槐荫杜氏酱菜厂		济南槐荫杜氏酱菜厂	济南市	槐荫区	36.7031	116.917	山东省	济南市	槐荫区	36.6576	116.907	山东省
1482	2015-09-02	蔬菜制品	寿光市化龙镇信桥村	寿光市佰利恒食品有限公司	青岛市平都区明村乡马戈庄村	平度市明村镇马戈庄郝燎原百货商店	潍坊市	寿光市	36.96	118.628	山东省	青岛市	平度市	36.8123	119.613	山东省
1483	2015-09-02	食用油、油脂及其制品	武邑县城关镇何庄村东	衡水世元食品有限责任公司	景县市场路建行北邻	景县三联商贸有限公司	衡水市	武邑县	37.8078	115.895	河北省	衡水市	景县	37.6988	116.277	河北省
1484	2015-09-02	饮料	南昌市经济技术开发区海棠路	南昌至尊食品有限公司	江西省南昌市红谷滩新区二手汽车市场旁1/D2店面	红谷滩新区建华饮用水站	南昌市	青山湖区	28.7483	115.821	江西省	齐齐哈尔市	建华区	47.3606	123.961	黑龙江省
1485	2015-09-02	饮料	南昌市经济技术开发区海棠路	南昌至尊食品有限公司	江西省南昌市红谷滩新区二手汽车市场旁1/D2店面	红谷滩新区建华饮用水站	南昌市	青山湖区	28.7483	115.821	江西省	齐齐哈尔市	建华区	47.3606	123.961	黑龙江省
1486	2015-09-03	调味品	马鞍山市当涂县阜陡乡	马鞍山市恒瑞酿造厂		芜湖县湾沚镇三元家家乐购超市	马鞍山市	当涂县	31.5766	118.505	安徽省	芜湖市	芜湖县	31.1287	118.581	安徽省
1487	2015-09-03	食用农产品	湖北钟祥新邮电局向西200米	钟祥市代先食品有限责任公司		中百仓储超市有限公司丹水池店	荆门市	钟祥市	31.174	112.594	湖北省	襄阳市	谷城县	32.2695	111.642	湖北省
1488	2015-09-03	糖果制品	郯城县马头镇南新庄街	郯城瑞康食品有限公司	郯城县马头镇南新庄街	郯城瑞康食品有限公司	临沂市	郯城县	34.6468	118.263	山东省	临沂市	郯城县	34.6192	118.374	山东省
1489	2015-09-03	可可及焙烤咖啡产品	山东省德州市平原区平原经济开发区西区	平原县金五圆食品有限公司	山东省德州市平原区平原经济开发区西区	平原县金五圆食品有限公司	德州市	平原县	37.1712	116.441	山东省	德州市	平原县	37.1712	116.441	山东省
1490	2015-09-03	炒货食品及坚果制品	清新县太平镇秦皇口	清新县太平天明土特产加工厂		沧州市华北商厦有限公司	清远市	清新区	23.8992	112.887	广东省	沧州市	运河区	38.3192	116.863	河北省
1491	2015-09-03	调味品	新疆喀什市慕士塔格东路多来提巴格乡7村257号	喀什市老地方食品加工厂		阿图什家佳乐购物广场	喀什地区	喀什市	39.4653	76.03	新疆维吾尔自治区	克孜勒苏柯尔克孜自治州	阿图什市	39.7221	76.1749	新疆维吾尔自治区
1492	2015-09-03	薯类和膨化食品	泸州市泸县立石镇粮站	泸县双龙食品厂	盐亭县富驿镇富驿路上段81号	老车站王伟副食	泸州市	泸县	29.1735	105.694	四川省	丹东市	宽甸满族自治县	40.5692	124.858	辽宁省
1493	2015-09-03	酒类	乌鲁木齐市米东区林泉路6号	新疆秦星实业投资有限公司		新疆友好（集团）股份有限公司乌鲁木齐友好时尚购物中心钱塘江路店	乌鲁木齐市	米东区	43.9792	87.6621	新疆维吾尔自治区	乌鲁木齐市	新市区	43.8757	87.5903	新疆维吾尔自治区
1494	2015-09-04	茶叶及相关制品	广东省揭阳市揭西县金和镇金园村委金鲤开发区内	揭西县欧尚食品有限公司		兴文县石海家园购物中心体育馆店	揭阳市	揭西县	23.3896	116.068	广东省	宜宾市	兴文县	28.3051	105.247	四川省
1495	2015-09-04	茶叶及相关制品	广东省揭阳市揭西县金和镇金园村委金鲤开发区内	揭西县欧尚食品有限公司		兴文县石海家园购物中心体育馆店	揭阳市	揭西县	23.3896	116.068	广东省	宜宾市	兴文县	28.3051	105.247	四川省
1496	2015-09-04	蜂产品	浙江省江山市长台甲海安山底5号	浙江江山有蜂缘蜂业有限公司		特易购乐购商业（宁波）有限公司宁波市集士港分公司	衢州市	江山市	28.5467	118.701	浙江省	宁波市	鄞州区	29.893	121.431	浙江省
1497	2015-09-04	蛋制品	余姚市阳明街道丰南村	余姚市舜丰畜禽养殖有限公司	上虞市曹娥街道花园东路167-197号	上虞经济开发区一百超市花园路店	宁波市	余姚市	30.0566	121.121	浙江省	绍兴市	上虞市	30.0167	120.873	浙江省
1498	2015-09-04	蛋制品	余姚市阳明街道丰南村	余姚市舜丰畜禽养殖有限公司	上虞市曹娥街道花园东路167-197号	上虞经济开发区一百超市花园路店	宁波市	余姚市	30.0566	121.121	浙江省	绍兴市	上虞市	30.0167	120.873	浙江省
1499	2015-09-04	食用油、油脂及其制品	浙江省杭州临安市潜川镇七坑村	浙江森博园农业发展有限公司	浙江省杭州临安市潜川镇七坑村	浙江森博园农业发展有限公司	杭州市	临安市	30.0086	119.428	浙江省	湖州市	德清县	30.5668	120.146	浙江省
1500	2015-09-04	可可及焙烤咖啡产品	枣庄市薛城区邹坞镇马庄工业园	枣庄龚老头食品有限公司		枣庄龚老头食品有限公司	枣庄市	薛城区	34.8958	117.438	山东省	枣庄市	薛城区	34.816	117.331	山东省
1501	2015-09-04	可可及焙烤咖啡产品	山东省临沂市兰山区义堂镇葛疃村	临沂市兰山区诚君食品厂	山东省临沂市兰山区义堂镇葛疃村	临沂市兰山区诚君食品厂	临沂市	兰山区	35.1382	118.138	山东省	临沂市	兰山区	35.0573	118.354	山东省
1502	2015-09-05	水产制品	北海市铁山港区兴港镇川江村委69号	北海海洲商贸有限责任公司		广西富鹏商贸有限责任公司仟仟万家钦州购物中心	北海市	铁山港区	21.5193	109.559	广西壮族自治区	钦州市	钦南区	21.9816	108.635	广西壮族自治区
1503	2015-09-05	蔬菜制品	江西省鄱阳县芦田工业园粮食产业基地	江西省金鄱生态农业有限公司		南康区国泰百货超市	上饶市	鄱阳县	28.9546	116.95	江西省	赣州市	南康市	25.6661	114.764	江西省
1504	2015-09-05	水产制品	浙江省乐清市虹桥镇上候宅村	乐清市佐配食品开发有限公司	温州市乐清市虹桥镇上候宅村	乐清市佐配食品开发有限公司	温州市	乐清市	28.1809	121.062	浙江省	温州市	乐清市	28.1182	120.993	浙江省
1505	2015-09-05	酒类	湖北省荆州市监利县红城乡新民村	监利县红城乡黄美姣酒坊	湖北省荆州市监利县红城乡新民村	监利县红城乡黄美姣酒坊	荆州市	监利县	29.8639	112.867	湖北省	荆州市	监利县	29.8639	112.867	湖北省
1506	2015-09-05	食用油、油脂及其制品	浙江省绍兴市诸暨市次坞镇次坞新村	诸暨市康成油脂有限公司	浙江省绍兴市诸暨市次坞镇次坞新村	诸暨市康成油脂有限公司	绍兴市	诸暨市	29.8901	120.174	浙江省	绍兴市	诸暨市	29.8914	120.162	浙江省
1507	2015-09-05	炒货食品及坚果制品	浙江省义乌市经济开发区华菜工业园	义乌市同乐食品有限公司		杭州果趣贸易有限公司	金华市	义乌市	29.3111	120.082	浙江省	杭州市	江干区	30.2531	120.216	浙江省
1508	2015-09-05	酒类	滨河路	正宗高粱小灶酒	滨河路	正宗高粱小灶酒	天津市	滨海新区	39.0085	117.677	天津市	成都市	都江堰市	30.996	103.63	四川省
1509	2015-09-05	可可及焙烤咖啡产品	安徽省亳州市利辛县工业园	安徽恒盛实业有限责任公司	亳州市利辛县世纪大道与永兴路交叉口	安徽恒盛实业有限责任公司	亳州市	利辛县	33.1556	116.191	安徽省	合肥市	包河区	31.8357	117.31	安徽省
1510	2015-09-05	酒类	湖北省襄阳市樊城区牛首镇竹条粮管所门面	襄阳市樊城区老袁酒坊	湖北省襄阳市樊城区牛首镇竹条粮管所门面	襄阳市樊城区老袁酒坊	襄阳市	樊城区	32.0875	112.04	湖北省	襄阳市	樊城区	32.0506	112.143	湖北省
1511	2015-09-05	调味品	泉州市洪濑东溪工业园	福建泉州市华品实业有限公司		信阳市羊山新区大润发超市	泉州市	永春县	25.2679	118.391	福建省	信阳市	平桥区	32.1298	114.105	河南省
1512	2015-09-05	可可及焙烤咖啡产品	山东省枣庄市滕州市官桥镇驻地	滕州市聚泰食品有限责任公司		滕州市聚泰食品有限责任公司	枣庄市	滕州市	34.9416	117.256	山东省	枣庄市	滕州市	35.12	117.173	山东省
1513	2015-09-05	餐饮食品	夏津县南城镇姚寨村	夏津县慧明园食品有限公司		茌平县实验中学餐厅	德州市	夏津县	36.9316	116.061	山东省	聊城市	茌平县	36.5994	116.269	山东省
1514	2015-09-05	酒类	辽宁省辽阳市弓长岭区汤河镇小录村	辽阳市弓长岭区金桂麟酒厂		辽阳市弓长岭区金桂麟酒厂	辽阳市	弓长岭区	41.1252	123.344	辽宁省	辽阳市	弓长岭区	41.1573	123.427	辽宁省
1515	2015-09-05	酒类	新疆霍城县环城路11号	伊犁大将军酒业有限公司	新疆伊犁州霍城县环城路11号	伊犁大将军酒业有限公司	伊犁哈萨克自治州	伊宁市	43.9446	81.3465	新疆维吾尔自治区	伊犁哈萨克自治州	霍城县	44.0682	80.86	新疆维吾尔自治区
1516	2015-09-05	酒类	新疆霍城县环城路11号	伊犁大将军酒业有限公司	新疆伊犁州霍城县环城路11号	伊犁大将军酒业有限公司	伊犁哈萨克自治州	伊宁市	43.9446	81.3465	新疆维吾尔自治区	伊犁哈萨克自治州	霍城县	44.0682	80.86	新疆维吾尔自治区
1517	2015-09-05	蔬菜制品	牡丹江市铁岭河镇201国道附线	牡丹江中龙食品有限责任公司		宁安市宁安镇乐万家超市分店	牡丹江市	阳明区	44.5874	129.68	黑龙江省	牡丹江市	宁安市	44.3479	129.477	黑龙江省
1518	2015-09-05	酒类	样子哨镇建设街88号	吉林省绿家族实业有限公司	扶余市兴华路	扶余市佰福荣东瑞商贸中心世纪王朝店	北京市	平谷区	40.1434	117.125	北京市	松原市	扶余市	44.9942	126.057	吉林省
1519	2015-09-06	可可及焙烤咖啡产品	玉林市玉东区茂林镇泉塘村第九农经社	小叶香食品厂	玉林市玉东区茂林镇泉塘村第九农经社	玉林市小叶香食品有限公司	玉林市	玉州区	22.6622	110.217	广西壮族自治区	玉林市	玉州区	22.6598	110.188	广西壮族自治区
1520	2015-09-06	酒类	贵州省安顺夏云高新科技工业园	贵州省平坝霸酒厂	毕节市七星关区胜利路1号	毕节市新恒源超市有限责任公司	安顺市	西秀区	26.2593	105.954	贵州省	毕节市	七星关区	27.3069	105.291	贵州省
1521	2015-09-06	豆制品	潮安区庵埠镇刘陇村新购工业区刘旺路西4号	潮安区金喜旺食品有限公司	雅安市雨城区康藏路市场西区64、65号	雅安市雨城区佳佳食品店	潮州市	潮安县	23.4684	116.685	广东省	雅安市	雨城区	30.0111	103.04	四川省
1522	2015-09-06	水产制品	瑞安市潘岱街道前垟村江边路	瑞安市巨新水产加工场	浙北农副产品交易中心2540号	湖州康山街道何碎三水发产品经营部	温州市	瑞安市	27.8422	120.596	浙江省	湖州市	吴兴区	30.8278	120.056	浙江省
1523	2015-09-06	可可及焙烤咖啡产品	广汉市北外乡炳灵村四社	广汉市美味食品厂	广汉市北外乡炳灵村四社	广汉市美味食品厂	德阳市	广汉市	30.9966	104.301	四川省	德阳市	广汉市	30.9824	104.288	四川省
1524	2015-09-06	饮料	安徽省安庆市桐城市吕亭镇	桐城市亨得利饮料有限公司	安徽省安庆市桐城市吕亭镇	桐城市亨得利饮料有限公司	安庆市	桐城市	31.1365	116.977	安徽省	安庆市	桐城市	31.042	116.98	安徽省
1525	2015-09-06	食用油、油脂及其制品	大荔县官池镇国家农业科技园区	陕西伟恒生物科技股份有限公司	大荔县官池镇国家农业科技园区	陕西伟恒生物科技股份有限公司	渭南市	大荔县	34.7097	109.942	陕西省	西安市	新城区	34.2758	108.96	陕西省
1526	2015-09-06	蔬菜制品	江苏省徐州市高新技术开发区	徐州恒源生物工程有限公司		尉氏县赛福威商贸有限公司	徐州市	云龙区	34.2127	117.291	江苏省	开封市	尉氏县	34.4057	114.194	河南省
1527	2015-09-06	糖果制品	临沂市临沭县玉山镇唐岭村	临沂百味果园食品有限公司	临沂市临沭县玉山镇唐岭村	临沂百味果园食品有限公司	临沂市	临沭县	34.9558	118.801	山东省	临沂市	兰山区	35.1107	118.364	山东省
1528	2015-09-06	饮料	莒南县岭泉镇驻地	临沂汇祥食品有限公司	莒南县岭泉镇驻地	临沂汇祥食品有限公司	临沂市	莒南县	35.2312	118.734	山东省	临沂市	兰山区	35.1107	118.364	山东省
1529	2015-09-06	粮食加工品	岳阳市云溪区路口镇长岭村	岳阳市春江食品厂		延津县千百惠生活广场	岳阳市	云溪区	29.5386	113.364	湖南省	新乡市	延津县	35.1552	114.206	河南省
1530	2015-09-06	饮料	孟州市槐树乡史家沟村	孟州市乐康食品厂	河南省安阳市滑县道口镇道城路中段	滑县万家福商贸有限公司桥东百货店	焦作市	孟州市	34.9391	112.712	河南省	邢台市	桥东区	37.0799	114.512	河北省
1531	2015-09-06	调味品	齐齐哈尔市铁锋区工业园区联通大道中段	齐齐哈尔农垦正弘徳食品有限公司		尚志市家得乐超市	齐齐哈尔市	铁锋区	47.3493	124.082	黑龙江省	哈尔滨市	尚志市	45.2155	128.015	黑龙江省
1532	2015-09-07	可可及焙烤咖啡产品	平江县安定镇安永村上屋组	平江县润丰食品厂	邵阳县塘渡口镇凤凰街	邵阳县十一中校园超市	岳阳市	平江县	28.5523	113.685	湖南省	邵阳市	邵阳县	26.9965	111.281	湖南省
1533	2015-09-07	饮料	宁波市鄞州区同谷路528号1号楼	宁波市素莲食品有限公司	宁波市鄞州区同谷路528号1号楼	宁波市素莲食品有限公司	宁波市	鄞州区	29.8045	121.521	浙江省	宁波市	鄞州区	29.7999	121.52	浙江省
1534	2015-09-07	粮食加工品	河南商丘市睢县产业聚集区	成都市豁达食品厂	雅安市雨城区建新路170号	雅安市雨城区兴旺副食商店	商丘市	睢县	34.4516	115.078	河南省	雅安市	雨城区	30.0111	103.04	四川省
1535	2015-09-07	饮料	广安市万盛力事处蛇龙村	广安市神龙山圣泉矿物质水厂	四川省广安市广安区万盛办事处蛇龙村	广安市神龙山圣泉矿物质水厂	广安市	广安区	30.441	106.655	四川省	广安市	广安区	30.4491	106.645	四川省
1536	2015-09-07	炒货食品及坚果制品	六安市徐集镇工业区复兴大道	六安市康尔惠食品有限公司	安徽省六安市裕安区徐集镇工业集中区	六安市康尔惠食品有限公司	六安市	裕安区	31.8284	116.406	安徽省	六安市	金安区	31.7415	116.526	安徽省
1537	2015-09-07	食用油、油脂及其制品	汉中市南郑县黄官镇北大街6号	陕西汉源油脂有限公司	汉中市南郑县黄官镇北大街6号	陕西汉源油脂有限公司	汉中市	南郑县	33.0096	106.945	陕西省	西安市	新城区	34.2758	108.96	陕西省
1538	2015-09-07	可可及焙烤咖啡产品	山东省临沂市郯城区郯城县经济开发区	山东祥盛食品有限公司		山东祥盛食品有限公司	临沂市	郯城县	34.6192	118.374	山东省	济南市	历下区	36.6749	117.027	山东省
1539	2015-09-07	蔬菜制品	寿光市化龙镇信桥村	寿光市佰利恒食品有限公司	青岛市平都区明村乡马戈庄村	平度市明村镇马戈庄郝燎原百货商店	潍坊市	寿光市	36.96	118.628	山东省	青岛市	平度市	36.8123	119.613	山东省
1540	2015-09-07	蔬菜制品	潍坊市寿光羊口太平路西段路北	寿光市隆昌海味制品有限公司		寿光市隆昌海味制品有限公司	潍坊市	寿光市	37.2729	118.854	山东省	潍坊市	寿光市	36.8619	118.797	山东省
1541	2015-09-07	可可及焙烤咖啡产品	唐山开平区马北路108号（北湖生态园）	唐山市材源迎利来食品有限公司		唐山市材源迎利来食品有限公司	唐山市	开平区	39.7061	118.239	河北省	唐山市	开平区	39.7358	118.243	河北省
1542	2015-09-07	薯类和膨化食品	成都市双流县新兴镇庙山村四社	成都市香格里莎食品有限公司	盐亭县两河镇	百汇超市	成都市	双流县	30.5676	104.148	四川省	北京市	通州区	39.767	116.587	北京市
1543	2015-09-08	食用油、油脂及其制品	佛山市南海区狮山镇官窑汀圃村西村大江布	佛山市南海区佰业隆粮油食品有限公司		广州市天河区大观伟星超市	佛山市	南海区	23.2137	113.023	广东省	广州市	天河区	23.1304	113.369	广东省
1544	2015-09-08	水果制品	普宁市高埔镇高柏工业区第三幢	普宁市高埔佳欣果蔬腌制厂	普宁市广达工业城（广达东路西侧）	广东美佳乐购物广场有限公司广达分公司	揭阳市	普宁市	23.1623	116.012	广东省	广州市	花都区	23.3759	113.117	广东省
1545	2015-09-08	饼干	广东省佛山市高明区高明大道中192号	佛山市高明森和园食品有限公司		广宁县好宜家商贸实业有限公司	佛山市	高明区	22.8466	112.771	广东省	肇庆市	广宁县	23.641	112.447	广东省
1546	2015-09-08	可可及焙烤咖啡产品	广西平果县思旺镇镇南	广西览众山食品有限公司		广西联华超市股份有限公司柳州天和店	百色市	平果县	23.3349	107.597	广西壮族自治区	柳州市	柳北区	24.3231	109.42	广西壮族自治区
1547	2015-09-08	酒类	贵州省平坝县城关镇平黎路198号	贵州省平坝酒厂有限责任公司	贵州省贵阳市白云区沙文镇沙文下街70号	贵阳市白云区欧世华联超市	安顺市	平坝县	26.4102	106.269	贵州省	贵阳市	白云区	26.716	106.698	贵州省
1548	2015-09-08	酒类	贵州省遵义市汇川区高桥高泥路	贵州遵义华源医药保健品有限公司		贵州遵义华源医药保健品有限公司	遵义市	汇川区	27.7074	106.891	贵州省	遵义市	汇川区	27.7317	106.933	贵州省
1549	2015-09-08	水产制品	温州市洞头县城北路（鸽尾礁村）	洞头县鸽礁水产食品有限公司	温州市洞头县城北路（鸽尾礁村）	洞头县鸽礁水产食品有限公司	温州市	洞头县	27.845	121.169	浙江省	温州市	洞头县	27.8519	121.198	浙江省
1550	2015-09-08	饮料	江西省鄱阳县高家岭集镇	鄱阳县高家岭雨意泉纯净水厂	江西省鄱阳县高家岭集镇	鄱阳县高家岭雨意泉纯净水厂	上饶市	鄱阳县	29.1707	116.792	江西省	上饶市	鄱阳县	29.1652	116.796	江西省
1551	2015-09-08	酒类	江西省抚州市南城县麻姑山旅游区	江西麻姑山实业有限公司	江西省抚州市南城县麻姑山旅游区	江西麻姑山实业有限公司	抚州市	南城县	27.5399	116.577	江西省	九江市	德安县	29.5082	115.72	江西省
1552	2015-09-08	食用农产品	常德市柳叶湖度假村管理区七里桥社区一组	武陵区津卓元食品加工厂		石门县天添商贸中心	常德市	武陵区	29.0688	111.754	湖南省	常德市	石门县	29.5904	111.386	湖南省
1553	2015-09-08	茶叶及相关制品	湖北省赤壁市赵李桥镇乾泰恒大道特1号	赤壁乾泰恒兄弟茶业有限公司	湖北省咸宁市赤壁市赵李桥镇砖茶产业园乾泰恒大道	赤壁乾泰恒兄弟茶业有限公司	咸宁市	赤壁市	29.5369	113.717	湖北省	咸宁市	赤壁市	29.7307	113.906	湖北省
1554	2015-09-08	酒类	湖北省麻城市蓝翔万象城	湖北黄商集团股份有限公司黄商购物中心麻城店	湖北省黄冈市蕲春县漕河镇六房垸村四组	蕲春县亦明米酒厂	黄冈市	麻城市	31.177	115.017	湖北省	黄冈市	蕲春县	30.2325	115.442	湖北省
1555	2015-09-08	食用油、油脂及其制品	安庆市开发区1.3平方公里工业园	安庆市欣荣油脂工贸有限责任公司	安庆市开发区1.3平方公里工业园	安庆市欣荣油脂工贸有限责任公司	安庆市	宜秀区	30.5612	117.063	安徽省	安庆市	宜秀区	30.5509	117.063	安徽省
1556	2015-09-08	酒类	武汉市长丰大道特8号；委托方地址：武汉市武昌区友谊大道2号	武汉市鹤都酒业有限公司；委托方：武汉市图镇酒业有限公司		湖北顺泰商贸有限公司广水三环店	武汉市	武昌区	30.5586	114.325	湖北省	随州市	广水市	31.6225	113.833	湖北省
1557	2015-09-08	可可及焙烤咖啡产品	安徽省滁州市天长市郑集镇施庄路	天长市国会食品厂	安徽省滁州市天长市郑集镇施庄路	天长市国会食品厂	滁州市	天长市	32.593	118.954	安徽省	滁州市	天长市	32.6734	119.011	安徽省
1558	2015-09-08	调味品	虞城县店集乡大张村东南部十字街149号	商丘市尊贵人生调味品有限公司	河南省平顶山叶县遵化店镇洛叶路口西洛叶公路南	叶县遵化店镇三和泉购物广场	商丘市	虞城县	34.2386	115.733	河南省	平顶山市	叶县	33.6949	113.374	河南省
1559	2015-09-08	酒类	睢县城北工业园	睢县华路诗葡萄酒厂		湛河区北渡购物广场	商丘市	睢县	34.4516	115.078	河南省	平顶山市	湛河区	33.714	113.305	河南省
1560	2015-09-08	饮料	渭南市临渭区民生街北段	陕西张利民饮料有限公司	陕西省渭南市环北路东段	陕西张利民饮料有限公司	渭南市	临渭区	34.5231	109.532	陕西省	西安市	阎良区	34.6664	109.248	陕西省
1561	2015-09-08	餐饮食品	临沂市兰山区金锣科技园金锣一路中段路西	临沂市全康餐具用品厂		菏泽高新区常付娇饭店	临沂市	费县	35.2606	118.308	山东省	菏泽市	牡丹区	35.2489	115.421	山东省
1562	2015-09-08	餐饮食品	淄博临淄金岭	淄博舒美洁卫生用品厂	城健康路(与鲁山路交叉口向北200米)	沂源县历山街道办事处蒙源酒店	淄博市	临淄区	36.8323	118.315	山东省	淄博市	沂源县	36.1908	118.167	山东省
1563	2015-09-08	蔬菜制品	冠县工业园区北四路北侧	山东御鲜苑副食有限公司		山东御鲜苑副食有限公司	聊城市	冠县	36.4902	115.449	山东省	聊城市	冠县	36.5143	115.491	山东省
1564	2015-09-08	酒类	山东省临沂市平邑县仲村镇开发区	山东金六粮酒业有限公司	山东省临沂市平邑县仲村镇开发区	山东金六粮酒业有限公司	临沂市	平邑县	35.6444	117.643	山东省	济南市	历下区	36.6749	117.027	山东省
1565	2015-09-08	可可及焙烤咖啡产品	山东德州市平原县经济开发区东区	平原县星鑫园食品有限公司		平原县星鑫园食品有限公司	德州市	平原县	37.1712	116.441	山东省	德州市	平原县	37.1712	116.441	山东省
1566	2015-09-08	粮食加工品	山西省晋中市寿阳县朝阳镇半月村（工业园区）	山西晋荞米业有限公司		古交市鑫家园超市有限公司大川店	晋中市	寿阳县	37.869	113.184	山西省	太原市	古交市	37.913	112.182	山西省
1567	2015-09-08	饮料	青海省海东市化隆县昂思多镇	青海高原特色资源开发有限责任公司		北京华联综合超市股份有限公司兰州第二分公司	海东地区	化隆回族自治县	36.1749	102.069	青海省	北京市	朝阳区	39.9802	116.394	北京市
1568	2015-09-08	调味品	和硕县塔哈其乡开发区	和硕县鸿沣酱油醋酿造厂	新疆巴州和硕县文化二街	和硕县豫新商店	巴音郭楞蒙古自治州	和硕县	42.2891	86.9529	新疆维吾尔自治区	巴音郭楞蒙古自治州	和硕县	42.2881	86.8837	新疆维吾尔自治区
1569	2015-09-08	粮食加工品	乌鲁木齐市环卫南路92号	骑龙人食品有限公司		新疆华润万家生活超市有限公司乌鲁木齐市喀什西路分公司	乌鲁木齐市	沙依巴克区	43.8034	87.563	新疆维吾尔自治区	乌鲁木齐市	新市区	43.8913	87.5407	新疆维吾尔自治区
1570	2015-09-09	可可及焙烤咖啡产品	广西金城江区东江长排	金城江四知堂健民食品厂		钦州市钦南区文乐副食经营部	河池市	金城江区	24.6957	108.044	广西壮族自治区	钦州市	钦南区	21.946	108.665	广西壮族自治区
1571	2015-09-09	可可及焙烤咖啡产品	汕尾市城区红草镇梧围村一路村委会右侧30米	汕尾市城区丰华园食品厂	汕尾市城区红草镇梧围村一路村委会右侧30米	汕尾市城区丰华园食品厂	汕尾市	城区	22.9056	115.341	广东省	汕尾市	城区	22.7846	115.372	广东省
1572	2015-09-09	饮料	怀化市鹤城区河西街道办事处凤坪村	怀化市金鹭食品有限公司		怀化市金鹭食品有限公司	怀化市	鹤城区	27.5431	109.958	湖南省	怀化市	鹤城区	27.5752	110.009	湖南省
1573	2015-09-09	食用农产品	浏阳市镇头镇工业小区	浏阳市乡里人食品有限公司	浙江省台州市椒江区葭沚街道五州村星洲小区沚京路佛堂南面第1-2间	贺普来	长沙市	浏阳市	27.9858	113.323	湖南省	长沙市	浏阳市	28.1698	113.649	湖南省
1574	2015-09-09	可可及焙烤咖啡产品	汉中市汉台区建国路115号	汉中市艾的森食品有限责任公司	汉中市汉台区建国路115号	汉中市艾的森食品有限责任公司	汉中市	汉台区	33.0709	107.04	陕西省	汉中市	西乡县	32.9987	107.787	陕西省
1575	2015-09-09	可可及焙烤咖啡产品	汉中市汉台区建国路115号	汉中市艾的森食品有限责任公司	汉中市汉台区建国路115号	汉中市艾的森食品有限责任公司	汉中市	汉台区	33.0709	107.04	陕西省	汉中市	西乡县	32.9987	107.787	陕西省
1576	2015-09-09	炒货食品及坚果制品	高密市柴沟镇柴沟村	高密市长生泰食品加工厂	高密市柴沟镇柴沟村	高密市长生泰食品加工厂	潍坊市	高密市	36.2556	119.638	山东省	潍坊市	高密市	36.389	119.762	山东省
1577	2015-09-09	餐饮食品	陵县唐城路中段	陵县好兄弟酱菜厂		临邑第五中学食堂	德州市	陵县	37.4171	116.665	山东省	德州市	临邑县	37.1849	116.862	山东省
1578	2015-09-09	餐饮食品	济南市历城区闵子骞路20号	山东省桃源第五餐饮有限公司		山东省桃源第五餐饮有限公司	济南市	历城区	36.6793	117.073	山东省	烟台市	龙口市	37.6593	120.536	山东省
1579	2015-09-09	食用农产品	岚山镇工业园区	江苏昌顺食品有限公司		通州开发区泉水副食品批发经营部	徐州市	睢宁县	33.9364	117.841	江苏省	北京市	通州区	39.8657	116.739	北京市
1580	2015-09-09	食用油、油脂及其制品	吉林省通化市柳河县柳河镇采胜二区	柳河县人人坊冷榨植物油有限公司	吉林省柳河县柳河镇佳客隆仓储超市胜利路109号	柳河县柳河镇佳客隆仓储超市	通化市	柳河县	42.2884	125.732	吉林省	通化市	柳河县	42.2902	125.748	吉林省
1581	2015-09-09	酒类	沈阳市东陵区保和256号	沈阳市东泉酒厂		双阳区物尔美超市	沈阳市	东陵区	41.7018	123.59	辽宁省	长春市	双阳区	43.5311	125.671	吉林省
1582	2015-09-09	食用油、油脂及其制品	新疆乌鲁木齐市乌昌路123号	新疆红果实生物制品有限公司		新疆友好（集团）股份有限公司昌吉友好时尚购物中心	乌鲁木齐市	新市区	43.887	87.5222	新疆维吾尔自治区	昌吉回族自治州	昌吉市	44.0169	87.315	新疆维吾尔自治区
1583	2015-09-10	茶叶及相关制品	广州市番禺区沙头街西丽工业区丽景路77号二楼	广州市金正邦生物科技有限公司		陆丰岁宝百货有限公司	广州市	番禺区	22.9397	113.351	广东省	汕尾市	陆丰市	22.9679	115.788	广东省
1584	2015-09-10	可可及焙烤咖啡产品	汕尾市海丰县老区经济开发区农科所西侧十四号	海丰县福星园食品厂		海丰县福星园食品厂	汕尾市	海丰县	22.9735	115.432	广东省	汕尾市	海丰县	22.9727	115.329	广东省
1585	2015-09-10	酒类	贵州省贵阳市南明区南厂路140号	贵州筑春酒厂		贵州筑春酒厂	贵阳市	南明区	26.5534	106.727	贵州省	贵阳市	南明区	26.5534	106.727	贵州省
1586	2015-09-10	酒类	湖南省茶陵县虎踞镇合湖村	茶陵县犀城酒厂	茶陵县虎踞镇合湖村	茶陵县犀城酒厂	株洲市	茶陵县	26.9131	113.395	湖南省	株洲市	茶陵县	26.7836	113.545	湖南省
1587	2015-09-10	可可及焙烤咖啡产品	隆昌县金鹅镇中心街2号	隆昌县金鹅镇刁锅魁食品店		隆昌县金鹅镇刁锅魁食品店	内江市	隆昌县	29.3425	105.294	四川省	内江市	隆昌县	29.3434	105.294	四川省
1588	2015-09-10	调味品	内江市中区民族路595号	内江市程熊酿造有限责任公司	内江市东兴区汉安大道22号	四川省内江市第三中学	内江市	市中区	29.5873	105.06	四川省	内江市	市中区	29.5859	105.065	四川省
1589	2015-09-10	饮料	江西省九江市浔阳县庐山峰南路30号	江西九江长途汽车运输集团有限公司长运纯净水厂	江西省九江市浔阳县庐山峰南路30号	江西九江长途汽车运输集团有限公司长运纯净水厂	九江市	浔阳区	29.7331	115.997	江西省	九江市	浔阳区	29.7285	116.008	江西省
1590	2015-09-10	食用农产品	成都市邛崃市羊安镇檀荫村	成都市乐天肉业有限公司	四川省成都市邛崃市羊安镇檀荫村	成都市乐天肉业有限公司	成都市	邛崃市	30.4025	103.712	四川省	成都市	邛崃市	30.31	103.689	四川省
1591	2015-09-10	酒类	长阳县磨市镇救师口村一组	长阳胡金和酒厂	湖北省宜昌市长阳县磨市镇救师口村一组	长阳胡金和酒厂	宜昌市	长阳土家族自治县	30.4046	111.231	湖北省	宜昌市	长阳土家族自治县	30.4786	111.214	湖北省
1592	2015-09-10	酒类	湖北省宜昌市枝江县七星台镇青化路96号	个人经营（杨正伢）	湖北省宜昌市枝江县七星台镇青化路96号	个人经营（杨正伢）	宜昌市	枝江市	30.4223	111.902	湖北省	武汉市	江岸区	30.5985	114.312	湖北省
1593	2015-09-10	酒类	建始县业州镇罗家坝二组	建始县业州镇罗家坝酒坊	建始县业州镇罗家坝二组	建始县业州镇罗家坝酒坊	恩施土家族苗族自治州	建始县	30.6063	109.724	湖北省	恩施土家族苗族自治州	建始县	30.6063	109.724	湖北省
1594	2015-09-10	酒类	湖北省宜昌市夷陵区鸦鹊岭镇内环路141号	夷陵区鸦鹊岭镇鄂南包谷酒坊（胡九龙）	湖北省宜昌市夷陵区鸦鹊岭镇内环路141号	夷陵区鸦鹊岭镇鄂南包谷酒坊（胡九龙）	宜昌市	夷陵区	30.6502	111.596	湖北省	宜昌市	夷陵区	30.6463	111.605	湖北省
1595	2015-09-10	蔬菜制品	宜昌市夷陵大道420号	分装商：宜昌市宁华商贸有限公司		宜昌国贸大厦集团有限公司骄阳大厦店	宜昌市	伍家岗区	30.6507	111.361	湖北省	宜昌市	西陵区	30.708	111.303	湖北省
1596	2015-09-10	酒类	上海市南丹东路300弄9号亚都商务楼7楼01-02室	原产国：日本进口商：美利酩谷酒业（上海）有限公司		上海久光百货有限公司	上海市	徐汇区	31.1948	121.445	上海市	上海市	静安区	31.2307	121.453	上海市
1597	2015-09-10	薯类和膨化食品	石桥镇石埝上街	简阳市高峰食品有限公司	绵阳市涪城区成绵路23-6号	绵阳城区霜霜文具副食店	镇江市	丹徒区	32.1497	119.746	江苏省	绵阳市	涪城区	31.4737	104.686	四川省
1598	2015-09-10	酒类	湖北省蕲春县青石镇青石大道十号	蒋文学（青石镇四川纯谷酒）	湖北省黄冈市蕲春县青石镇青石大道十号	蒋文学（青石四川纯谷酒）	黄冈市	蕲春县	30.3162	115.706	湖北省	绵阳市	北川羌族自治县	31.845	104.28	四川省
1599	2015-09-10	食用油、油脂及其制品	合肥市肥东县店埠镇梁园路	合肥市肥东民丰油脂有限责任公司	合肥市肥东县店埠镇梁园路	合肥市肥东民丰油脂有限责任公司	合肥市	肥东县	31.8618	117.531	安徽省	合肥市	肥东县	31.9046	117.485	安徽省
1600	2015-09-10	酒类	湖北省襄阳市樊城区牛首镇竹条粮管所门面	襄阳市樊城区老袁酒坊	湖北省襄阳市樊城区牛首镇竹条粮管所门面	襄阳市樊城区老袁酒坊	襄阳市	樊城区	32.0875	112.04	湖北省	襄阳市	樊城区	32.0506	112.143	湖北省
1601	2015-09-10	餐饮食品	向阳路东段路北	单县丽香园餐饮有限公司健康路分公司		单县丽香园餐饮有限公司健康路分公司	西安市	蓝田县	34.1618	109.326	陕西省	菏泽市	单县	34.7906	116.091	山东省
1602	2015-09-10	调味品	日照市高科园(滨州路南、科技路西)	日照市裕源酿造有限公司	山东省日照市东港区正阳路6号(1-5楼底一层)	日照开泰购物广场有限公司	日照市	东港区	35.4444	119.499	山东省	日照市	东港区	35.4382	119.466	山东省
1603	2015-09-10	粮食加工品	杞县裴村店乡屯庄村工业园区	开封市绿厨房食品有限公司		南乐县诚信文具百货门市	开封市	杞县	34.5343	114.88	河南省	濮阳市	南乐县	36.076	115.211	河南省
1604	2015-09-10	餐饮食品	件事市中区陡沟街道办事处大庙中村	济南省中盛香怡源调味品酿造		山东师范大学长清校区第二食堂	济南市	市中区	36.6097	116.901	山东省	济南市	长清区	36.5531	116.841	山东省
1605	2015-09-10	食用油、油脂及其制品	延安市吴起县白沟洼（二中醋厂门口）	吴起肥土地小杂粮专营店	延安市吴起县五谷城乡桐寨村	吴起肥土地特色小杂粮生产有限公司	延安市	吴起县	36.9339	108.23	陕西省	延安市	吴起县	36.9326	108.183	陕西省
1606	2015-09-10	餐饮食品	济南市大桥路蒋家沟工业园10号	济南市历城区心愿湿巾厂		平原县九水湾海鲜酒店	济南市	历城区	36.7439	117.055	山东省	德州市	平原县	37.166	116.443	山东省
1607	2015-09-10	酒类	湖北省襄阳市襄城区盛丰路	红高粱酒坊		红高粱酒坊	襄阳市	襄城区	32.0107	112.161	湖北省	保定市	涿州市	39.4985	115.987	河北省
1608	2015-09-10	食用农产品	河北省秦皇岛市青龙满族自治县青龙镇康乾街	青龙满族自治县梁家八珍熟食店	河北省秦皇岛市青龙满族自治县青龙镇康乾街	青龙满族自治县梁家八珍熟食店	秦皇岛市	青龙满族自治县	40.4145	118.954	河北省	秦皇岛市	青龙满族自治县	40.4118	118.954	河北省
1609	2015-09-10	酒类	新疆阿克苏市乌喀路	新疆·阿克苏南疆酒业有限责任公司	新疆阿克苏地区阿克苏市乌喀路	阿克苏南疆酒业有限责任公司	阿克苏地区	阿克苏市	41.1659	80.2962	新疆维吾尔自治区	阿克苏地区	阿克苏市	41.2162	80.3172	新疆维吾尔自治区
1610	2015-09-10	食用油、油脂及其制品	吉木萨尔县乌奇公路环东区工业园区	新疆天山骄子食品有限责任公司	新疆乌鲁木齐市天山区西河坝前街293号	天山区西河坝前街进疆丰购物中心	昌吉回族自治州	吉木萨尔县	44.0057	89.1871	新疆维吾尔自治区	乌鲁木齐市	天山区	43.7953	87.6171	新疆维吾尔自治区
1611	2015-09-10	蜂产品	经销商地址:哈尔滨市红旗大街339号	经销商:黑龙江侨恒商贸有限责任公司原产国:俄罗斯		哈尔滨红博中央公园侨恒商贸超市	哈尔滨市	南岗区	45.7632	126.703	黑龙江省	哈尔滨市	南岗区	45.7634	126.705	黑龙江省
1612	2015-09-11	可可及焙烤咖啡产品	广东阳江广湛公路石挞坡	阳江市嘉伦饼业有限公司	广东阳江广湛公路石挞坡	阳江市嘉伦饼业有限公司	阳江市	江城区	21.8825	111.926	广东省	阳江市	阳东县	21.8885	112.021	广东省
1613	2015-09-11	餐饮食品	清远市清新区太和镇清新大道68号滨矿清新金五菱国际建材广场酒店一、二楼	清新滨矿房地产开发有限公司栢兰德金菱酒店	清远市清新区太和镇清新大道68号滨矿清新金五菱国际建材广场酒店一、二楼	清新滨矿房地产开发有限公司栢兰德金菱酒店	清远市	清新区	23.7268	113.008	广东省	清远市	清新区	23.7273	113.008	广东省
1614	2015-09-11	蛋制品	余姚市阳明街道丰南村	余姚市舜丰畜禽养殖有限公司	上虞市曹娥街道花园东路167-197号	上虞经济开发区一百超市花园路店	宁波市	余姚市	30.0566	121.121	浙江省	绍兴市	上虞市	30.0167	120.873	浙江省
1615	2015-09-11	食用油、油脂及其制品	南昌市长堎外商投资工业区长富大道	南昌市洪昌油脂有限公司		沙市区军民粮行	南昌市	新建县	28.6986	115.804	江西省	荆州市	沙市区	30.3166	112.262	湖北省
1616	2015-09-11	可可及焙烤咖啡产品	广安市广安区金安大道二段紫金花园3幢208号	广安市心勤园食品厂	四川省广安市广安区金安大道二段紫金花园3幢208号	广安市心勤园食品厂	广安市	广安区	30.4545	106.651	四川省	广安市	广安区	30.4617	106.64	四川省
1617	2015-09-11	可可及焙烤咖啡产品	广安市广安区金安大道二段紫金花园3幢208号	广安市心勤园食品厂	四川省广安市广安区金安大道二段紫金花园3幢208号	广安市心勤园食品厂	广安市	广安区	30.4545	106.651	四川省	广安市	广安区	30.4617	106.64	四川省
1618	2015-09-11	食用农产品	湖北省恩施州利川市凉务乡老河村一组	湖北省利川市土家牧业有限公司	湖北省恩施州航空路93号	中百仓储恩施购物广场有限公司航空路购物广场	恩施土家族苗族自治州	利川市	30.2698	108.913	湖北省	武汉市	江汉区	30.5873	114.275	湖北省
1619	2015-09-11	食用油、油脂及其制品	太仓市沙溪镇半泾村工业园区	太仓市福麟食品有限公司		上海市杨浦区洋普综合经营部	苏州市	太仓市	31.5399	121.15	江苏省	上海市	杨浦区	31.2655	121.533	上海市
1620	2015-09-11	水果制品	成都市武侯区武侯科技园机投镇果堰村三组	成都市徐隆贸易有限公司	梓潼县许州镇柳村市场	梓潼县许州湧鑫购物中心	成都市	武侯区	30.646	103.997	四川省	绵阳市	梓潼县	31.6483	105.178	四川省
1621	2015-09-11	薯类和膨化食品	枣庄市山亭区西集镇汽配工业园	枣庄市鑫天食品有限公司		枣庄市鑫天食品有限公司	枣庄市	山亭区	34.953	117.443	山东省	枣庄市	薛城区	34.816	117.331	山东省
1622	2015-09-11	酒类	青岛市平度市南村镇河南村	青岛市平度兰底酿酒厂		青岛市平度兰底酿酒厂	青岛市	平度市	36.5963	120.002	山东省	青岛市	平度市	36.7827	119.994	山东省
1623	2015-09-11	酒类	凤城市凤山经济管理区龙山村	凤城市映山红老窖酒业酿造厂	凤城市凤山经济管理区龙山村	凤城市映山红老窖酒业酿造厂	丹东市	凤城市	40.4475	124.078	辽宁省	丹东市	凤城市	40.4592	124.072	辽宁省
1624	2015-09-11	调味品	清原县清原镇腰站街	抚顺东霞调味品有限责任公司		铁岭兴隆百货有限公司城南分公司	抚顺市	清原满族自治县	42.0959	124.924	辽宁省	铁岭市	银州区	42.299	123.849	辽宁省
1625	2015-09-11	炒货食品及坚果制品	吉林省长春市青年路5967号	长春市汇源丰食品工业有限公司		梅河口市兴客家商贸有限责任公司	长春市	宽城区	43.9583	125.299	吉林省	通化市	梅河口市	42.5488	125.706	吉林省
1626	2015-09-12	蜂产品	广西柳州市君武路169号	广西田田蜜蜂园有限责任公司养蜂场		南宁市田元田蜂蜜店	柳州市	柳北区	24.4721	109.386	广西壮族自治区	南宁市	横县	22.9715	109.248	广西壮族自治区
1627	2015-09-12	罐头	福建省漳州市龙文工业区	漳州市港昌工贸有限公司		尤溪大润发商业有限公司	漳州市	龙文区	24.5095	117.716	福建省	三明市	尤溪县	26.1762	118.197	福建省
1628	2015-09-12	其他食品	常德市安乡县工业园内	湖南绿大地生物药业有限公司		湖南绿大地生物药业有限公司	常德市	安乡县	29.4057	112.183	湖南省	长沙市	天心区	28.1183	112.99	湖南省
1629	2015-09-12	酒类	公安县斗湖堤镇长江路	公安县黄兴高粱酒厂	湖北省荆州市公安县斗湖堤镇	公安县黄兴高粱王酒厂	荆州市	公安县	30.0767	112.222	湖北省	荆州市	公安县	30.0644	112.237	湖北省
1630	2015-09-12	酒类	公安县斗湖堤镇长江路	公安县黄兴高粱酒厂	湖北省荆州市公安县斗湖堤镇	公安县黄兴高粱王酒厂	荆州市	公安县	30.0767	112.222	湖北省	荆州市	公安县	30.0644	112.237	湖北省
1631	2015-09-12	酒类	公安县斗湖堤镇长江路	公安县黄兴高粱酒厂	湖北省荆州市公安县斗湖堤镇	公安县黄兴高粱王酒厂	荆州市	公安县	30.0767	112.222	湖北省	荆州市	公安县	30.0644	112.237	湖北省
1632	2015-09-12	调味品	眉山市东坡区太和镇大材村	四川多爽食品有限公司		四川多爽食品有限公司	眉山市	东坡区	30.1327	103.863	四川省	成都市	郫县	30.787	103.979	四川省
1633	2015-09-12	蜂产品	马鞍山承接产业转移示范园区年陡工业园	马鞍山金田蜂产品有限公司	马鞍山承接产业转移示范园区年陡工业园	马鞍山金田蜂产品有限公司	马鞍山市	当涂县	31.4982	118.45	安徽省	马鞍山市	雨山区	31.6763	118.514	安徽省
1634	2015-09-12	酒类	内蒙古赤峰市宁城县八里罕镇杨树林子村（酒业园区内）	内蒙古·宁城牧牛酒业有限公司		襄阳市襄州区乐天购超市	赤峰市	宁城县	41.5014	118.762	内蒙古自治区	襄阳市	襄州区	32.0934	112.218	湖北省
1635	2015-09-12	可可及焙烤咖啡产品	运城市盐湖区龙居	山西省运城市健立食品有限公司	山西运城盐湖龙居美玉村北	山西省运城市健立食品有限公司	运城市	盐湖区	35.0214	111.004	山西省	运城市	盐湖区	35.0327	111.013	山西省
1636	2015-09-12	粮食加工品	昌黎县安山镇大牛栏村	昌黎县曙光粉条厂		太原市重庆孔亮火锅餐饮有限公司	秦皇岛市	昌黎县	39.7151	119.025	河北省	太原市	万柏林区	37.8629	112.513	山西省
1637	2015-09-12	蔬菜制品	包头市九原区沙河镇办事处韩庆坝	包头市绿乐康食品有限公司		鄂尔多斯市王府井百货有限责任公司	包头市	九原区	40.5977	109.967	内蒙古自治区	鄂尔多斯市	东胜区	39.6145	109.787	内蒙古自治区
1638	2015-09-12	蔬菜制品	呼和浩特市土左旗袄太村	呼和浩特市赋肴农产品开发有限公司		赛罕区前进巷锡林之星牛羊肉经销部	呼和浩特市	土默特左旗	40.6995	111.425	内蒙古自治区	呼和浩特市	赛罕区	40.8122	111.696	内蒙古自治区
1639	2015-09-12	饮料	河北省承德市平泉县平泉镇西环路	承德露美达饮料有限公司		承德露美达饮料有限公司	承德市	平泉县	41.0237	118.648	河北省	承德市	平泉县	41.0087	118.685	河北省
1640	2015-09-12	调味品	吉林省临江市迎宾路北侧	吉林省临江市老酱园子食品酿造厂	吉林省白山市临江东嘉花园	临江市永顺新世界购物中心	白山市	临江市	41.8111	126.919	吉林省	白山市	临江市	41.8134	126.916	吉林省
1641	2015-09-13	粮食加工品	湖南省平江县寺前工业园	平江县伟晨食品厂	雅安市名山区蒙阳镇平桥街126号	斌雅文具	岳阳市	平江县	28.7011	113.584	湖南省	广州市	白云区	23.3439	113.407	广东省
1642	2015-09-13	水产制品	益阳市资阳区新桥河工业园	益阳市青果食品有限公司		益阳市青果食品有限公司	益阳市	资阳区	28.6162	112.201	湖南省	益阳市	赫山区	28.5597	112.362	湖南省
1643	2015-09-13	炒货食品及坚果制品	重庆铜梁工业园区	重庆市绿城食品有限公司		船山区健康干杂调味品经营部	重庆市	铜梁县	29.8124	106.173	重庆市	遂宁市	船山区	30.5315	105.575	四川省
1644	2015-09-13	饮料	德清县武康镇上柏村鸿渐岭	德清绿沥饮品有限责任公司	德清县武康镇上柏村鸿渐岭	德清绿沥饮品有限责任公司	湖州市	德清县	30.4912	119.961	浙江省	湖州市	德清县	30.5486	119.983	浙江省
1645	2015-09-13	蔬菜制品	安徽省六安市霍山县衡山镇绿色商城	霍山县大化坪溢溢生态产品有限公司	安徽省六安市霍山县衡山镇绿色商城	霍山县大化坪溢溢生态产品有限公司	六安市	霍山县	31.4073	116.331	安徽省	六安市	霍山县	31.4068	116.331	安徽省
1646	2015-09-13	蔬菜制品	潍坊市潍城区军埠口镇申家	潍坊齐香食品有限公司		胶州市和谐之家超市	潍坊市	潍城区	36.6395	119.097	山东省	青岛市	胶州市	36.2703	120.04	山东省
1647	2015-09-13	炒货食品及坚果制品	山东省安丘市柘山镇	山东省安丘市丰硕花生加工有限公司	潍坊市安丘市柘山镇驻地	安丘市丰硕花生加工有限公司	潍坊市	安丘市	36.1589	118.941	山东省	潍坊市	安丘市	36.4838	119.226	山东省
1648	2015-09-13	食用油、油脂及其制品	沧州市新华区长芦大道吕家坟	沧州市万福食用油脂有限公司	沧州市四合市场三区	沧州市运河区齐森粮油商行	沧州市	新华区	38.3158	116.913	河北省	沧州市	运河区	38.3165	116.839	河北省
1649	2015-09-13	蜂产品	乌鲁木齐市新市区安宁渠镇河西村二队	新市区安宁渠镇可可拉穆蜂蜜加工厂	新疆巴州库尔勒市团结南路36号小区门面	库尔勒茶花超市	乌鲁木齐市	新市区	43.993	87.5266	新疆维吾尔自治区	巴音郭楞蒙古自治州	库尔勒市	41.7324	86.1815	新疆维吾尔自治区
1650	2015-09-13	蜂产品	乌鲁木齐市新市区安宁渠镇河西村二队	新市区安宁渠镇可可拉穆蜂蜜加工厂	新疆巴州库尔勒市团结南路36号小区门面	库尔勒茶花超市	乌鲁木齐市	新市区	43.993	87.5266	新疆维吾尔自治区	巴音郭楞蒙古自治州	库尔勒市	41.7324	86.1815	新疆维吾尔自治区
1651	2015-09-13	调味品	佳木斯市郊区长青乡万兴村	黑龙江省鹏达调味品有限公司	郊区长青乡万兴村	佳木斯市鹏达调味品有限公司	佳木斯市	佳木斯市市辖区	46.774	130.313	黑龙江省	佳木斯市	佳木斯市市辖区	46.8057	130.327	黑龙江省
1652	2015-09-14	饮料	江西省萍乡市芦溪县新泉乡	江西天天上矿泉水有限公司		芦溪县芦溪镇人民西路兴旺矿泉水经销部	萍乡市	芦溪县	27.5076	114.136	江西省	萍乡市	芦溪县	27.6379	114.039	江西省
1653	2015-09-14	饮料	江西省萍乡市芦溪县银河镇河下村	江西省芦溪县银河水厂		芦溪县芦溪镇人民西路兴旺矿泉水经销部	萍乡市	芦溪县	27.702	114.13	江西省	萍乡市	芦溪县	27.6379	114.039	江西省
1654	2015-09-14	饮料	江西省萍乡市上栗县金山镇龙泉村	上栗县金龙纯净水有限公司	江西省萍乡市上栗县金山镇龙泉村	上栗县金龙纯净水有限公司	萍乡市	上栗县	27.9567	113.858	江西省	萍乡市	上栗县	27.8864	113.802	江西省
1655	2015-09-14	饮料	川南明珠玉蟾AAAA级风景区	泸县玉蟾纯净水厂	四川省泸州市泸县福集镇四川泸县玉蟾国际温泉度假区	泸县玉蟾纯净水厂	北海市	海城区	21.4653	109.134	广西壮族自治区	泸州市	泸县	29.1512	105.39	四川省
1656	2015-09-14	调味品	邻水县御临镇杨家岩村七组	邻水佳善食品厂	四川省广安市邻水县御临镇杨家岩村7组	邻水佳善食品厂	广安市	邻水县	30.0892	106.927	四川省	广安市	邻水县	30.3411	106.936	四川省
1657	2015-09-14	饮料	射洪县玉太乡十二村四社	射洪县龙洞子天然泉水厂	四川省遂宁市射洪县玉太乡十二村四社	射洪县龙洞子天然泉水厂	遂宁市	射洪县	30.9288	105.395	四川省	遂宁市	射洪县	30.9394	105.426	四川省
1658	2015-09-14	糖果制品	安徽省阜阳市颍州区颍西办事处八里社区三清路（机场路中段）以南	阜阳市颍州区千千旺食品厂	安徽省阜阳市颍州区颍西办事处八里社区三清路（机场路中段）以南	阜阳市颍州区千千旺食品厂	阜阳市	颍州区	32.8729	115.782	安徽省	阜阳市	颍州区	32.8896	115.813	安徽省
1659	2015-09-14	酒类	古井镇	亳州市宗河酒业有限责任公司		亳州市宗河酒业有限责任公司	江门市	新会区	22.3561	113.121	广东省	亳州市	谯城区	33.8506	115.784	安徽省
1660	2015-09-14	蔬菜制品	甘肃省酒泉市肃州区总寨镇农产品加工工业小区	酒泉市味益美食品有限公司		酒泉市味益美食品有限公司	酒泉市	肃州区	39.656	98.6666	甘肃省	酒泉市	肃州区	39.7385	98.5007	甘肃省
1661	2015-09-14	炒货食品及坚果制品	托克托县双河镇大羊场村东	托克托县永旭丰农产品加工有限责任公司		托克托县浙加都商贸有限公司	呼和浩特市	托克托县	40.2278	111.277	内蒙古自治区	呼和浩特市	托克托县	40.2831	111.201	内蒙古自治区
1662	2015-09-14	蔬菜制品	吉林省吉林市吉林经济技术开发区头台子村四队	吉林市吉林经济技术开发区昌盛罐头厂	吉林省吉林市吉林经济技术开发区头台子村四队	吉林市吉林经济技术开发区昌盛罐头厂	吉林市	昌邑区	43.9595	126.451	吉林省	吉林市	船营区	43.8436	126.556	吉林省
1663	2015-09-14	食用油、油脂及其制品	襄阳市襄州区伙牌工业园御康路	襄阳御康粮油科技有限公司	湖北省十堰市竹山县城关镇人民路22号	唐超（个体工商户）	襄阳市	襄州区	32.1632	112.135	湖北省	齐齐哈尔市	讷河市	48.4856	124.889	黑龙江省
1664	2015-09-15	调味品	深圳市龙岗同乐大坑路38号	深圳市鲜宝食品有限公司		惠州市天天润实业有限公司	深圳市	龙岗区	22.7105	114.315	广东省	惠州市	惠城区	23.1164	114.424	广东省
1665	2015-09-15	饮料	湖南省隆回县桃洪镇澄水工业园	隆回县怡源饮料厂	湖南省隆回县桃洪镇澄水工业园	隆回县怡源饮料厂	邵阳市	隆回县	27.1532	111.073	湖南省	邵阳市	隆回县	27.1337	111.009	湖南省
1666	2015-09-15	饮料	湖南省隆回县桃洪镇澄水工业园	隆回县怡源饮料厂	湖南省隆回县桃洪镇澄水工业园	隆回县怡源饮料厂	邵阳市	隆回县	27.1532	111.073	湖南省	邵阳市	隆回县	27.1337	111.009	湖南省
1667	2015-09-15	饮料	江西省萍乡市上栗县桐木镇崇德	萍乡市莲洪山泉水有限公司	江西省萍乡市上栗县桐木镇崇德	萍乡市莲洪山泉水有限公司	萍乡市	上栗县	27.9599	113.945	江西省	萍乡市	安源区	27.6284	113.861	江西省
1668	2015-09-15	饮料	江西省萍乡市芦溪县上埠镇江下村钟家源	芦溪县一康山泉水厂		芦溪县芦溪镇人民西路兴旺矿泉水经销部	萍乡市	芦溪县	27.5668	113.992	江西省	萍乡市	芦溪县	27.6379	114.039	江西省
1669	2015-09-15	酒类	湖北省宜昌市枝江市问安镇安阳路107号	戴东琼	湖北省宜昌市枝江市问安镇安阳路107号	戴东琼	宜昌市	枝江市	30.527	111.838	湖北省	咸宁市	通山县	29.6126	114.489	湖北省
1670	2015-09-15	酒类	湖北省宜昌市枝江县七星台镇石套子村	个人经营（李跃林）	湖北省宜昌市枝江县七星台镇石套子村	个人经营（李跃林）	宜昌市	枝江市	30.3085	112.003	湖北省	恩施土家族苗族自治州	利川市	30.2972	108.942	湖北省
1671	2015-09-15	酒类	湖北省宜昌市枝江市问安镇向阳街	枝江市为香纯粮酒厂	湖北省宜昌市枝江市问安镇向阳街	枝江市为香纯粮酒厂	宜昌市	枝江市	30.5281	111.837	湖北省	宜昌市	枝江市	30.4317	111.767	湖北省
1672	2015-09-15	酒类	湖北省宜昌市夷陵区鸦鹊岭镇汉宜路305号	夷陵区鸦鹊岭镇李老幺酒坊（李明平）	湖北省宜昌市夷陵区鸦鹊岭镇汉宜路305号	夷陵区鸦鹊岭镇李老幺酒坊（李明平）	宜昌市	夷陵区	30.6554	111.603	湖北省	宜昌市	夷陵区	30.6463	111.605	湖北省
1673	2015-09-15	酒类	湖北省宜昌市枝江县七星台镇	个人经营（万亚丽）	湖北省宜昌市枝江县七星台镇	个人经营（万亚丽）	宜昌市	枝江市	30.4169	111.899	湖北省	宜昌市	伍家岗区	30.6974	111.293	湖北省
1674	2015-09-15	炒货食品及坚果制品	肥东县店埠镇群力路	肥东县张胜炒货食品有限公司	肥东县店埠镇群力路	肥东县张胜炒货食品有限公司	合肥市	肥东县	31.8618	117.531	安徽省	合肥市	肥东县	31.8939	117.475	安徽省
1675	2015-09-15	酒类	湖北省襄阳市襄城区丹东巷29B号门面	襄阳市樊城区光赢酒坊	湖北省襄阳市樊城区丹东巷29B号门面	襄阳市樊城区光赢酒坊	襄阳市	襄城区	32.0162	112.141	湖北省	襄阳市	樊城区	32.0506	112.143	湖北省
1676	2015-09-15	酒类	湖北省襄阳市襄城区丹东巷29B号门面	襄阳市樊城区光赢酒坊	湖北省襄阳市樊城区丹东巷29B号门面	襄阳市樊城区光赢酒坊	襄阳市	襄城区	32.0162	112.141	湖北省	襄阳市	樊城区	32.0506	112.143	湖北省
1677	2015-09-15	饮料	安徽省蚌埠市五河县朱顶镇朱顶村98号	五河县广源纯净水厂	安徽省蚌埠市五河县朱顶镇朱顶村98号	五河县广源纯净水厂	蚌埠市	五河县	33.1329	117.975	安徽省	蚌埠市	五河县	33.1327	117.888	安徽省
1678	2015-09-15	饮料	安徽省蚌埠市固镇县体育东巷自来水厂院内	固镇县清怡水业有限公司	安徽省蚌埠市固镇县体育东巷自来水厂院内	固镇县清怡水业有限公司	蚌埠市	固镇县	33.3233	117.324	安徽省	蚌埠市	固镇县	33.3233	117.324	安徽省
1679	2015-09-15	酒类	石码头街道	吴记高粱酒	湖北省荆州市洪湖市新堤镇石码头镇	吴记高粱酒	苏州市	吴中区	31.2737	120.49	江苏省	徐州市	泉山区	34.2606	117.174	江苏省
1680	2015-09-15	食用农产品	山东聊城阳谷狮子楼办事处运河西路	山东阳谷蒿之源食品有限公司		天水森美实业有限责任公司成纪超市	聊城市	阳谷县	36.1184	115.788	山东省	天水市	秦州区	34.5874	105.731	甘肃省
1681	2015-09-15	粮食加工品	岳阳市屈原管理区八港村	岳阳市屈原管理区爽姐食品厂		郑州市二七区百利来食品商行	岳阳市	汨罗市	28.8563	112.92	湖南省	郑州市	二七区	34.7488	113.639	河南省
1682	2015-09-15	可可及焙烤咖啡产品	阳谷县闫楼镇张岩寨村	阳谷县武大郎炊饼食品有限公司		阳谷县武大郎炊饼食品有限公司	聊城市	阳谷县	36.1677	115.879	山东省	聊城市	阳谷县	36.1729	115.885	山东省
1683	2015-09-15	酒类	陕西省延安市甘泉县劳山乡小劳山村	甘泉刺榆酿造有限责任公司	陕西省延安市甘泉县劳山乡小劳山村	甘泉刺榆酿造有限责任公司	延安市	甘泉县	36.3641	109.401	陕西省	延安市	甘泉县	36.3496	109.386	陕西省
1684	2015-09-15	水果制品	广东省揭阳市揭西县金和镇金钱公路边	广东佳客源食品有限公司		华池县客都商贸有限公司	揭阳市	揭西县	23.4241	116.053	广东省	庆阳市	华池县	36.4676	107.996	甘肃省
1685	2015-09-15	食用农产品	山东省聊城市东阿县前进街北首	东阿天一雏鸡养殖加工有限公司	河北省廊坊市三河市迎宾北路2号	三河市兴达商贸有限责任公司	聊城市	东阿县	36.3484	116.258	山东省	廊坊市	三河市	39.9881	117.085	河北省
1686	2015-09-15	蔬菜制品	金塔县古城乡新光村六组	金塔县新光菜业有限公司	金塔县古城乡新光村六组	金塔县新光菜业有限公司	酒泉市	金塔县	40.1889	98.8739	甘肃省	酒泉市	金塔县	39.99	98.9084	甘肃省
1687	2015-09-15	酒类	黑龙江省佳木斯市农垦建三江分局八五九农场	黑龙江乌苏里江企业集团大板酒业有限责任公司		抚远县糖酒商场	佳木斯市	富锦市	47.2585	132.645	黑龙江省	佳木斯市	抚远县	48.3716	134.298	黑龙江省
1688	2015-09-16	餐饮食品	雷州市文化路8号	雷州市樟树湾大酒店有限公司	雷州市文化路8号	雷州市樟树湾大酒店有限公司	湛江市	雷州市	20.7139	110.189	广东省	湛江市	雷州市	20.9425	110.065	广东省
1689	2015-09-16	餐饮食品	雷州市文化路8号	雷州市樟树湾大酒店有限公司	雷州市文化路8号	雷州市樟树湾大酒店有限公司	湛江市	雷州市	20.7139	110.189	广东省	湛江市	雷州市	20.9425	110.065	广东省
1690	2015-09-16	蔬菜制品	贵州省遵义市贵州省遵义市新浦新区虾子镇	贵州遵义黔辣苑食品有限公司		石阡县汤山镇何爱荣副食店	遵义市	遵义县	27.6781	107.185	贵州省	铜仁市	石阡县	27.5244	108.239	贵州省
1691	2015-09-16	水产制品	益阳市资阳区新桥河工业园	益阳市青果食品有限公司		益阳市青果食品有限公司	益阳市	资阳区	28.6162	112.201	湖南省	益阳市	赫山区	28.5597	112.362	湖南省
1692	2015-09-16	水果制品	佛山市三水区乐平镇横山涡	广东姆明食品股份有限公司	妙高街道园丁路1号	杭州联华华商集团有限公司遂昌园丁路店	佛山市	三水区	23.3024	112.906	广东省	丽水市	遂昌县	28.5893	119.279	浙江省
1693	2015-09-16	酒类	湖北省荆州市监利县红城乡	监利县红城乡范坤彪酒坊	湖北省荆州市监利县红城乡	监利县红城乡范坤彪酒坊	荆州市	监利县	29.8639	112.867	湖北省	荆州市	监利县	29.8639	112.867	湖北省
1694	2015-09-16	饮料	浙江省湖州市德清县洛舍镇张陆湾村洋下	德清佳源食品有限公司	浙江省湖州市德清县洛舍镇张陆湾村洋下	德清佳源食品有限公司	湖州市	德清县	30.6477	120.089	浙江省	湖州市	德清县	30.5486	119.983	浙江省
1695	2015-09-16	饮料	浙江省湖州市德清县洛舍镇张陆湾村洋下	德清佳源食品有限公司	浙江省湖州市德清县洛舍镇张陆湾村洋下	德清佳源食品有限公司	湖州市	德清县	30.6477	120.089	浙江省	湖州市	德清县	30.5486	119.983	浙江省
1696	2015-09-16	饮料	浙江省湖州市德清县洛舍镇张陆湾村洋下	德清佳源食品有限公司	浙江省湖州市德清县洛舍镇张陆湾村洋下	德清佳源食品有限公司	湖州市	德清县	30.6477	120.089	浙江省	湖州市	德清县	30.5486	119.983	浙江省
1697	2015-09-16	炒货食品及坚果制品	四川省绵竹市广济镇新河村11组	绵竹笑弟食品有限公司		什邡市方亭优又佳超市	德阳市	绵竹市	31.4356	104.271	四川省	德阳市	什邡市	31.1329	104.174	四川省
1698	2015-09-16	水果制品	里湖镇和平安池公路边	普宁市创弈食品有限公司		成都红旗连锁股份有限公司什邡分公司	海东地区	平安县	36.5066	102.114	青海省	德阳市	什邡市	31.1329	104.174	四川省
1699	2015-09-16	茶叶及相关制品	金寨县麻埠镇	安徽六安市万顺茶叶精制总厂		合肥经济技术开发区融广场超市	六安市	金寨县	31.5954	116.086	安徽省	合肥市	蜀山区	31.7847	117.215	安徽省
1700	2015-09-16	饮料	陕西三原三独路东段	陕西恒华食品饮料有限公司	咸阳市三原县城关镇	三原锦旗商行	咸阳市	三原县	34.6231	108.947	陕西省	咸阳市	三原县	34.6231	108.947	陕西省
1701	2015-09-16	调味品	孟州市武桥华鑫路18号	孟州市康利副食调味厂	河南省焦作市孟州市南庄镇南庄菜市场	孟州市连云副食店	焦作市	孟州市	34.9136	112.797	河南省	焦作市	孟州市	34.9136	112.797	河南省
1702	2015-09-16	餐饮食品	泰安市岱岳区山口开发区	泰安市岱岳区山口弘洋酱菜厂		聊城正泰房地产集团正泰东方餐饮管理有限公司	泰安市	岱岳区	36.239	117.279	山东省	聊城市	茌平县	36.5923	116.249	山东省
1703	2015-09-16	酒类	甘肃省景泰县环城北路（金达来产业园区）	金达来农业发展有限公司	甘肃省白银市景泰县一条山镇环城路东	景泰县金达来农业发展有限公司	白银市	景泰县	37.1874	104.069	甘肃省	白银市	景泰县	37.1874	104.069	甘肃省
1704	2015-09-16	乳制品	银川市德胜工业园区伊园路5号	银川市金河乳业有限公司		银川新华百货连锁超市有限公司大武口华欣店	银川市	贺兰县	38.5389	106.323	宁夏回族自治区	银川市	金凤区	38.4711	106.246	宁夏回族自治区
1705	2015-09-17	饮料	江西省萍乡市芦溪县万龙山乡牛宕	萍乡市万龙山泉有限公司	江西省萍乡市芦溪县芦溪镇凌云路	芦溪县芦溪镇凌云路春连矿泉水店	萍乡市	芦溪县	27.5911	114.196	江西省	萍乡市	芦溪县	27.6452	114.049	江西省
1706	2015-09-17	食用农产品	长沙市开福区捞刀河镇双河路684号	湖南长沙简四毛食品有限公司		湖南长沙简四毛食品有限公司	长沙市	开福区	28.2779	113.015	湖南省	长沙市	岳麓区	28.2349	112.945	湖南省
1707	2015-09-17	蔬菜制品	齐山公园原站前工商所办公室	安徽省池州市翠微亭绿色食品有限公司		安徽省池州市翠微亭绿色食品有限公司	赤峰市	红山区	42.2653	118.96	内蒙古自治区	池州市	贵池区	30.6736	117.493	安徽省
1708	2015-09-17	酒类	湖北省襄阳市南漳县经济开发区城东工业园	襄阳襄水坊酒厂	南漳县经济开发区城东工业园	襄阳襄水坊酒厂	襄阳市	南漳县	31.7811	111.845	湖北省	襄阳市	襄城区	32.0316	112.159	湖北省
1709	2015-09-17	酒类	山东省鄄城县工业园区九路南段	鄄城县陈王酒业有限公司	菏泽市鄄城县古泉北路75号	鄄城县大福源超市	菏泽市	鄄城县	35.5692	115.517	山东省	菏泽市	鄄城县	35.5706	115.515	山东省
1710	2015-09-17	餐饮食品	聊城市闫寺镇	聊城市大磨坊豆制品加工坊		聊城一利海滩餐饮有限公司	聊城市	东昌府区	36.5074	115.945	山东省	聊城市	东昌府区	36.4627	115.96	山东省
1711	2015-09-17	餐饮食品	饮马镇	天福园生态农业专业合作社		聊城一利海滩餐饮有限公司	潍坊市	昌邑市	36.7091	119.497	山东省	聊城市	东昌府区	36.4627	115.96	山东省
1712	2015-09-17	食用农产品	常德市武陵区工业园	湖南惠生肉业有限公司	青海省西宁市海湖新区五四西路与文汇路交汇处	西宁润良商业有限公司	常德市	武陵区	29.0608	111.69	湖南省	西宁市	城中区	36.6234	101.784	青海省
1713	2015-09-17	蔬菜制品	酒泉市肃州区工业园区(南园)	酒泉敦煌种业百佳食品有限公司		酒泉敦煌种业百佳食品有限公司	酒泉市	肃州区	39.7512	98.5143	甘肃省	酒泉市	肃州区	39.7045	98.4766	甘肃省
1714	2015-09-18	茶叶及相关制品	福州市仓山区城门镇城门村工业区	福州市城门胜发茶厂		博白县城区佰兴超市	福州市	仓山区	26.002	119.371	福建省	玉林市	博白县	22.2729	109.99	广西壮族自治区
1715	2015-09-18	茶叶及相关制品	福州市仓山区城门镇城门村工业区	福州市城门胜发茶厂		博白县城区佰兴超市	福州市	仓山区	26.002	119.371	福建省	玉林市	博白县	22.2729	109.99	广西壮族自治区
1716	2015-09-18	水果制品	广东小老谢食品有限公司	广东小老谢食品有限公司		揭阳市榕城区东兴强顺日杂经营部	潮州市	潮安县	23.4574	116.687	广东省	揭阳市	榕城区	23.5307	116.374	广东省
1717	2015-09-18	饮料	江西省萍乡市兆佳村委会	江西省芦溪县慈云山泉水厂	江西省萍乡市兆佳村委会	江西省芦溪县慈云山泉水厂	萍乡市	芦溪县	27.5058	113.949	江西省	萍乡市	芦溪县	27.6366	114.037	江西省
1718	2015-09-18	食糖	温州市瓯海农业高新技术示范区(民丰农产品有限公司内第二至第六层)	温州东风食品有限公司		乐清市城南家宜购便利店(叶际会)	温州市	瓯海区	27.9802	120.585	浙江省	温州市	乐清市	28.1182	120.993	浙江省
1719	2015-09-18	粮食加工品	郑州市中牟县郑庵镇中芦路北侧	河南家伦食品有限责任公司	雅安市名山区蒙阳镇新民街274号	雅安市名山区同心桥食品经营部	郑州市	中牟县	34.6781	113.948	河南省	雅安市	名山区	30.0759	103.115	四川省
1720	2015-09-18	酒类	来凤县翔凤镇土堡桂花树村	万家正宗纯粮酒厂	来凤县翔凤镇土堡桂花树村	万家正宗纯粮酒厂	恩施土家族苗族自治州	来凤县	29.4959	109.413	湖北省	鄂州市	鄂城区	30.4113	114.888	湖北省
1721	2015-09-18	酒类	湖北省襄阳市樊城区人民西路	湖北孔明酒业有限公司		广水西亚和美丽宝广场有限公司	襄阳市	樊城区	32.0458	112.112	湖北省	随州市	广水市	31.6225	113.833	湖北省
1722	2015-09-18	酒类	湖北省襄阳市樊城区人民西路	湖北孔明酒业有限公司		广水西亚和美丽宝广场有限公司	襄阳市	樊城区	32.0458	112.112	湖北省	随州市	广水市	31.6225	113.833	湖北省
1723	2015-09-18	茶叶及相关制品	安溪县虎邱镇竹园	福建省泉州市安溪县南苑茶厂	安徽省芜湖市弋江区花津南路中央城财富街5号楼1-3层	江苏乐天玛特商业有限公司芜湖中央城店	泉州市	安溪县	25.0174	118.009	福建省	淮安市	涟水县	33.7769	119.276	江苏省
1724	2015-09-18	调味品	山西省清徐县西罗白东华路1号	山西省太原市清徐县鸿运酿造厂	河南省洛阳市嵩县德亭乡德亭街	嵩县德亭思达超市	太原市	小店区	37.7683	112.564	山西省	洛阳市	嵩县	34.1343	112.093	河南省
1725	2015-09-18	餐饮食品	湖北省天门经济开发区工业园大桥路1号	武汉红日子食品有限公司		日照浙商大酒店有限公司	天门市	天门市	30.6783	113.004	湖北省	日照市	东港区	35.4153	119.535	山东省
1726	2015-09-18	餐饮食品	饮马镇	天福园生态农业专业合作社	聊城江北水城旅游度假区湖西街道郭屯村昌河路路西	聊城江北水城旅游度假区天禾生态园	潍坊市	昌邑市	36.7091	119.497	山东省	聊城市	东昌府区	36.4386	115.962	山东省
1727	2015-09-18	餐饮食品	聊城市东昌府区王卷帽风貌北街521号	聊城市东昌府区康丽园豆制品厂		聊城市御润财富大酒店有限公司	聊城市	东昌府区	36.4662	116.013	山东省	聊城市	东昌府区	36.4628	115.992	山东省
1728	2015-09-19	酒类	巴马镇新建路245号	广西巴马长寿老酒酒业有限公司		港口区广汇商行	河池市	巴马瑶族自治县	24.1421	107.257	广西壮族自治区	防城港市	港口区	21.6139	108.346	广西壮族自治区
1729	2015-09-19	可可及焙烤咖啡产品	委托方：柳州市航五路南苑一区20号第一层，被委托方：柳南区西鹅乡竹鹅塘屯119号	委托方：柳州市首创贸易有限公司，被委托方：柳州市清兴园食品厂	柳州市桂中商城果行前3-6号	柳州市高新区里边食品店	柳州市	柳南区	24.2718	109.394	广西壮族自治区	柳州市	城中区	24.3486	109.433	广西壮族自治区
1730	2015-09-19	酒类	隆昌县黄家镇农贸市场内	李胜利小灶酒坊	隆昌县黄家镇农贸市场内	李胜利小灶酒坊	内江市	隆昌县	29.3679	105.253	四川省	遂宁市	船山区	30.4991	105.598	四川省
1731	2015-09-19	酒类	蚌埠市蚌西路189号	蚌埠市皖北酒厂		怀宁县高河镇苏泊玛超市	蚌埠市	龙子湖区	32.8604	117.427	安徽省	安庆市	怀宁县	30.7237	116.85	安徽省
1732	2015-09-19	酒类	四川省泸州市古蔺县太平镇煌家沟	四川侨酒酒业有限责任公司		郑州市惠济区金泰购物中心	泸州市	古蔺县	28.1161	106.084	四川省	郑州市	惠济区	34.8735	113.623	河南省
1733	2015-09-19	餐饮食品	淄博市周村区北郊镇	淄博市周村旭日纸品厂		博兴县锦秋街道办事处金五福大酒店	淄博市	周村区	36.8445	117.913	山东省	滨州市	博兴县	37.143	118.128	山东省
1734	2015-09-19	炒货食品及坚果制品	山西省广灵县城桥东新区	山西白老大食品有限公司		朔州市宾都商贸有限责任公司宾都超市	大同市	广灵县	39.766	114.289	山西省	朔州市	朔城区	39.3535	112.448	山西省
1735	2015-09-20	食用农产品	鹤山市址山镇人民北路20号	鹤山市址山镇御口福腊味制品厂	鹤山市址山镇人民北路20号	鹤山市址山镇御口福腊味制品厂	江门市	鹤山市	22.5242	112.795	广东省	江门市	鹤山市	22.5242	112.795	广东省
1736	2015-09-20	酒类	漳州市金峰开发区北斗工业园北二号路	漳州市百欢酒业食品有限公司		福州市鼓楼区顺峰百货商场	漳州市	芗城区	24.5537	117.632	福建省	福州市	鼓楼区	26.0881	119.31	福建省
1737	2015-09-20	酒类	漳州市金峰开发区北斗工业园北二号路	漳州市百欢酒业食品有限公司		福州市鼓楼区顺峰百货商场	漳州市	芗城区	24.5537	117.632	福建省	福州市	鼓楼区	26.0881	119.31	福建省
1738	2015-09-20	酒类	文成县黄坦镇西霞路2号	文成县兴达酿造厂		文成县兴达酿造厂	温州市	文成县	27.7878	120.096	浙江省	温州市	文成县	27.7932	120.097	浙江省
1739	2015-09-20	肉制品	台州市椒江区创业路19号	台州市湖三食品有限公司		杭州联华华商集团有限公司联华超市温州安泰连锁店	台州市	椒江区	28.6472	121.518	浙江省	温州市	鹿城区	28.0203	120.634	浙江省
1740	2015-09-20	蔬菜制品	潜江市高场办事处高场街11号	潜江市高得佳风味食品厂	潜江市高场办事处高场街11号	潜江市高得佳风味食品厂	潜江市	潜江市	30.4084	112.905	湖北省	潜江市	潜江市	30.4082	112.728	湖北省
1741	2015-09-20	蔬菜制品	潜江市高场办事处高场街11号	潜江市高得佳风味食品厂	潜江市高场办事处高场街11号	潜江市高得佳风味食品厂	潜江市	潜江市	30.4084	112.905	湖北省	潜江市	潜江市	30.4082	112.728	湖北省
1742	2015-09-20	茶叶及相关制品	武汉市江岸区三眼桥一村141号2楼	武汉春风园茶叶有限公司	湖北省黄冈市黄州区东门路28号(商城A、B、C一直三层)	黄州市黄州区世纪联华购物广场	武汉市	江岸区	30.6149	114.29	湖北省	黄冈市	黄州区	30.4402	114.887	湖北省
1743	2015-09-20	炒货食品及坚果制品	安徽舒城城关镇五里街道	安徽舒城香飘飘食品乳品有限公司		武汉市青菱食品有限公司	安庆市	宿松县	30.1546	116.157	安徽省	武汉市	洪山区	30.4876	114.285	湖北省
1744	2015-09-20	酒类	武汉市黄陂区盘龙城经济开发区露甲山路26号	武汉市盘龙酒厂		安徽欧尚超市有限公司武汉蔡甸店	武汉市	黄陂区	30.7092	114.251	湖北省	武汉市	蔡甸区	30.5881	114.035	湖北省
1745	2015-09-20	酒类	大英县隆盛镇中心街5号	大英县隆盛镇郑泽平散装白酒销售店	大英县隆盛镇中心街5号	大英县隆盛镇郑泽平散装白酒销售店	遂宁市	大英县	30.6159	105.369	四川省	遂宁市	大英县	30.6082	105.363	四川省
1746	2015-09-20	酒类	宜昌市夷陵区杨家院酒厂(官庄村二组)	宜昌市夷陵区杨家院酒厂	湖北省宜昌市夷陵区小溪塔街官庄村二组	宜昌市夷陵区杨家院酒厂	宜昌市	夷陵区	30.7938	111.445	湖北省	宜昌市	夷陵区	30.7938	111.445	湖北省
1747	2015-09-20	酒类	湖北省十堰市丹江口市六里坪镇财神庙村一组	丹江口市六里坪镇佳酿酒坊	湖北省十堰市丹江口市六里坪镇财神庙村一组	丹江口市六里坪镇佳酿酒坊	十堰市	丹江口市	32.5407	110.987	湖北省	十堰市	丹江口市	32.5882	110.999	湖北省
1748	2015-09-20	调味品	蔡集镇工业园区	宿迁市金龙泉调味品有限公司		宿迁市金龙泉调味品有限公司	宿迁市	宿豫区	33.9781	118.182	江苏省	宿迁市	宿豫区	33.977	118.179	江苏省
1749	2015-09-20	豆制品	石家庄市鹿泉区上庄镇韩铜路北侧	石家庄吉美食品有限公司	石家庄市鹿泉区上庄镇韩铜路北侧	石家庄吉美食品有限公司	石家庄市	鹿泉市	38.0185	114.363	河北省	石家庄市	鹿泉市	38.0067	114.383	河北省
1750	2015-09-20	蔬菜制品	肃州区银达镇蒲上沟村	酒泉市金蒲菜业有限责任公司		酒泉市金蒲菜业有限责任公司	酒泉市	肃州区	39.7836	98.5972	甘肃省	酒泉市	肃州区	39.7385	98.5007	甘肃省
1751	2015-09-20	炒货食品及坚果制品	山东省郯城县	山东郯城县茂鑫食品厂		北京市鑫海利源商贸中心	临沂市	郯城县	34.6192	118.374	山东省	北京市	东城区	39.9109	116.413	北京市
1752	2015-09-20	炒货食品及坚果制品	黑龙江省大兴安岭地区加格达奇区光明街88号	大兴安岭富林山野珍品科技开发有限责任公司		黑龙江农垦瑞成农产品科技股份有限公司	呼伦贝尔市	鄂伦春自治旗	50.42	124.153	内蒙古自治区	绥化市	北林区	46.6434	127.017	黑龙江省
1753	2015-09-21	水果制品	广西南宁市西乡塘高新区三路3号	广西南宁市庄家铺子食品有限公司		大化县百家惠超市有限公司	南宁市	青秀区	22.8226	108.373	广西壮族自治区	河池市	大化瑶族自治县	23.743	108.002	广西壮族自治区
1754	2015-09-21	饮料	新余市渝水区	江西新余市龙施泉饮料有限公司	江西省新余市渝水区解放东路	渝水区解放东路龙施泉矿泉水销售部	新余市	渝水区	27.8068	114.951	江西省	新余市	渝水区	27.8115	114.952	江西省
1755	2015-09-21	酒类	恩施市航大市场农村信用社宿舍对面	湘泉王酒	恩施市航大市场农村信用社宿舍对面	湘泉王酒	恩施土家族苗族自治州	恩施市	30.2939	109.484	湖北省	宜春市	高安市	28.1314	115.163	江西省
1756	2015-09-21	酒类	金华市金东区赤松镇中联村赤松路16号	金华市金福酒厂	浙江省金华市金东区赤松镇中联村赤松路16号	金华市金福酒厂	金华市	婺城区	29.1265	119.685	浙江省	金华市	婺城区	29.0846	119.653	浙江省
1757	2015-09-21	酒类	利川市羊子岭村二组12号	利川市羊子岭酒厂	利川市羊子岭村二组12号	利川市羊子岭酒厂	恩施土家族苗族自治州	利川市	30.2957	108.893	湖北省	恩施土家族苗族自治州	利川市	30.2931	108.9	湖北省
1758	2015-09-21	炒货食品及坚果制品	常熟市支塘工业园	苏州傻明食品有限公司		荆州市兴益人食品有限公司	苏州市	常熟市	31.6595	120.759	江苏省	荆州市	沙市区	30.3408	112.246	湖北省
1759	2015-09-21	餐饮食品	湖北省武汉市汉阳区人信汇商业广场地上三层8-303号商铺	武汉市汉阳区卡岸手抓餐厅		武汉市汉阳区卡岸手抓餐厅	武汉市	汉阳区	30.5603	114.213	湖北省	武汉市	汉阳区	30.5601	114.225	湖北省
1760	2015-09-21	饮料	浙江省乾元镇乾龙经济区	浙江湖州澳德佳食品有限公司	浙江省乾元镇乾龙经济区	浙江湖州澳德佳食品有限公司	湖州市	德清县	30.5546	120.091	浙江省	湖州市	吴兴区	30.899	120.095	浙江省
1761	2015-09-21	餐饮食品	新建西路236号	山东知味斋餐饮娱乐有限公司知味斋大饭店		山东知味斋餐饮娱乐有限公司知味斋大饭店	上海市	奉贤区	30.9222	121.456	上海市	淄博市	周村区	36.8067	117.845	山东省
1762	2015-09-22	水果制品	广东省揭西县金和镇金鲤开发区	揭西县一品食品厂		江门市华商百货广场有限公司知政店	揭阳市	揭西县	23.4241	116.053	广东省	江门市	新会区	22.5245	113.043	广东省
1763	2015-09-22	乳制品	广西灵山十里工业园	广西百强水牛奶业股份有限公司		广西百强水牛奶业股份有限公司	钦州市	灵山县	22.4224	109.297	广西壮族自治区	百色市	平果县	23.7832	107.577	广西壮族自治区
1764	2015-09-22	食用油、油脂及其制品	长春市绿园区经济开发区丙二路	长春市嘉冠油脂加工厂		经济开发区华辰农贸超市	长春市	朝阳区	43.8054	125.21	吉林省	南平市	延平区	26.6554	118.192	福建省
1765	2015-09-22	饮料	新余市渝水区界水乡高家村委	江西省新余市北山天然饮用水厂	新余市渝水区界水乡高家村委	江西省新余市北山天然饮用水厂	新余市	渝水区	27.7802	114.782	江西省	新余市	渝水区	27.7649	114.766	江西省
1766	2015-09-22	饮料	江西省新余市新钢文化路2号	新余市娃娃乐食品有限公司		新余市娃娃乐食品有限公司	新余市	渝水区	27.8236	114.924	江西省	新余市	渝水区	27.8236	114.924	江西省
1767	2015-09-22	饮料	江西省新余市分宜县分宜镇保健巷	新余市帕克兰纯净水有限公司	江西省新余市分宜县分宜镇保健巷	新余市帕克兰纯净水有限公司	新余市	分宜县	27.8201	114.683	江西省	新余市	分宜县	27.8342	114.679	江西省
1768	2015-09-22	水产制品	长沙国家生物产业基地	湖南怡和村食品有限公司	浏阳经济技术开发区康宁路386号	湖南怡和村食品有限公司	长沙市	浏阳市	28.2241	113.402	湖南省	长沙市	天心区	28.1183	112.99	湖南省
1769	2015-09-22	水果制品	东莞市东城区温塘亭下工业区温竹二横路20号	东莞市味盟食品有限公司（总代理）	湖南省	长沙市雨花区湖南高桥大市场新民伟饼业经营部	东莞市	东莞市市辖区	23.0446	113.834	广东省	长沙市	雨花区	28.1794	113.034	湖南省
1770	2015-09-22	食用农产品	浙江省杭州市萧山区新塘镇裘江新村村	杭州国超食品有限公司	浙江省杭州市萧山区新塘镇裘江新村村	杭州国超食品有限公司	杭州市	萧山区	30.1411	120.305	浙江省	杭州市	江干区	30.2531	120.216	浙江省
1771	2015-09-22	炒货食品及坚果制品	常熟市支塘工业园	苏州傻明食品有限公司		荆州市兴益人食品有限公司	苏州市	常熟市	31.6595	120.759	江苏省	荆州市	沙市区	30.3408	112.246	湖北省
1772	2015-09-22	豆制品	安徽省马鞍山市和县新大街12号	和县新桥茶干厂	安徽省马鞍山市和县新大街12号	和县新桥茶干厂	马鞍山市	和县	31.7482	118.36	安徽省	马鞍山市	和县	31.763	118.425	安徽省
1773	2015-09-22	餐饮食品	香港路	皇山批发市场		临沂经济技术开发区向城全羊馆	天津市	和平区	39.1188	117.218	天津市	临沂市	兰山区	35.0849	118.34	山东省
1774	2015-09-22	酒类	平原县王庙镇民营园区	平原老恩州酿酒有限公司	山东省德州市平原县王庙镇工业园区	山东红高粱酒业有限公司	德州市	平原县	37.0481	116.421	山东省	潍坊市	高密市	36.3548	119.74	山东省
1775	2015-09-23	饮料	江西省新余市分宜县凤阳乡西坑水库	分宜县梦镇湖益寿山泉水厂	江西省新余市分宜县凤阳乡西坑水库	分宜县梦镇湖益寿山泉水厂	新余市	分宜县	27.8794	114.644	江西省	新余市	分宜县	27.8207	114.698	江西省
1776	2015-09-23	饮料	新余市渝水区北岗乡	新余市抱石天然食品有限公司	新余市渝水区北岗乡	新余市抱石天然食品有限公司	新余市	渝水区	27.9319	115.105	江西省	新余市	渝水区	27.8236	114.924	江西省
1777	2015-09-23	水果制品	湘潭市岳塘区和平村	湘潭十八子食品有限责任公司	湘潭市岳塘区宝塔街道霞光西路29号楼11号门面	湘潭市岳塘区十八子槟榔泗神庙店	湘潭市	岳塘区	27.8402	112.913	湖南省	湘潭市	岳塘区	27.8315	112.915	湖南省
1778	2015-09-23	水果制品	湘潭市岳塘区和平村	湘潭十八子食品有限责任公司	湘潭市岳塘区宝塔街道霞光西路29号楼11号门面	湘潭市岳塘区十八子槟榔泗神庙店	湘潭市	岳塘区	27.8402	112.913	湖南省	湘潭市	岳塘区	27.8315	112.915	湖南省
1779	2015-09-23	水果制品	湘潭市岳塘区和平村	湘潭十八子食品有限责任公司	湘潭市岳塘区宝塔街道霞光西路29号楼11号门面	湘潭市岳塘区十八子槟榔泗神庙店	湘潭市	岳塘区	27.8402	112.913	湖南省	湘潭市	岳塘区	27.8315	112.915	湖南省
1780	2015-09-23	可可及焙烤咖啡产品	四川省内江市市中区白马镇红联村七社	内江市飞跃食品厂		泸县第九中学超市	内江市	市中区	29.5292	104.988	四川省	泸州市	泸县	29.0839	105.354	四川省
1781	2015-09-23	酒类	建德市杨村桥镇杨村桥村	建德市余氏酒厂	建德市杨村桥镇杨村桥村	建德市余氏酒厂	杭州市	建德市	29.5707	119.458	浙江省	杭州市	建德市	29.4812	119.287	浙江省
1782	2015-09-23	酒类	来凤县翔凤镇大垭口村	来凤县湘龙米酒厂	来凤县翔凤镇大垭口村	来凤县湘龙米酒厂	恩施土家族苗族自治州	来凤县	29.5281	109.429	湖北省	恩施土家族苗族自治州	来凤县	29.4994	109.413	湖北省
1783	2015-09-23	粮食加工品	浙江省宁波江北区洪塘西路98号	宁波市好味当食品配送有限公司	浙江省宁波江北区洪塘西路98号	宁波市好味当食品配送有限公司	宁波市	江北区	29.9521	121.51	浙江省	宁波市	江北区	29.9521	121.51	浙江省
1784	2015-09-23	餐饮食品	古美路街道漕宝路1540号1层	津味（上海）餐饮管理有限公司龙茗路分公司		津味（上海）餐饮管理有限公司龙茗路分公司	上海市	闵行区	31.1627	121.386	上海市	上海市	闵行区	31.147	121.392	上海市
1785	2015-09-23	食用油、油脂及其制品	苏州市相城区黄埭镇长泰路1号	美格尔橄榄油业（苏州）有限公司		常熟市新合作常客隆购物广场有限公司	苏州市	相城区	31.4294	120.498	江苏省	苏州市	常熟市	31.6726	120.761	江苏省
1786	2015-09-23	食用油、油脂及其制品	和县西埠镇盛家口	和县和兴粮油有限责任公司		和县和兴粮油有限责任公司	马鞍山市	和县	31.7748	118.298	安徽省	马鞍山市	和县	31.7482	118.36	安徽省
1787	2015-09-23	水果制品	庆阳市镇原县金龙工业发展区	甘肃省大鹏食品有限责任公司		陇南市佳欣商贸有限责任公司邮政超市莲湖店	庆阳市	镇原县	35.6832	107.208	甘肃省	陇南市	武都区	33.3879	104.942	甘肃省
1788	2015-09-23	调味品	西安市户县大王镇108国道北300米	西安市思伟食品有限公司		西安市思伟食品有限公司	西安市	户县	34.2078	108.664	陕西省	西安市	未央区	34.3473	108.946	陕西省
1789	2015-09-23	肉制品	河北省沧州市青县新兴镇代庄子村	代忠义		永辉超市河南有限公司郑州中州大道分公司	沧州市	青县	38.4348	116.753	河北省	郑州市	金水区	34.7465	113.717	河南省
1790	2015-09-23	水果制品	广东省普宁市梅塘镇涂洋工业区	普宁市梅塘珍和味食品厂		平凉市崆峒区湘缘万佳购物广场	揭阳市	普宁市	23.3615	116.09	广东省	平凉市	崆峒区	35.5488	106.681	甘肃省
1791	2015-09-23	蔬菜制品	城阳批发市场东北门内第一摊位	城阳批发市场	山东省	崂山区瑞天祥蔬菜店	青岛市	城阳区	36.3129	120.403	山东省	青岛市	崂山区	36.1135	120.475	山东省
1792	2015-09-23	餐饮食品	人民大街101号	山东银鹰化纤有限公司商务酒店		山东银鹰化纤有限公司商务酒店	邢台市	邢台县	37.1046	114.521	河北省	潍坊市	高密市	36.3946	119.82	山东省
1793	2015-09-23	粮食加工品	北京市大兴区青云店镇二村三东顺路东五巷39号	北京康汇佳食品有限公司		北京华联综合超市股份有限公司太阳宫分公司	北京市	大兴区	39.7026	116.509	北京市	北京市	朝阳区	39.9782	116.446	北京市
1794	2015-09-23	酒类	黑龙江省富锦市绿色食品产业园区	黑龙江绿谷有限公司	黑龙江省伊春市伊春区红升办事处向荣街厢房综合楼1层7户	伊春市伊春区富锦老窖酒行	佳木斯市	富锦市	47.2559	132.045	黑龙江省	伊春市	伊春区	47.734	128.913	黑龙江省
1795	2015-09-24	蜂产品	龙门县西林路154号	龙门县龙蜂养蜂专业合作社		龙门县龙城新壹加壹商行	惠州市	龙门县	23.7264	114.274	广东省	惠州市	龙门县	23.7338	114.261	广东省
1796	2015-09-24	可可及焙烤咖啡产品	柳南区西鹅乡竹鹅村鹅塘屯119号	柳州市清兴园食品厂		柳州市旺君酒业食品经营部	柳州市	柳南区	24.2837	109.384	广西壮族自治区	柳州市	城中区	24.332	109.434	广西壮族自治区
1797	2015-09-24	水果制品	桂林市灵川大圩石家渡	桂林漓江鱼食品有限公司		象山区兴桂食品经营部	桂林市	灵川县	25.1816	110.409	广西壮族自治区	桂林市	象山区	25.2679	110.287	广西壮族自治区
1798	2015-09-24	饮料	江西省新余市高新开发区	新余市余泉天然水厂	江西省新余市高新开发区	新余市余泉天然水厂	新余市	渝水区	27.8236	114.924	江西省	新余市	渝水区	27.8236	114.924	江西省
1799	2015-09-24	食用农产品	长沙市开福区捞刀河镇高源村同心组173号	长沙顺帆食品有限公司高源加工厂		长沙顺帆食品有限公司高源加工厂	长沙市	开福区	28.3216	113.003	湖南省	长沙市	芙蓉区	28.1971	112.99	湖南省
1800	2015-09-24	食用农产品	长沙市开福区捞刀河镇双河路684号	湖南长沙简四毛食品有限公司		湖南长沙简四毛食品有限公司	长沙市	开福区	28.2779	113.015	湖南省	长沙市	岳麓区	28.2349	112.945	湖南省
1801	2015-09-24	薯类和膨化食品	仁寿县兴盛家私产业园	仁寿县佳隆食品厂		内江市东兴区熊大副食批发部	眉山市	仁寿县	30.0017	104.14	四川省	内江市	东兴区	29.5985	105.083	四川省
1802	2015-09-24	餐饮食品	秦皇岛路南	日照经济技术开发区九鼎香食府	秦皇岛路南	日照经济技术开发区九鼎香食府	上海市	杨浦区	31.2563	121.523	上海市	日照市	东港区	35.4001	119.524	山东省
1803	2015-09-24	餐饮食品	凤凰大街中段路北	高密市海天酒店		高密市海天酒店	唐山市	路北区	39.6307	118.206	河北省	潍坊市	高密市	36.288	119.56	山东省
1804	2015-09-24	食用油、油脂及其制品	和田县罕艾日克镇英阿瓦提路口	和田县罕布拉克食品厂		和田县罕布拉克食品厂	和田地区	和田县	37.1872	79.7987	新疆维吾尔自治区	和田地区	和田县	37.0904	79.8662	新疆维吾尔自治区
1805	2015-09-24	饮料	青龙满族自治县祖山镇丁家河小定子沟	秦皇岛市泰益保健饮品有限公司		廊坊市广阳区廊万路天女峰桶装水经营部	秦皇岛市	青龙满族自治县	40.2956	119.401	河北省	廊坊市	广阳区	39.545	116.669	河北省
1806	2015-09-25	食用农产品	南宁市仙葫经济开发区	南宁市邕宁冷冻厂仙葫家畜定点屠宰场	南宁市仙葫经济开发区通泰路北二里1号.2号A栋一层内A216号摊位	正佳综合市场肉类黄新溪摊位	南宁市	上林县	23.7182	108.682	广西壮族自治区	南宁市	青秀区	22.8136	108.452	广西壮族自治区
1807	2015-09-25	酒类	湖北省十堰地区丹江口市羊山路化肥厂转盘处	湖北省十堰地区丹江口李广成纯酿苞谷酒	湖北省十堰市丹江口市羊山路化肥厂转盘处	李广成纯酿苞谷酒	十堰市	丹江口市	32.5659	111.526	湖北省	恩施土家族苗族自治州	恩施市	30.2959	109.482	湖北省
1808	2015-09-25	蔬菜制品	福建省厦门市同安区环东海域湖里工业园厂房82号	厦门绿帝食品有限公司		中百仓储潜江购物广场有限公司	厦门市	同安区	24.6562	118.165	福建省	潜江市	潜江市	30.4287	112.898	湖北省
1809	2015-09-25	茶叶及相关制品	宁国市汪溪工业园	宁国中科生物科技有限公司	安徽省宣城市宁国经济技术开发区河沥园区宜黄线东侧	宁国中科生物科技有限公司	宣城市	宁国市	30.6394	118.99	安徽省	宣城市	宁国市	30.6394	118.99	安徽省
1810	2015-09-25	茶叶及相关制品	宁国市汪溪工业园	宁国中科生物科技有限公司	安徽省宣城市宁国经济技术开发区河沥园区宜黄线东侧	宁国中科生物科技有限公司	宣城市	宁国市	30.6394	118.99	安徽省	宣城市	宁国市	30.6394	118.99	安徽省
1811	2015-09-25	可可及焙烤咖啡产品	四川省广汉市南丰场镇	四川省广汉龙兴食品厂		四川省广汉龙兴食品厂	德阳市	广汉市	30.9824	104.288	四川省	德阳市	广汉市	31.0535	104.286	四川省
1812	2015-09-25	食用油、油脂及其制品	湖北省麻城市福田河镇	中国·湖北福甜农业生态发展有限公司	湖北省黄冈市麻城市金桥大道南侧	麻城市久战土特产店	黄冈市	麻城市	31.5136	115.121	湖北省	黄冈市	麻城市	31.177	115.017	湖北省
1813	2015-09-25	酒类	公安县斗湖堤镇长江路（惠星学校旁）	荞麦高粱酒坊	湖北省荆州市公安县斗湖堤镇	荞麦高粱酒坊	荆州市	公安县	30.0767	112.222	湖北省	泰州市	姜堰区	32.5191	120.148	江苏省
1814	2015-09-25	食用农产品	夏县水头开发区（坡底）	夏县秦晋食品有限公司	运城市夏县水头开发区	夏县秦晋食品有限公司	运城市	夏县	35.0758	111.205	山西省	运城市	夏县	35.1475	111.226	山西省
1815	2015-09-25	酒类	吉林省长春市绿园区迎宾路12号	长春市法兰红葡萄酒业有限公司		银川新百连超大武口区辛格瑞拉店	长春市	绿园区	43.9087	125.247	吉林省	石嘴山市	大武口区	39.0248	106.375	宁夏回族自治区
1816	2015-09-25	食用油、油脂及其制品	吉林省吉林市桦甸市经济开发区口桦路777号	桦甸市吉元土产有限公司		桦甸市吉元土产有限公司	吉林市	桦甸市	42.994	126.728	吉林省	吉林市	桦甸市	42.994	126.728	吉林省
1817	2015-09-25	食用油、油脂及其制品	吉林省吉林市桦甸市经济开发区口桦路777号	桦甸市吉元土产有限公司		桦甸市吉元土产有限公司	吉林市	桦甸市	42.994	126.728	吉林省	吉林市	桦甸市	42.994	126.728	吉林省
1818	2015-09-25	食用农产品	吉林省长春市宽城区兰家镇东道村	吉林省好家人食品有限公司	吉林省长春市经济技术开发区东方广场城市综合体A区C井楼	长春欧亚商业连锁欧亚万豪购物中心有限公司	长春市	宽城区	44.0354	125.308	吉林省	长春市	南关区	43.8851	125.43	吉林省
1819	2015-09-26	粮食加工品	安徽省宣城市宣州区黄渡乡峄山街道	宣城市香兴食品有限责任公司	安徽省宣城市宣州区黄渡乡峰山街道	宣城市香兴食品有限责任公司	宣城市	宣州区	30.8544	118.83	安徽省	宣城市	宣州区	30.9466	118.766	安徽省
1820	2015-09-26	炒货食品及坚果制品	南京市江宁区谷里街道工业集中区	福建省古田县金松食品有限公司南京分公司（分装商）		苏果超市（高淳）有限公司	南京市	江宁区	31.8786	118.791	江苏省	南京市	高淳区	31.2457	118.86	江苏省
1821	2015-09-26	酒类	淮北市梧桐南路166号	淮北市金窖酒业有限公司	淮北市梧桐南路166号	淮北市金窖酒业有限公司	淮北市	烈山区	33.8922	116.862	安徽省	淮北市	相山区	33.9617	116.805	安徽省
1822	2015-09-26	蔬菜制品	张掖市甘州区东北郊工业园区	甘肃甘绿脱水蔬菜有限责任公司	张掖市甘州区东北郊工业园区	甘肃甘绿脱水蔬菜有限责任公司	张掖市	甘州区	38.9769	100.524	甘肃省	兰州市	城关区	36.0655	103.832	甘肃省
1823	2015-09-26	蜂产品	新疆喀什地区疏勒县吾斯唐布依路城区2村93号	新疆喀什疏勒县养蜂厂	新疆阿克苏地区阿克苏市东大街16-24号	阿克苏市刘虹蜂蜜总汇	喀什地区	疏勒县	39.4067	76.0566	新疆维吾尔自治区	阿克苏地区	阿克苏市	41.1739	80.2699	新疆维吾尔自治区
1824	2015-09-26	蜂产品	新疆喀什地区疏勒县吾斯唐布依路城区2村93号	新疆喀什疏勒县养蜂厂	新疆阿克苏地区阿克苏市东大街16-24号	阿克苏市刘虹蜂蜜总汇	喀什地区	疏勒县	39.4067	76.0566	新疆维吾尔自治区	阿克苏地区	阿克苏市	41.1739	80.2699	新疆维吾尔自治区
1825	2015-09-27	酒类	来凤县精神堡	何文星	来凤县精神堡	何文星	恩施土家族苗族自治州	来凤县	29.5089	109.414	湖北省	恩施土家族苗族自治州	来凤县	29.4994	109.413	湖北省
1826	2015-09-27	水产制品	宁波市江北区庄桥街道费市村	宁波市江北渔民村水产有限公司	宁波市江北区路林综合市场干水产交易区11-11-09摊位	宁波市江北周勇兵干水产商行	宁波市	江北区	29.9631	121.544	浙江省	宁波市	江北区	29.8929	121.56	浙江省
1827	2015-09-27	蔬菜制品	慈溪市周巷镇海江村	慈溪市义四江北蔬菜加工厂	余杭区博园路1号（杭州农副产品物流中心浙江食品市场1-1-39,320号）	杭州友美食品有限公司	宁波市	慈溪市	30.2583	121.151	浙江省	杭州市	江干区	30.2531	120.216	浙江省
1828	2015-09-27	蔬菜制品	浙江杭州萧山区河庄街道民主村	杭州萧山民主蔬菜有限公司		杭州创喜食品有限公司	杭州市	萧山区	30.3091	120.487	浙江省	杭州市	江干区	30.2531	120.216	浙江省
1829	2015-09-27	炒货食品及坚果制品	湖北省武汉市汉阳区永丰乡四台工业园	武汉艾精隆食品有限公司		武汉艾精隆食品有限公司	武汉市	汉阳区	30.5907	114.155	湖北省	武汉市	汉阳区	30.5912	114.154	湖北省
1830	2015-09-27	炒货食品及坚果制品	湖北省武汉市汉阳区永丰乡四台工业园	武汉艾精隆食品有限公司		武汉艾精隆食品有限公司	武汉市	汉阳区	30.5907	114.155	湖北省	武汉市	汉阳区	30.5912	114.154	湖北省
1831	2015-09-27	炒货食品及坚果制品	安徽省宣城市宁国市万家乡万家街西泉路13号	安徽省宁国市梅然农产品有限公司	安徽省宣城市宁国市万家乡万家街西泉路13号	安徽省宁国市梅然农产品有限公司	宣城市	宁国市	30.41	119.15	安徽省	宣城市	宁国市	30.6394	118.99	安徽省
1832	2015-09-27	调味品	哈尔滨市道外区曙光街1号	哈尔滨百花食品酿造有限公司（原哈尔滨食品酿造一厂）		牡丹江市大福源商贸有限公司	哈尔滨市	道外区	45.7974	126.737	黑龙江省	牡丹江市	东安区	44.5928	129.625	黑龙江省
1833	2015-09-28	酒类	跑马路	李进良酒坊	湖北省荆州市洪湖市新堤镇跑马路	李进良酒坊	泉州市	晋江市	24.6684	118.466	福建省	梧州市	藤县	23.8164	110.521	广西壮族自治区
1834	2015-09-28	可可及焙烤咖啡产品	长沙县北山镇五福林	长沙怡口派食品有限公司		长沙怡口派食品有限公司	长沙市	长沙县	28.4034	113.034	湖南省	长沙市	岳麓区	28.2349	112.945	湖南省
1835	2015-09-28	酒类	湖北省荆州市监利县桥市镇先锋路	监利县桥市镇刘齐虎酒坊	湖北省荆州市监利县桥市镇先锋路	监利县桥市镇刘齐虎酒坊	荆州市	监利县	29.7045	113.218	湖北省	荆州市	监利县	29.7045	113.218	湖北省
1836	2015-09-28	方便食品	杭州市余杭区塘栖镇唐家埭村	杭州景斋食品有限公司		上海新欧尚超市有限公司蒙山北路店	杭州市	余杭区	30.4713	120.165	浙江省	上海市	嘉定区	31.3912	121.286	上海市
1837	2015-09-28	酒类	湖北省荆州市石首市高基庙镇	个人经营（李大木）	湖北省荆州市石首市高基庙镇	个人经营（李大木）	荆州市	石首市	29.6309	112.405	湖北省	孝感市	大悟县	31.5951	114.194	湖北省
1838	2015-09-28	调味品	江苏省淮安市淮阴区拥军路158号	淮安市古楚酱醋厂	江苏省淮安市淮阴区拥军路158号	淮安市古楚酱醋厂	淮安市	淮阴区	33.6565	118.992	江苏省	淮安市	淮安区	33.5279	119.15	江苏省
1839	2015-09-28	粮食加工品	湖南省平江县首家坪工业园311大队枫树村	平江县龙宇食品厂		郑州市二七区同兴多好又多超市	岳阳市	平江县	28.7323	113.595	湖南省	郑州市	中原区	34.7312	113.581	河南省
1840	2015-09-29	酒类	玉林市名山经济开发区	玉林市霸酒酒业有限公司		马山县白山镇宏达商店	玉林市	玉州区	22.6598	110.188	广西壮族自治区	南宁市	马山县	23.5456	108.309	广西壮族自治区
1841	2015-09-29	薯类和膨化食品	成都市天府新区万安镇石桥村6组207号	成都市百川食品有限公司	雅安市雨城区沿江东路111号	雅安市雨城区雅雅文具店	成都市	双流县	30.4956	104.122	四川省	雅安市	雨城区	30.0111	103.04	四川省
1842	2015-09-29	酒类	安徽省亳州市古井镇	亳州市金穗子酒业有限责任公司		巢湖市金科超市	亳州市	谯城区	34.0181	115.688	安徽省	合肥市	巢湖市	31.6087	117.88	安徽省
1843	2015-09-29	食用农产品	安徽省六安市金安区	六安市三福农业综合开发有限公司	六安市金安区先生店乡	六安市三福农业综合开发有限公司	六安市	金安区	31.7563	116.545	安徽省	六安市	裕安区	31.7608	116.503	安徽省
1844	2015-09-29	蔬菜制品	浙江杭州萧山区河庄街道民主村	杭州萧山民主蔬菜有限公司	山东省枣庄市薛城区永兴路122号（金茂大厦东北角）	薛城区因为有你餐厅	杭州市	萧山区	30.3091	120.487	浙江省	枣庄市	薛城区	34.8011	117.269	山东省
1845	2015-09-29	豆制品	山西省闻喜县石门乡石门村	运城市闻喜县石门兜福食品有限公司		运城市亿适家商贸有限公司	运城市	闻喜县	35.2645	111.561	山西省	运城市	盐湖区	35.0327	111.013	山西省
1846	2015-09-30	水果制品	广东省云浮市新兴县新城镇天皇洞一号	新兴县嘉兴实业有限公司		中山市古镇益华百货有限公司	云浮市	新兴县	22.7329	112.245	广东省	中山市	中山市市辖区	22.5177	113.39	广东省
1847	2015-09-30	调味品	四川省阆中市七里工业集中区莺花路	四川怡康园食品有限公司		镇雄比邻生活超市	南充市	阆中市	31.5397	106.018	四川省	昭通市	镇雄县	27.4478	104.88	云南省
1848	2015-09-30	茶叶及相关制品	浙江省绍兴市嵊州市石璜镇会稽路28-1号	嵊州市石璜宋梁精制茶厂	浙江省绍兴市嵊州市石璜镇会稽路28-1号	嵊州市石璜宋梁精制茶厂	绍兴市	嵊州市	29.5404	120.661	浙江省	绍兴市	嵊州市	29.5673	120.837	浙江省
1849	2015-09-30	蔬菜制品	山东省龙口市芦头镇望马史家村	山东省龙口市隆润食品有限公司		胶州市和谐之家超市	烟台市	龙口市	37.6013	120.415	山东省	青岛市	胶州市	36.2703	120.04	山东省
1850	2015-10-01	炒货食品及坚果制品	广东省普宁市赤岗镇张厝寨工业区二排一号	普宁市好日子食品有限公司生产(分装）		汕头市金平区红领佳盛食杂商行	揭阳市	普宁市	23.4421	116.181	广东省	汕头市	金平区	23.3691	116.699	广东省
1851	2015-10-01	食用农产品	江西大余县南安镇新安村瑞香园鸭公坝	江西奥野食品有限公司		赣州新南慷商贸有限公司红旗分店	赣州市	大余县	25.3922	114.367	江西省	赣州市	章贡区	25.8352	114.941	江西省
1852	2015-10-01	食用农产品	江西大余县南安镇新安村瑞香园鸭公坝	江西奥野食品有限公司		赣州新南慷商贸有限公司红旗分店	赣州市	大余县	25.3922	114.367	江西省	赣州市	章贡区	25.8352	114.941	江西省
1853	2015-10-01	糖果制品	广州市广园西路79号中国长城工业大厦6815室(进口商)	HONGA.,CO(生产商)；广州泰吉泰利食品有限公司(进口商)；原产国越南	长沙市开福区新港街道新港路30号长沙金霞保税物流中心综合办公室2015号房	长沙市洋购进出口贸易有限公司	广州市	越秀区	23.1587	113.256	广东省	长沙市	岳麓区	28.2349	112.945	湖南省
1854	2015-10-01	糖果制品	广州市广园西路79号中国长城工业大厦6815室(进口商)	HONGA.,CO(生产商)；广州泰吉泰利食品有限公司(进口商)；原产国越南	长沙市开福区新港街道新港路30号长沙金霞保税物流中心综合办公室2015号房	长沙市洋购进出口贸易有限公司	广州市	越秀区	23.1587	113.256	广东省	长沙市	岳麓区	28.2349	112.945	湖南省
1855	2015-10-01	茶叶及相关制品	绍兴市上虞区汤浦镇鹤湖村白鹤	上虞市宏兴茶厂		上虞市宏兴茶厂	绍兴市	上虞市	29.881	120.788	浙江省	绍兴市	上虞市	29.978	120.889	浙江省
1856	2015-10-01	炒货食品及坚果制品	常熟市支塘工业园	苏州傻明食品有限公司		荆州市兴益人食品有限公司	苏州市	常熟市	31.6595	120.759	江苏省	荆州市	沙市区	30.3408	112.246	湖北省
1857	2015-10-01	可可及焙烤咖啡产品	安徽省安庆市太湖县经济开发区	安庆市金麦食品有限公司	安徽省安庆市太湖县晋熙镇	安庆市金麦食品有限公司	安庆市	太湖县	30.4601	116.315	安徽省	安庆市	太湖县	30.4548	116.343	安徽省
1858	2015-10-01	酒类	湖北省宜昌市枝江县七星台镇花园街	个人经营（刘传喜）	湖北省宜昌市枝江县七星台镇花园街	个人经营（刘传喜）	宜昌市	枝江市	30.4223	111.902	湖北省	武汉市	江岸区	30.5985	114.312	湖北省
1859	2015-10-01	酒类	湖北省荆州市石首市高基庙镇	个人经营（吴月祥）	湖北省荆州市石首市高基庙镇	个人经营（吴月祥）	荆州市	石首市	29.6309	112.405	湖北省	孝感市	大悟县	31.5951	114.194	湖北省
1860	2015-10-01	罐头	重庆市南川区南城街道办事处田家居委三组	重庆市南川区亚中食品有限公司	四川省广元市城区蜀门市场东大门24号门面	广元市城区实丰水产经营部	重庆市	南川区	29.1598	107.105	重庆市	广元市	利州区	32.4416	105.85	四川省
1861	2015-10-01	酒类	公安县斗湖堤镇长江路（惠星学校旁）	荞麦高粱酒坊	湖北省荆州市公安县斗湖堤镇	荞麦高粱酒坊	荆州市	公安县	30.0767	112.222	湖北省	泰州市	姜堰区	32.5191	120.148	江苏省
1862	2015-10-01	炒货食品及坚果制品	安徽省宿州市经济开发区金泰大道16号	宿州市福香源食品有限公司		颖上县三八购物广场有限责任公司	宿州市	埇桥区	33.6521	116.971	安徽省	阜阳市	颍上县	32.6356	116.269	安徽省
1863	2015-10-01	调味品	阜阳市颍东区工业园辛桥西侧	安徽省阜阳市金味遥食品有限公司	阜阳市颍东区工业园辛桥西侧	安徽省阜阳市金味遥食品有限公司	阜阳市	颍东区	32.9354	115.906	安徽省	阜阳市	颍州区	32.8961	115.82	安徽省
1864	2015-10-01	调味品	东工人镇	平顶山市副食品公司酿造厂	河南省平顶山叶县遵化店镇洛叶路口西洛叶公路南	叶县遵化店镇三和泉购物广场	平顶山市	卫东区	33.7417	113.4	河南省	平顶山市	叶县	33.6949	113.374	河南省
1865	2015-10-01	调味品	郑州市管城区十八里河镇刘东工业园61号	郑州竞之味食品有限公司	睢县胡堂乡十字街西	睢县好万佳购物广场	郑州市	管城回族区	34.6877	113.708	河南省	商丘市	睢县	34.342	115.142	河南省
1866	2015-10-01	炒货食品及坚果制品	天津市武清区京福公路（黄庄段）18号	天津中祥伟业食品有限公司（委托）天津富宝隆食品有限公司（分装）		巨野县章缝镇宏盛购物广场	天津市	北辰区	39.2547	117.028	天津市	菏泽市	巨野县	35.2148	116.017	山东省
1867	2015-10-01	酒类	陕西省宝鸡市凤翔县柳林镇	陕西凤凰神泉柳林酒有限公司		陕西凤凰神泉柳林酒有限公司	宝鸡市	凤翔县	34.6265	107.295	陕西省	延安市	黄龙县	35.9476	109.961	陕西省
1868	2015-10-01	粮食加工品	卢龙县蛤泊乡王打窑村	秦皇岛市三和食品有限公司	太原市小店区体育南路锦绣苑21号楼2号底商	太原市小店区渝美人餐厅	秦皇岛市	卢龙县	39.7746	119.019	河北省	太原市	小店区	37.8013	112.576	山西省
1869	2015-10-01	酒类	新堤六合路	周氏高粱酒坊	湖北省荆州市洪湖市新堤镇	周氏高粱酒坊	大连市	甘井子区	38.9941	121.599	辽宁省	保定市	涞源县	39.355	114.693	河北省
1870	2015-10-01	可可及焙烤咖啡产品	河北省保定市涿州林屯经济开发区	涿州北方绿色巨人农业发展有限公司		涿州北方绿色巨人农业发展有限公司	保定市	涿州市	39.4911	115.982	河北省	保定市	涿州市	39.4864	116.055	河北省
1871	2015-10-01	炒货食品及坚果制品	哈尔滨市香坊区向阳乡长林村	哈尔滨市香坊区金辉食品厂		饶河县新乐佰客综合商店	哈尔滨市	香坊区	45.7886	126.947	黑龙江省	双鸭山市	饶河县	46.8042	134.02	黑龙江省
1872	2015-10-02	特殊膳食食品	樟树市阁山镇东站工业园	江西天方实业有限公司	海南省海口市美兰区沿江三西路海口市教师进修学校电教综合楼	海南源安隆药品超市连锁有限公司海甸三西路超市	宜春市	樟树市	27.9714	115.605	江西省	海口市	美兰区	20.0564	110.345	海南省
1873	2015-10-02	特殊膳食食品	樟树市阁山镇东站工业园	江西天方实业有限公司	海南省海口市美兰区沿江三西路海口市教师进修学校电教综合楼	海南源安隆药品超市连锁有限公司海甸三西路超市	宜春市	樟树市	27.9714	115.605	江西省	海口市	美兰区	20.0564	110.345	海南省
1874	2015-10-02	饮料	三环北路宝应矿南侧200米	徐州润世山泉水有限公司	连城镇龙井社区南路隆基商业广场	广南县连城福乐多超市	扬州市	宝应县	33.2472	119.366	江苏省	文山壮族苗族自治州	广南县	24.0522	105.062	云南省
1875	2015-10-02	蜂产品	郴州市苏仙区栖凤渡镇草田铺村12组	郴州盛康食品有限公司		郴州市郴友特产品店	郴州市	苏仙区	26.0256	112.996	湖南省	郴州市	北湖区	25.7767	113.021	湖南省
1876	2015-10-02	饮料	江西省樟树市城北开发区工业园	江西晟仁医药生物科技有限公司	江西省樟树市城北开发区工业园	江西晟仁医药生物科技有限公司	宜春市	樟树市	28.0774	115.495	江西省	吉安市	新干县	27.7486	115.401	江西省
1877	2015-10-02	饮料	江西省樟树市城北开发区工业园	江西晟仁医药生物科技有限公司	江西省樟树市城北开发区工业园	江西晟仁医药生物科技有限公司	宜春市	樟树市	28.0774	115.495	江西省	吉安市	新干县	27.7486	115.401	江西省
1878	2015-10-02	食用农产品	湖南省浏阳市淮洲西街12号	浏阳市黑山羊开发食品厂		浏阳特产城有限公司	长沙市	浏阳市	28.1542	113.623	湖南省	长沙市	浏阳市	28.1616	113.637	湖南省
1879	2015-10-02	酒类	衢州市衢江区云溪林场	衢州市衢江区衢北清湖酒厂		衢州市衢江区衢北清湖酒厂	衢州市	衢江区	28.9862	118.966	浙江省	衢州市	衢江区	28.9862	118.966	浙江省
1880	2015-10-02	水产制品	宁波市鄞州区咸祥镇(象山港大桥旁)	宁波市鄞州鹰龙水产有限公司	宁波市鄞州区咸祥镇芦浦村	宁波市鄞州鹰龙水产有限公司	宁波市	象山县	29.6394	121.811	浙江省	宁波市	鄞州区	29.8242	121.555	浙江省
1881	2015-10-02	酒类	宜都市高坝洲镇陈家岗村4组	胡荣	湖北省宜昌市宜都市高坝洲镇陈家岗村4组	咸宁纯酿烧酒坊	宜昌市	宜都市	30.4578	111.409	湖北省	咸宁市	咸安区	29.8471	114.329	湖北省
1882	2015-10-02	酒类	湖北省荆州市石首市高基庙镇	个人经营（李汉中）	湖北省荆州市石首市高基庙镇	个人经营（李汉中）	荆州市	石首市	29.6309	112.405	湖北省	孝感市	大悟县	31.5951	114.194	湖北省
1883	2015-10-02	水果制品	潮州市潮安区庵埠镇文里崎桥工业区	潮州市潮安区华纳食品有限公司		天水森美实业有限责任公司成纪超市	潮州市	潮安县	23.4775	116.689	广东省	天水市	秦州区	34.5874	105.731	甘肃省
1884	2015-10-02	蔬菜制品	北京市房山区东风街道燕山站3号	北京恒胜天祥工贸有限公司燕山分公司（分装）		郑州市乐购乐商业有限责任公司	北京市	房山区	39.7549	115.965	北京市	郑州市	荥阳市	34.7938	113.385	河南省
1885	2015-10-02	酒类	山东省菏泽市成武县工业园区	成武县文亭酒业酿造有限责任公司	菏泽市成武县工业园区	成武县文亭酒业酿造有限责任公司	菏泽市	成武县	34.9586	115.897	山东省	菏泽市	成武县	34.9637	115.917	山东省
1886	2015-10-02	粮食加工品	白城市洮北区棉纺路88号	白城市洮北区丰盛食品加工坊		白城市小崔生鲜百货超市	白城市	洮北区	45.6119	122.791	吉林省	白城市	洮北区	45.6255	122.846	吉林省
1887	2015-10-03	可可及焙烤咖啡产品	柳南区西鹅乡竹鹅村鹅塘屯119号	柳州市清兴园食品厂		柳州市园芳食品经营部	柳州市	柳南区	24.2837	109.384	广西壮族自治区	柳州市	城中区	24.332	109.434	广西壮族自治区
1888	2015-10-03	酒类	贵州省仁怀市苍龙办中元村	贵州省仁怀市华泉酒业有限公司	贵州省仁怀市苍龙办中元村	贵州省仁怀市华泉酒业有限公司	遵义市	仁怀市	27.8682	106.475	贵州省	遵义市	仁怀市	27.7978	106.408	贵州省
1889	2015-10-03	酒类	仁怀市苍龙街道	贵州省仁怀市茂康酒业有限公司	仁怀市苍龙街道	贵州省仁怀市茂康酒业有限公司	遵义市	仁怀市	27.896	106.431	贵州省	遵义市	仁怀市	27.7978	106.408	贵州省
1890	2015-10-03	酒类	台州市三门县亭旁镇松鹤路166号	浙江省三门县华生酒厂	浙江省台州市高园小区40幢东4，东5	台州经济开发区李菊食品店	台州市	三门县	29.0203	121.363	浙江省	台州市	椒江区	28.6622	121.427	浙江省
1891	2015-10-03	酒类	湖北省建始县业州镇烟墩路226号	建始县清江露酒食品有限责任公司		建始县清江露酒食品有限责任公司	恩施土家族苗族自治州	建始县	30.6063	109.724	湖北省	恩施土家族苗族自治州	建始县	30.6079	109.729	湖北省
1892	2015-10-03	酒类	胡集镇205国道黄庄段西侧	江苏天地酒业有限公司		江苏天地酒业有限公司	淮安市	淮阴区	33.7932	118.956	江苏省	宿迁市	沭阳县	34.1705	118.757	江苏省
1893	2015-10-03	其他食品	山东省聊城市东阿县工业园区胶光路1号	山东东阿修元阿胶生物集团有限公司	山东省聊城市东阿县工业园区胶光路1号	山东东阿修元阿胶生物集团有限公司	聊城市	东阿县	36.3698	116.284	山东省	聊城市	东阿县	36.3699	116.284	山东省
1894	2015-10-03	酒类	洪湖六合路	袁氏高粱酒坊	湖北省荆州市洪湖市新堤镇洪湖六合路	袁氏高粱酒坊	荆州市	洪湖市	29.8165	113.468	湖北省	保定市	涞源县	39.355	114.693	河北省
1895	2015-10-04	水果制品	南宁市高新三路3号广西印刷工业城	广西南宁市加宝露食品工业科技有限公司		马山县冠超市商贸有限公司	南宁市	西乡塘区	22.8669	108.27	广西壮族自治区	南宁市	马山县	23.7139	108.184	广西壮族自治区
1896	2015-10-04	水果制品	南宁市高新三路3号广西印刷工业城	广西南宁市加宝露食品工业科技有限公司		马山县冠超市商贸有限公司	南宁市	西乡塘区	22.8669	108.27	广西壮族自治区	南宁市	马山县	23.7139	108.184	广西壮族自治区
1897	2015-10-04	食用油、油脂及其制品	黎平县肇兴乡皮林村	贵州省黎平县黔香园油脂有限公司		贵州省黎平县黔香园油脂有限公司	黔东南苗族侗族自治州	黎平县	25.9431	109.141	贵州省	黔东南苗族侗族自治州	黎平县	26.2369	109.144	贵州省
1898	2015-10-04	蔬菜制品	长沙市雨花区黎托乡潭阳村	长沙市雨花区辣之源食品厂	长沙市雨花区黎托乡潭阳村	长沙市雨花区辣之源食品厂	长沙市	雨花区	28.1798	113.11	湖南省	长沙市	雨花区	28.1422	113.042	湖南省
1899	2015-10-04	薯类和膨化食品	什邡市师古镇思源村	德阳市佰川食品有限责任公司	盐亭县两河场镇	盐亭县两河王碧珍副食店	德阳市	什邡市	31.1573	104.051	四川省	绵阳市	盐亭县	31.2143	105.396	四川省
1900	2015-10-05	粮食加工品	长春市宽城区兰家镇广宁路	吉林省杞参食品有限公司		沃尔玛深国投百货有限公司南宁朝阳路分店	长春市	宽城区	44.0156	125.253	吉林省	南宁市	兴宁区	22.8203	108.329	广西壮族自治区
1901	2015-10-05	可可及焙烤咖啡产品	平乐县平乐镇月城街397号	平乐县平乐镇月城街397号（平乐县嘉佳食品厂）		恭城县恭城镇弘盛食杂店	桂林市	平乐县	24.6325	110.687	广西壮族自治区	桂林市	恭城瑶族自治县	24.8401	110.812	广西壮族自治区
1902	2015-10-05	可可及焙烤咖啡产品	桂林市八里街三号工业区	桂林茂信食品有限公司	荔浦县恭城镇茶南路70号（银丰商场一楼）	恭城县恭城镇云松自选商场	桂林市	灵川县	25.3429	110.302	广西壮族自治区	桂林市	恭城瑶族自治县	24.8401	110.812	广西壮族自治区
1903	2015-10-05	酒类	贵州省六盘水县乐民镇六科村	盘县乐民盘云土缸酒有限责任公司	贵州省六盘水县乐民镇六科村	盘县乐民盘云土缸酒有限责任公司	六盘水市	盘县	25.5263	104.507	贵州省	六盘水市	盘县	25.7728	104.667	贵州省
1904	2015-10-05	食用油、油脂及其制品	湖南省怀化市鹤城区犀牛村一组	怀化市腾升油脂有限公司	怀化市经济开发区隆平国际A面199号	经济开发区腾升德冠油行	怀化市	鹤城区	27.5685	110.032	湖南省	南平市	延平区	26.6554	118.192	福建省
1905	2015-10-05	饮料	湖南省娄底市万宝工业园区	湖南省娄底市万宝食品饮料有限公司		湖南亲情果食品饮料有限公司	娄底市	娄星区	27.7032	112.002	湖南省	长沙市	天心区	28.1183	112.99	湖南省
1906	2015-10-05	糕点	江西省景德镇市昌江区吕蒙沟上组	景德镇市明然食品厂		浮梁县日新百货朝阳路店	景德镇市	昌江区	29.2789	117.191	江西省	景德镇市	昌江区	29.3066	117.251	江西省
1907	2015-10-05	酒类	州陵大道	石小心酒坊	湖北省荆州市洪湖市新堤镇	石小心酒坊	荆州市	洪湖市	29.8359	113.474	湖北省	咸宁市	通山县	29.608	114.517	湖北省
1908	2015-10-05	酒类	茅坪镇长宁大道117号	秭归县茅坪镇张伟平纯粮酒坊	湖北省宜昌市秭归县茅坪镇	秭归县茅坪镇张伟平纯粮酒坊	宜昌市	秭归县	30.8303	110.974	湖北省	宜昌市	秭归县	30.8174	110.941	湖北省
1909	2015-10-05	酒类	茅坪镇滨湖路44号	秭归县李平酒厂	湖北省宜昌市秭归县茅坪镇	秭归县李平酒厂	宜昌市	秭归县	30.8486	110.985	湖北省	宜昌市	秭归县	30.8319	110.984	湖北省
1910	2015-10-05	薯类和膨化食品	广汉市新丰镇双槐村10组	四川省香凤食品有限公司	成绵路23-10号（住址：涪城区）	绵阳城区鑫鑫文化用品商店	德阳市	广汉市	30.9582	104.238	四川省	绵阳市	涪城区	31.4737	104.686	四川省
1911	2015-10-05	蜂产品	六安市舒城县棠树乡	安徽吉顺蜂业有限公司		安徽吉顺蜂业有限公司	六安市	舒城县	31.4403	116.821	安徽省	合肥市	包河区	31.7343	117.331	安徽省
1912	2015-10-05	炒货食品及坚果制品	九江市沙城工业园沙城	江西花氏食品有限公司		家家乐购物广场	九江市	九江县	29.5963	115.919	江西省	南通市	如皋市	32.177	120.415	江苏省
1913	2015-10-05	炒货食品及坚果制品	西安市国际港务区新筑街办孝义庄副一号	陕西伊美香食品有限公司		乾县华宇家外家购物广场	西安市	灞桥区	34.3735	109.072	陕西省	咸阳市	乾县	34.534	108.245	陕西省
1914	2015-10-05	饮料	洛阳市西工区唐宫西路64号	洛阳海碧饮品有限责任公司		洛阳海碧饮品有限责任公司	洛阳市	西工区	34.6764	112.435	河南省	洛阳市	西工区	34.6764	112.435	河南省
1915	2015-10-05	水果制品	鼓楼区殷庄村殷庄东路1巷8号	徐州华洋食品有限公司		甘肃东方百佳商贸有限公司南苑店	徐州市	鼓楼区	34.3116	117.215	江苏省	庆阳市	西峰区	35.7524	107.646	甘肃省
1916	2015-10-05	蔬菜制品	青岛胶州市胶西镇宋家小庄	青岛春雨调味厂		胶州市和谐之家超市	青岛市	胶州市	36.2657	119.927	山东省	青岛市	胶州市	36.2703	120.04	山东省
1917	2015-10-05	可可及焙烤咖啡产品	宁晋县河渠镇食品开发区	宁晋县恒泰食品厂		临漳县古城大道高非副食门市	邢台市	宁晋县	37.5993	114.83	河北省	邯郸市	临漳县	36.3503	114.614	河北省
1918	2015-10-05	调味品	天津市静海县静海镇大河滩村静独路2号	天津市天盛园调味食品有限公司		张军堂	天津市	静海县	38.9557	116.914	天津市	天津市	河北区	39.1439	117.211	天津市
1919	2015-10-05	蔬菜制品	磐石市取柴河镇	磐石市取柴河镇洪挤食用菌加工厂	吉林省长春市宽城区农贸水产大市场农贸大厅2.3号	宽城区农贸水产大市场老张酸菜菌类批发部	吉林市	磐石市	43.3517	126.175	吉林省	长春市	宽城区	43.9495	125.335	吉林省
1920	2015-10-05	淀粉及淀粉制品	乌鲁木齐市沙依巴克区西环中大路西三港532号	乌鲁木齐市沙依巴克区鑫龙粉条加工厂	新疆昌吉州昌吉市商城路亚中商贸广场负一层（54区2丘77栋）	昌吉市汇好美购商贸有限责任公司	乌鲁木齐市	沙依巴克区	43.8367	87.5511	新疆维吾尔自治区	昌吉回族自治州	昌吉市	44.0201	87.2739	新疆维吾尔自治区
1921	2015-10-05	罐头	昌吉市乌伊西路九家沟	新疆昌吉市康佳乐食品厂		额敏县东阳商贸有限公司	昌吉回族自治州	昌吉市	44.0199	87.2979	新疆维吾尔自治区	塔城地区	额敏县	46.5319	83.6334	新疆维吾尔自治区
1922	2015-10-06	酒类	江门市新会区会城天马二村银湖公路边	江门市新会区会城天马永兴酒厂		中山市小榄镇嘉洲农副产品商店	江门市	新会区	22.4635	113.065	广东省	中山市	中山市市辖区	22.6687	113.257	广东省
1923	2015-10-06	调味品	东莞市常平镇元霞路常平粮油饲料批发市场铺9号(供货商地址)	东莞莱福农副产品有限公司(供货商)	广东省东莞市石龙镇环升街龙升豪苑首层商铺115号	东莞市石龙佳鸿食品店	东莞市	东莞市市辖区	22.9775	114.04	广东省	东莞市	东莞市市辖区	22.9175	113.664	广东省
1924	2015-10-06	酒类	荆州市松滋市洈水镇洈水商贸城内	松滋市洈水镇纯粮酒厂	湖北省荆州市松滋市洈水镇洈水商贸城内	松滋市洈水镇纯粮酒厂	荆州市	松滋市	29.9943	111.681	湖北省	荆州市	松滋市	29.9895	111.626	湖北省
1925	2015-10-06	酒类	湖北省宜昌市宜都市陆城夷水路94号	宜都市老李纯粮烧酒厂	湖北省宜昌市宜都市陆城夷水路94号	宜都市老李纯粮烧酒厂	宜昌市	宜都市	30.3844	111.457	湖北省	宜昌市	宜都市	30.3844	111.457	湖北省
1926	2015-10-06	酒类	丹江口市电站路	丹江口市电站路陈杰酒坊	湖北省十堰市丹江口市电站路	丹江口市电站路陈杰酒坊	十堰市	丹江口市	32.5543	111.512	湖北省	十堰市	丹江口市	32.5543	111.512	湖北省
1927	2015-10-06	酒类	陕西省安康市汉滨区大同镇江沟村	陕西省安康市汉滨区德东酒业有限公司	陕西省安康市汉滨区大同镇江沟村一组	安康市汉滨区德东酒业有限公司	安康市	汉滨区	32.7626	108.856	陕西省	安康市	汉滨区	32.7012	109.034	陕西省
1928	2015-10-06	粮食加工品	河北省邢台市南和县	南和县华林粉制品加工厂		邢台家乐园天一商贸有限公司平乡分公司	邢台市	南和县	37.011	114.691	河北省	邢台市	平乡县	37.0691	115.037	河北省
1929	2015-10-06	可可及焙烤咖啡产品	吕梁文水县孝义镇上贤村东南	文水晋鹏食品有限公司		北京华联综合超市股份有限公司太原分公司	吕梁市	文水县	37.3685	111.991	山西省	北京市	朝阳区	39.9802	116.394	北京市
1930	2015-10-06	蔬菜制品	酒泉市肃州区南郊工业园区	酒泉市恒盛源脱水食品有限责任公司		酒泉市恒盛源脱水食品有限责任公司	酒泉市	肃州区	39.6952	98.471	甘肃省	酒泉市	敦煌市	40.1484	94.6718	甘肃省
1931	2015-10-06	水果制品	苏家屯取林盛街道文成堡村南	沈阳市佳梦食品有限公司		葫芦岛市龙湾新区玉澜泉超市	沈阳市	苏家屯区	41.6422	123.356	辽宁省	葫芦岛市	龙港区	40.7379	120.858	辽宁省
1932	2015-10-06	调味品	兰州市七星河区萧家庄25号	兰州星月调味品有限公司		天山区大湾北路昆太阳超市	兰州市	七里河区	36.021	103.781	甘肃省	乌鲁木齐市	天山区	43.7916	87.654	新疆维吾尔自治区
1933	2015-10-07	可可及焙烤咖啡产品	百色市右江区龙景街道办事处七塘社区竹洲屯	百色市右江区兴达食品厂		百色市右江区迎春百胜饼店	百色市	右江区	23.8941	106.632	广西壮族自治区	百色市	右江区	23.9071	106.626	广西壮族自治区
1934	2015-10-07	可可及焙烤咖啡产品	柳州市蝴蝶山路48号蝴蝶园十栋7号	柳州市锦桂楼饼业有限公司		柳州市锦桂楼饼家白云店	柳州市	鱼峰区	24.293	109.441	广西壮族自治区	柳州市	柳北区	24.3176	109.42	广西壮族自治区
1935	2015-10-07	食用农产品	江西省大余县南安镇梅山村	江西省大余县南安镇老字号板鸭厂		章贡区贵明青山寨土特产店	赣州市	大余县	25.36	114.365	江西省	赣州市	章贡区	25.8237	114.928	江西省
1936	2015-10-07	食用农产品	安徽省合肥市肥西县严店乡罗祝村	肥西县润阳食品有限公司		池州市贵池区老伍干货店	合肥市	肥西县	31.6149	117.28	安徽省	池州市	贵池区	30.6939	117.574	安徽省
1937	2015-10-07	粮食加工品	江苏省阜宁县新沟全民创业园B区5号	盐城蜜园食品有限公司分装		苏果超市（南通）有限公司如东分公司	盐城市	阜宁县	33.665	119.913	江苏省	南通市	如东县	32.3201	121.192	江苏省
1938	2015-10-07	炒货食品及坚果制品	安徽省阜阳市开发区新阳大道20号	安徽伊思顿粮油食品有限公司	安徽省阜阳市开发区新阳大道20号	安徽伊思顿粮油食品有限公司	阜阳市	颍州区	32.8658	115.86	安徽省	阜阳市	颍州区	32.8658	115.86	安徽省
1939	2015-10-07	蔬菜制品	博山区八陡镇	乔氏酱园		淄博久久连锁有限公司总部超市	淄博市	博山区	36.4677	117.923	山东省	淄博市	博山区	36.4769	117.879	山东省
1940	2015-10-07	粮食加工品	河北省秦皇岛市昌黎县安山镇东牛栏村	昌黎县合力食品有限公司		太原市小店区仁和恩来顺火锅店	秦皇岛市	昌黎县	39.7167	119.026	河北省	太原市	小店区	37.7423	112.572	山西省
1941	2015-10-07	食用农产品	河北省秦皇岛市海港区港城市场12号门市	河北省秦皇岛市海港区港城市场12号门市	河北省秦皇岛市海港区港城市场12号门市	河北省秦皇岛市海港区港城市场12号门市	秦皇岛市	海港区	39.9509	119.631	河北省	秦皇岛市	海港区	39.9509	119.631	河北省
1942	2015-10-07	调味品	吉林省德惠市松花江镇102国道1177公里处	长春市家佳乐调味食品有限公司	吉林省德惠市中央公馆地下商场一层市医院对过	长春满客隆连锁超市有限公司中央公馆连锁店	长春市	德惠市	44.7694	126.03	吉林省	长春市	德惠市	44.547	125.694	吉林省
1943	2015-10-07	淀粉及淀粉制品	兰西县榆林镇林城村	兰西县榆林镇林城村洁新淀粉厂		伊春市伊春区天添调料店	绥化市	兰西县	46.0884	126.318	黑龙江省	伊春市	伊春区	47.734	128.913	黑龙江省
1944	2015-10-08	酒类	遵义市红花岗区金鼎山镇岩塘村	遵义市金鼎昱宏葡萄酒庄		遵义市金鼎昱宏葡萄酒庄	遵义市	红花岗区	27.695	106.788	贵州省	遵义市	汇川区	27.7317	106.933	贵州省
1945	2015-10-08	食用农产品	长沙市宁乡县龙田镇七里工业园	长沙市垂贤食品有限公司		长沙市雨花区梓屹食品商行	长沙市	宁乡县	28.0301	111.954	湖南省	长沙市	雨花区	28.1422	113.042	湖南省
1946	2015-10-08	调味品	湖南省湘阴县洋沙湖工业园	湖南省义丰祥实业有限公司	湖南省湘阴县洋沙湖工业园	湖南省义丰祥实业有限公司	岳阳市	湘阴县	28.6369	112.88	湖南省	岳阳市	湘阴县	28.6559	112.929	湖南省
1947	2015-10-08	调味品	四川省合江县佛荫镇工业集中区	四川合江县永兴诚酿造有限责任公司	四川省泸州市合江县佛荫镇工业集中区	四川合江县永兴诚酿造有限责任公司	泸州市	合江县	28.816	105.705	四川省	泸州市	合江县	28.8395	105.715	四川省
1948	2015-10-08	蔬菜制品	福建省厦门市同安区环东海域湖里工业园厂房82号	厦门绿帝食品有限公司		中百仓储潜江购物广场有限公司	厦门市	同安区	24.6562	118.165	福建省	潜江市	潜江市	30.4287	112.898	湖北省
1949	2015-10-08	薯类和膨化食品	德阳市旌阳区黄许镇河村三组	德阳市玉峰食品有限责任公司	梓潼经济园区金牛路南段	梓潼县鸣峰商贸有限公司农村商贸综合服务中心	德阳市	旌阳区	31.2559	104.433	四川省	绵阳市	梓潼县	31.6483	105.178	四川省
1950	2015-10-08	饮料	南京市溧水经济开发区红光西路8号	南京小洋人生物科技发展有限公司		南京市溧水区吴江大润发超市通济街加盟店	南京市	溧水区	31.6879	119.028	江苏省	南京市	溧水区	31.661	119.038	江苏省
1951	2015-10-08	酒类	湖北省襄阳市襄城区卧龙镇街西村一组交易所0486号	襄阳市襄城区卧龙陈酿酒坊	湖北省襄阳市襄城区卧龙镇街西村一组交易所0486号	襄阳市襄城区卧龙陈酿酒坊	襄阳市	襄城区	32.0224	112.026	湖北省	襄阳市	襄城区	32.0162	112.141	湖北省
1952	2015-10-08	水产制品	辽宁省大连市金州区登沙河镇范家村	大连佳海食品有限公司	辽宁省大连市金州区登沙河镇范家村	大连佳海食品有限公司	大连市	金州区	39.2378	122.127	辽宁省	大连市	西岗区	38.919	121.622	辽宁省
1953	2015-10-08	水产制品	秦皇岛市北戴河区海宁路	秦皇岛市北戴河金三红商贸有限公司（分装商）		秦皇岛家惠商贸集团有限公司河北大街店	秦皇岛市	北戴河区	39.8492	119.503	河北省	秦皇岛市	海港区	39.9434	119.582	河北省
1954	2015-10-08	食用农产品	海港区港城早市183-184摊位	海港区港城早市183-184摊位		海港区港城早市183-184摊位	秦皇岛市	海港区	39.9522	119.631	河北省	秦皇岛市	海港区	39.9522	119.631	河北省
1955	2015-10-08	酒类	吉林省长春市榆树市五棵树镇安乐村(五前路西)	吉林省长春市榆南村酒业有限公司	新安街(中华新村锦绣家园7栋110号楼)	珲春市亿丰食品超市	长春市	榆树市	44.8354	126.154	吉林省	延边朝鲜族自治州	珲春市	42.8685	130.373	吉林省
1956	2015-10-09	蛋制品	惠州市仲恺高新区潼桥镇金星村河背工业区	惠州市广源食品有限公司		沃尔玛（广东）商业零售有限公司惠州文明一路分店	惠州市	惠城区	23.0302	114.361	广东省	惠州市	惠城区	23.1222	114.422	广东省
1957	2015-10-09	水果制品	湘阴县东塘镇	湖南榔爷食品有限公司	湘阴县东塘镇湖湾村	湖南榔爷食品有限公司	岳阳市	湘阴县	28.7861	112.992	湖南省	长沙市	天心区	28.1183	112.99	湖南省
1958	2015-10-09	水果制品	湘阴县东塘镇	湖南榔爷食品有限公司	湘阴县东塘镇湖湾村	湖南榔爷食品有限公司	岳阳市	湘阴县	28.7861	112.992	湖南省	长沙市	天心区	28.1183	112.99	湖南省
1959	2015-10-09	炒货食品及坚果制品	常熟市支塘工业园	苏州傻明食品有限公司		荆州市兴益人食品有限公司	苏州市	常熟市	31.6595	120.759	江苏省	荆州市	沙市区	30.3408	112.246	湖北省
1960	2015-10-09	饮料	铜川市印台区广阳镇街道	陕西金华伟业科工贸有限责任公司	铜川市印台区广阳镇街道1幢05号	陕西金华伟业科工贸有限责任公司	铜川市	印台区	35.1311	109.345	陕西省	西安市	新城区	34.2758	108.96	陕西省
1961	2015-10-09	炒货	天津市东丽区华明街赤欢路2602号	天津尚兴食品有限公司		/	天津市	东丽区	39.232	117.39	天津市	天津市	和平区	39.1257	117.2	天津市
1962	2015-10-09	食用农产品	燕新路8号	河北香宇食品有限公司		秦皇岛兴龙广缘商业连锁有限公司建国路分店	唐山市	路南区	39.6213	118.152	河北省	秦皇岛市	海港区	39.9291	119.612	河北省
1963	2015-10-09	蜂产品	北京市顺义区李遂镇南孙路4号	北京紫云英保健品开发有限责任公司蜂产品加工厂		北京紫云英保健品开发有限责任公司蜂产品加工厂	北京市	顺义区	40.1016	116.764	北京市	北京市	顺义区	40.1201	116.765	北京市
1964	2015-10-10	特殊膳食食品	广东省揭阳市揭东试验区5号路南	广东麦丹郎食品有限公司	海南省海口市盐灶一横路46号海景湾花园B5-6幢502室	海口琼顺经贸有限公司	揭阳市	揭东区	23.5674	116.441	广东省	海口市	龙华区	19.9957	110.333	海南省
1965	2015-10-10	特殊膳食食品	广东省揭阳市揭东试验区5号路南	广东麦丹郎食品有限公司	海南省海口市盐灶一横路46号海景湾花园B5-6幢502室	海口琼顺经贸有限公司	揭阳市	揭东区	23.5674	116.441	广东省	海口市	龙华区	19.9957	110.333	海南省
1966	2015-10-10	茶叶及相关制品	阳山县阳城镇佛仔岗粤北行科技园	广东粤北行健康食品有限公司		中山市汇富商业有限公司	清远市	阳山县	24.4653	112.639	广东省	中山市	中山市市辖区	22.5223	113.399	广东省
1967	2015-10-10	炒货食品及坚果制品	广东省佛山市三水区大塘镇制造业基地大布沙1号	佛山市三水文利源食品厂		广东华南通商贸发展有限公司南海大沥分公司	佛山市	三水区	23.4367	112.923	广东省	佛山市	南海区	23.1158	113.129	广东省
1968	2015-10-10	可可及焙烤咖啡产品	生产商：柳州市柳邕路二基地火车站旁；经销商：柳州市龙屯路1号19号楼	生产商：柳江县永超食品厂；经销商：柳州市顺康食品有限责任公司	柳州市柳石路366号景华苑11栋1-6、1-7号商铺	广西联华超市股份有限公司景华超市	柳州市	柳南区	24.316	109.378	广西壮族自治区	柳州市	柳北区	24.3231	109.42	广西壮族自治区
1969	2015-10-10	酒类	湖北省荆州市监利县桥市镇何桥街	监利县桥市镇刘燕来酒坊	湖北省荆州市监利县桥市镇何桥街	监利县桥市镇刘燕来酒坊	荆州市	监利县	29.7045	113.218	湖北省	荆州市	监利县	29.7045	113.218	湖北省
1970	2015-10-10	可可及焙烤咖啡产品	河南平顶山叶县昆阳大道北段卫庄村北	平顶山市旷华食品有限公司		荆州市兴益人食品有限公司	平顶山市	叶县	33.65	113.375	河南省	荆州市	沙市区	30.3408	112.246	湖北省
1971	2015-10-10	豆制品	安居街道办事处西正桥村（安居）	济宁市忠润食品有限公司		/	遂宁市	安居区	30.3615	105.462	四川省	遂宁市	安居区	30.3617	105.47	四川省
1972	2015-10-10	酒类	湖北省宜昌市长阳县都镇湾镇原财政所一楼	朱兵兵	湖北省宜昌市长阳县都镇湾镇原财政所一楼	朱兵兵	宜昌市	长阳土家族自治县	30.4786	111.214	湖北省	武汉市	武昌区	30.5516	114.348	湖北省
1973	2015-10-10	蛋制品	湖北省武汉市黄陂区木兰乡刘咀村	武汉宏农农牧有限公司		武汉汉福超市有限公司汉阳分公司	武汉市	黄陂区	31.1214	114.426	湖北省	武汉市	汉阳区	30.5601	114.225	湖北省
1974	2015-10-10	粮食加工品	徐州经济技术开发区徐庄镇周庄	徐州金谷园面粉有限公司		徐州金谷园面粉有限公司	徐州市	铜山区	34.1728	117.536	江苏省	徐州市	铜山区	34.3042	117.492	江苏省
1975	2015-10-10	酒类	郓城丁里长经济开发区	郓城万鹏村酿酒有限公司		郓城万鹏村酿酒有限公司	菏泽市	郓城县	35.5314	116.003	山东省	菏泽市	郓城县	35.6059	115.95	山东省
1976	2015-10-10	粮食加工品	汝州市骑岭乡安洼村	汝州市平汝食品厂		南乐县尚易文具店	平顶山市	汝州市	34.2152	112.805	河南省	濮阳市	南乐县	36.076	115.211	河南省
1977	2015-10-10	炒货食品及坚果制品	莱芜市莱城区北部工业园（口镇）	山东省泰山旭日食品有限公司	山东省	山东省临朐英利商贸有限公司	莱芜市	莱城区	36.3414	117.635	山东省	潍坊市	临朐县	36.5191	118.549	山东省
1978	2015-10-10	酒类	湖北省襄阳市枣阳市琚湾镇	五粮土曲白酒厂		五粮土曲白酒厂	襄阳市	枣阳市	32.0564	112.605	湖北省	天津市	宁河县	39.3301	117.843	天津市
1979	2015-10-10	蔬菜制品	酒泉市肃州区高新技术工业园区	酒泉市东升菜业有限责任公司	酒泉市肃州区高新技术工业园区	酒泉市东升菜业有限责任公司	酒泉市	肃州区	39.6962	98.4695	甘肃省	酒泉市	肃州区	39.6956	98.4775	甘肃省
1980	2015-10-10	可可及焙烤咖啡产品	乌市水磨沟区八道湾五队	乌市水磨沟区宏泰尔食品厂		水磨沟区八道湾村宏泰尔食品加工厂	乌鲁木齐市	水磨沟区	43.8821	87.6677	新疆维吾尔自治区	乌鲁木齐市	水磨沟区	43.8853	87.6573	新疆维吾尔自治区
1981	2015-10-10	蔬菜制品	牡丹江市西安区温春	牡丹江市西安区永泰调味品厂		绥芬河市青云经贸有限公司青云超市	牡丹江市	西安区	44.4442	129.507	黑龙江省	牡丹江市	绥芬河市	44.4111	131.162	黑龙江省
1982	2015-10-11	调味品	珠海市香洲区南琴路东侧303房	珠海市佳霖商贸有限公司		珠海市信美佳购物广场有限公司	珠海市	香洲区	22.2063	113.476	广东省	珠海市	香洲区	22.2766	113.583	广东省
1983	2015-10-11	饮料	怀化市河西盈口乡凤坪村	怀化市河西津冠食品饮料厂	怀化市河西盈口乡凤坪村一组	怀化市河西津冠食品饮料厂	怀化市	鹤城区	27.5241	109.934	湖南省	怀化市	鹤城区	27.5752	110.009	湖南省
1984	2015-10-11	调味品	隆昌县石燕桥镇潘家巷	隆昌县石燕中心供销合作社飞燕食品厂	隆昌县石燕桥义大煤矿跃进街	李老幺羊肉汤	内江市	隆昌县	29.3679	105.253	四川省	内江市	威远县	29.5274	104.673	四川省
1985	2015-10-11	可可及焙烤咖啡产品	安庆市怀宁县石牌镇庆洲村	怀宁县石牌曙光食品厂	安庆市怀宁县石牌镇庆洲村	怀宁县石牌曙光食品厂	安庆市	怀宁县	30.4173	116.665	安徽省	安庆市	怀宁县	30.3871	116.891	安徽省
1986	2015-10-11	酒类	湖北省宜昌市夷陵区小溪塔镇罗河路	宜昌市夷陵区小溪塔民惠白酒酿造店	湖北省宜昌市夷陵区小溪塔镇罗河路	宜昌市夷陵区小溪塔民惠白酒酿造店	宜昌市	夷陵区	30.7733	111.337	湖北省	宜昌市	夷陵区	30.7789	111.326	湖北省
1987	2015-10-11	酒类	宜都市陆城东正街二巷16号	湖北·宜都陆逊酒业有限责任公司		巴东县美廉万家商贸有限公司	宜昌市	宜都市	30.4012	111.466	湖北省	恩施土家族苗族自治州	巴东县	31.0481	110.348	湖北省
1988	2015-10-11	可可及焙烤咖啡产品	太仓市浮桥镇民营小区	太仓市浮桥镇明明食品厂		南通文峰千家惠超市有限公司如城分公司	苏州市	太仓市	31.5992	121.213	江苏省	南通市	海安县	32.5119	120.441	江苏省
1989	2015-10-11	可可及焙烤咖啡产品	山西省临汾市曲沃县里村镇里村八组	临汾市曲沃县王红旗食品厂		曲沃县王红旗食品厂	临汾市	曲沃县	35.7656	111.472	山西省	临汾市	曲沃县	35.6473	111.482	山西省
1990	2015-10-11	粮食加工品	昌黎县龙家店镇李埝坨村	昌黎县顺康食品有限公司	山西太原小店区长治路99号阳光地带H区5幢商铺96-5号二层	太原市小店区山城火锅店	秦皇岛市	昌黎县	39.7247	119.051	河北省	太原市	小店区	37.7423	112.572	山西省
1991	2015-10-11	调味品	沙湾县金沟河镇金光路	沙湾县金沟河镇阿不力克·尼牙孜酱醋加工厂	沙湾县金沟河镇金光路	沙湾县金沟河镇阿不力克·尼牙孜酱醋加工厂	塔城地区	沙湾县	44.3616	85.7414	新疆维吾尔自治区	塔城地区	沙湾县	44.2499	85.6294	新疆维吾尔自治区
1992	2015-10-11	炒货食品及坚果制品	哈尔滨市南岗区王岗镇果园头道街3号	哈尔滨农垦红旗阿文食品厂		龙江县中圆物尔美食品超市	哈尔滨市	道里区	45.7323	126.587	黑龙江省	齐齐哈尔市	龙江县	47.3436	123.212	黑龙江省
1993	2015-10-12	食用农产品	蓬溪县赤城镇成龙街城南市场内	陈国生烧腊	蓬溪县赤城镇成龙街城南市场内	陈国生烧腊	遂宁市	蓬溪县	30.7763	105.721	四川省	东莞市	东莞市市辖区	22.8016	113.757	广东省
1994	2015-10-12	食用农产品	蓬溪县赤城镇成龙街城南市场内	陈国生烧腊	蓬溪县赤城镇成龙街城南市场内	陈国生烧腊	遂宁市	蓬溪县	30.7763	105.721	四川省	东莞市	东莞市市辖区	22.8016	113.757	广东省
1995	2015-10-12	可可及焙烤咖啡产品	云浮市郁南县都城镇北郊五路9号	郁南县港城瑞士乐食品有限公司	云浮市郁南县都城镇北郊五路9号	郁南县港城瑞士乐食品有限公司	云浮市	郁南县	23.2458	111.541	广东省	云浮市	郁南县	23.2459	111.541	广东省
1996	2015-10-12	食用农产品	江西赣州市大余县南安镇	江西大余县南安板鸭厂		章贡区全新板鸭经销店	赣州市	大余县	25.4011	114.38	江西省	赣州市	章贡区	25.8237	114.928	江西省
1997	2015-10-12	酒类	贵州省安顺市普定县马场镇马场村虎山林场	普定县绿风种养殖专业合作社	贵州省安顺市普定县马场镇马场村虎山林场	普定县绿风种养殖专业合作社	安顺市	普定县	26.3264	105.562	贵州省	安顺市	普定县	26.3082	105.748	贵州省
1998	2015-10-12	水产制品	长沙市开福区捞刀河镇双河路684号	湖南长沙简四毛食品有限公司		湖南长沙简四毛食品有限公司	长沙市	开福区	28.2779	113.015	湖南省	长沙市	岳麓区	28.2349	112.945	湖南省
1999	2015-10-12	水产制品	长沙市开福区捞刀河镇双河路684号	湖南长沙简四毛食品有限公司		湖南长沙简四毛食品有限公司	长沙市	开福区	28.2779	113.015	湖南省	长沙市	岳麓区	28.2349	112.945	湖南省
[truncated: 19,004 more rows]
